# Supplementary material for: The predominantly selfing plant Arabidopsis thaliana experienced a recent reduction in transposable element abundance compared to its outcrossing relative Arabidopsis lyrata
Source: Mob DNA. 2012 Feb 7;3:2. doi: 10.1186/1759-8753-3-2 (PMC3292453; doi:10.1186/1759-8753-3-2)
Supplement: Additional file 1 — Copy numbers of TE families. For each of our TE families (Repbase Update and newly identified families) the copy number in both genomes is listed. Each family has a unique identifier. Families derived from Repbase Update have the identifier RUxxxx and our newly identified families have the identifier RSxxxx, where xxxx stands for a one to four digit long integer, e.g., RU287. The unique identifiers are also used as fasta identifier in Additional file 2. [file 1759-8753-3-2-S1.XLS]

## Sheet: Sheet1
ID	Name	Class	copy number A. thaliana	copy number A. lyrata
RU1	ATCOPI1	LTR	6	5
RU2	ATCOPIA1	LTR	8	22
RU3	ATCOPIA10	LTR	8	13
RU4	ATCOPIA11	LTR	19	36
RU5	ATCOPIA12	LTR	11	31
RU6	ATCOPIA13	LTR	21	53
RU7	ATCOPIA14	LTR	5	30
RU8	ATCOPIA15	LTR	5	10
RU9	ATCOPIA16	LTR	7	22
RU10	ATCOPIA17	LTR	6	26
RU11	ATCOPIA18	LTR	3	4
RU12	ATCOPIA18A	LTR	3	16
RU13	ATCOPIA19	LTR	3	5
RU14	ATCOPIA2	LTR	5	20
RU15	ATCOPIA20	LTR	2	0
RU16	ATCOPIA21	LTR	8	22
RU17	ATCOPIA22	LTR	8	5
RU18	ATCOPIA23	LTR	3	14
RU19	ATCOPIA24	LTR	18	63
RU20	ATCOPIA25	LTR	3	5
RU21	ATCOPIA26	LTR	6	26
RU22	ATCOPIA27	LTR	6	4
RU23	ATCOPIA28	LTR	16	19
RU24	ATCOPIA29	LTR	5	18
RU25	ATCOPIA3	LTR	4	11
RU26	ATCOPIA30	LTR	13	15
RU27	ATCOPIA31	LTR	6	19
RU28	ATCOPIA31A	LTR	3	18
RU29	ATCOPIA32	LTR	6	2
RU30	ATCOPIA32B	LTR	4	4
RU31	ATCOPIA33	LTR	2	1
RU32	ATCOPIA34	LTR	13	5
RU33	ATCOPIA35	LTR	21	33
RU34	ATCOPIA36	LTR	9	70
RU35	ATCOPIA37	LTR	26	43
RU36	ATCOPIA38	LTR	5	5
RU37	ATCOPIA38A	LTR	2	6
RU38	ATCOPIA38B	LTR	3	25
RU39	ATCOPIA39	LTR	6	29
RU40	ATCOPIA4	LTR	3	21
RU41	ATCOPIA40	LTR	3	8
RU42	ATCOPIA41	LTR	28	2
RU43	ATCOPIA42	LTR	18	57
RU44	ATCOPIA43	LTR	13	12
RU45	ATCOPIA44	LTR	10	10
RU46	ATCOPIA45	LTR	11	28
RU47	ATCOPIA46	LTR	2	27
RU48	ATCOPIA47	LTR	2	4
RU49	ATCOPIA48	LTR	9	7
RU50	ATCOPIA49	LTR	21	22
RU51	ATCOPIA5	LTR	3	4
RU52	ATCOPIA50	LTR	7	15
RU53	ATCOPIA51	LTR	9	2
RU54	ATCOPIA52	LTR	4	10
RU55	ATCOPIA53	LTR	2	33
RU56	ATCOPIA54	LTR	10	5
RU57	ATCOPIA55	LTR	6	3
RU58	ATCOPIA56	LTR	9	9
RU59	ATCOPIA57	LTR	29	42
RU60	ATCOPIA58	LTR	12	17
RU61	ATCOPIA59	LTR	5	2
RU62	ATCOPIA6	LTR	4	18
RU63	ATCOPIA60	LTR	3	0
RU64	ATCOPIA61	LTR	3	22
RU65	ATCOPIA62	LTR	10	26
RU66	ATCOPIA63	LTR	14	18
RU67	ATCOPIA64	LTR	3	10
RU68	ATCOPIA65	LTR	6	20
RU69	ATCOPIA65A	LTR	4	2
RU70	ATCOPIA66	LTR	13	16
RU71	ATCOPIA67	LTR	13	15
RU72	ATCOPIA68	LTR	6	1
RU73	ATCOPIA69	LTR	11	6
RU74	ATCOPIA69A	LTR	5	2
RU75	ATCOPIA7	LTR	5	8
RU76	ATCOPIA70	LTR	7	12
RU77	ATCOPIA71	LTR	9	20
RU78	ATCOPIA72	LTR	6	18
RU79	ATCOPIA73	LTR	2	4
RU80	ATCOPIA74	LTR	5	11
RU81	ATCOPIA75	LTR	17	39
RU82	ATCOPIA76	LTR	4	10
RU83	ATCOPIA77	LTR	4	12
RU84	ATCOPIA78	LTR	19	31
RU85	ATCOPIA79	LTR	5	1
RU86	ATCOPIA80	LTR	1	6
RU87	ATCOPIA81	LTR	6	2
RU88	ATCOPIA82	LTR	3	15
RU89	ATCOPIA83	LTR	4	19
RU90	ATCOPIA84	LTR	2	13
RU91	ATCOPIA85	LTR	3	8
RU92	ATCOPIA86	LTR	3	11
RU93	ATCOPIA87	LTR	15	9
RU94	ATCOPIA88	LTR	5	4
RU95	ATCOPIA89	LTR	5	13
RU96	ATCOPIA8A	LTR	3	4
RU97	ATCOPIA8B	LTR	7	5
RU98	ATCOPIA9	LTR	6	2
RU99	ATCOPIA90	LTR	7	18
RU100	ATCOPIA91	LTR	1	12
RU101	ATCOPIA92	LTR	5	16
RU102	ATCOPIA93	LTR	2	0
RU103	ATCOPIA94	LTR	5	19
RU104	ATCOPIA95	LTR	49	80
RU105	ATCOPIA96	LTR	7	5
RU106	ATCOPIA97	LTR	1	3
RU107	ATCOPIN	LTR	87	281
RU108	ATGP1	LTR	121	46
RU109	ATGP10	LTR	95	18
RU110	ATGP11	LTR	18	27
RU111	ATGP2	LTR	27	3
RU112	ATGP2N	LTR	34	0
RU113	ATGP3	LTR	9	16
RU114	ATGP3A	LTR	5	6
RU115	ATGP3B	LTR	11	21
RU116	ATGP4	LTR	39	30
RU117	ATGP5	LTR	15	49
RU118	ATGP5A	LTR	2	66
RU119	ATGP6	LTR	8	7
RU120	ATGP7	LTR	7	9
RU121	ATGP8	LTR	36	59
RU122	ATGP9	LTR	0	2
RU123	ATGP9B	LTR	14	39
RU124	ATHILA	LTR	74	29
RU125	ATHILA0	LTR	28	1
RU126	ATHILA2	LTR	157	4
RU127	ATHILA3	LTR	198	1
RU128	ATHILA4	LTR	165	28
RU129	ATHILA4A	LTR	198	72
RU130	ATHILA4B	LTR	120	0
RU131	ATHILA4C	LTR	143	20
RU132	ATHILA4D	LTR	64	19
RU133	ATHILA5	LTR	41	6
RU134	ATHILA6A	LTR	69	14
RU135	ATHILA6B	LTR	27	15
RU136	ATHILA6C	LTR	121	4
RU137	ATHILA7	LTR	72	93
RU138	ATHILA7A	LTR	10	30
RU139	ATHILA8A	LTR	64	48
RU140	ATHILA8B	LTR	29	36
RU141	ATLANTYS1	LTR	75	30
RU142	ATLANTYS2	LTR	105	0
RU143	ATLANTYS3	LTR	48	33
RU144	ATRE1	LTR	5	5
RU145	CASTOR	LTR	3	14
RU146	ENDOVIR1	LTR	4	19
RU147	META1	LTR	39	4
RU148	ROMANIAT5	LTR	26	33
RU149	TA1-2	LTR	8	5
RU150	TA1_AT	LTR	1	1
RU151	TAT1_ATH	LTR	37	1
RU152	ATLINE1A	non-LTR	161	110
RU153	ATLINE1_1	non-LTR	24	28
RU154	ATLINE1_10	non-LTR	27	44
RU155	ATLINE1_10A	non-LTR	36	61
RU156	ATLINE1_11	non-LTR	49	151
RU157	ATLINE1_12	non-LTR	21	31
RU158	ATLINE1_2	non-LTR	8	19
RU159	ATLINE1_3A	non-LTR	76	96
RU160	ATLINE1_4	non-LTR	21	43
RU161	ATLINE1_5	non-LTR	15	24
RU162	ATLINE1_6	non-LTR	98	124
RU163	ATLINE1_7	non-LTR	16	36
RU164	ATLINE1_8	non-LTR	18	28
RU165	ATLINE1_9	non-LTR	9	14
RU166	ATLINE2	non-LTR	20	54
RU167	ATLINEIII	non-LTR	64	122
RU168	ATSINE2A	non-LTR	9	28
RU169	AtSB2	non-LTR	152	192
RU170	AtSB3	non-LTR	78	240
RU171	AtSB4	non-LTR	81	67
RU172	AtSB5	non-LTR	5	91
RU173	AtSB6	non-LTR	72	559
RU174	Sadhu1-1	non-LTR	5	18
RU175	Sadhu1-2	non-LTR	1	1
RU176	Sadhu1-3	non-LTR	4	15
RU177	Sadhu10-1	non-LTR	6	14
RU178	Sadhu2-1	non-LTR	4	6
RU179	Sadhu3-1	non-LTR	3	11
RU180	Sadhu3-2	non-LTR	4	8
RU181	Sadhu4-1	non-LTR	3	3
RU182	Sadhu4-2	non-LTR	1	12
RU183	Sadhu5-1	non-LTR	6	17
RU184	Sadhu5-2	non-LTR	3	1
RU185	Sadhu6-1	non-LTR	5	19
RU186	Sadhu7-1	non-LTR	2	24
RU187	Sadhu7-2	non-LTR	7	16
RU188	Sadhu8-1	non-LTR	8	26
RU189	Sadhu9-1	non-LTR	4	11
RU190	TA11	non-LTR	15	110
RU191	TA12	non-LTR	0	0
RU192	TSCL	non-LTR	45	48
RU193	ARNOLD1	DNA	10	24
RU194	ARNOLD2	DNA	21	17
RU195	ARNOLD3	DNA	26	15
RU196	ARNOLD4	DNA	7	2
RU197	ARNOLDY1	DNA	104	316
RU198	ARNOLDY2	DNA	122	313
RU199	AT10MU1	DNA	6	4
RU200	AT9MU1	DNA	2	0
RU201	AT9NMU1	DNA	22	0
RU202	AT9TSD1	DNA	37	108
RU203	ATDNA12T3A	DNA	22	0
RU204	ATDNA1T9A	DNA	32	10
RU205	ATDNA2T9A	DNA	11	14
RU206	ATDNA2T9B	DNA	15	0
RU207	ATDNA2T9C	DNA	25	66
RU208	ATDNAI26T9	DNA	16	13
RU209	ATDNAI27T9A	DNA	73	4
RU210	ATDNAI27T9B	DNA	30	7
RU211	ATDNAI27T9C	DNA	40	6
RU212	ATDNATA1	DNA	32	83
RU213	ATENSPM1	DNA	25	24
RU214	ATENSPM10	DNA	48	93
RU215	ATENSPM11	DNA	32	109
RU216	ATENSPM12	DNA	27	82
RU217	ATENSPM1A	DNA	23	25
RU218	ATENSPM2	DNA	92	47
RU219	ATENSPM3	DNA	10	28
RU220	ATENSPM4	DNA	27	26
RU221	ATENSPM5	DNA	31	13
RU222	ATENSPM6	DNA	50	23
RU223	ATENSPM7	DNA	7	16
RU224	ATENSPM8	DNA	8	12
RU225	ATENSPM9	DNA	33	37
RU226	ATHAT1	DNA	51	153
RU227	ATHAT10	DNA	21	14
RU228	ATHAT2	DNA	8	30
RU229	ATHAT3	DNA	15	24
RU230	ATHAT7	DNA	7	86
RU231	ATHAT8	DNA	12	58
RU232	ATHAT9	DNA	37	31
RU233	ATHATN1	DNA	92	386
RU234	ATHATN10	DNA	43	273
RU235	ATHATN2	DNA	42	311
RU236	ATHATN3	DNA	47	61
RU237	ATHATN3A	DNA	18	44
RU238	ATHATN4	DNA	51	75
RU239	ATHATN5	DNA	40	172
RU240	ATHATN6	DNA	26	143
RU241	ATHATN7	DNA	14	71
RU242	ATHATN8	DNA	4	9
RU243	ATHATN9	DNA	3	16
RU244	ATHPOGO	DNA	25	37
RU245	ATHPOGON1	DNA	223	382
RU246	ATHPOGON2	DNA	32	79
RU247	ATHPOGON3	DNA	67	187
RU248	ATIS112A	DNA	74	113
RU249	ATMU1	DNA	11	23
RU250	ATMU10	DNA	55	15
RU251	ATMU11	DNA	5	11
RU252	ATMU12	DNA	13	44
RU253	ATMU13	DNA	10	17
RU254	ATMU2	DNA	8	26
RU255	ATMU3	DNA	7	13
RU256	ATMU3N1	DNA	14	1
RU257	ATMU4	DNA	8	3
RU258	ATMU5	DNA	8	13
RU259	ATMU6	DNA	15	8
RU260	ATMU6N1	DNA	10	2
RU261	ATMU7	DNA	31	242
RU262	ATMU8	DNA	1	6
RU263	ATMU9	DNA	16	10
RU264	ATMUN1	DNA	65	132
RU265	ATMUN2	DNA	6	14
RU266	ATMUNX1	DNA	86	63
RU267	ATN9_1	DNA	29	31
RU268	ATRAN	DNA	48	54
RU269	ATREP1	DNA	117	4
RU270	ATREP10	DNA	52	29
RU271	ATREP10A	DNA	75	56
RU272	ATREP10B	DNA	77	81
RU273	ATREP10C	DNA	127	175
RU274	ATREP10D	DNA	81	164
RU275	ATREP11	DNA	137	61
RU276	ATREP11A	DNA	29	229
RU277	ATREP12	DNA	18	22
RU278	ATREP13	DNA	90	28
RU279	ATREP14	DNA	50	22
RU280	ATREP15	DNA	36	417
RU281	ATREP16	DNA	8	22
RU282	ATREP17	DNA	8	0
RU283	ATREP2	DNA	150	4
RU284	ATREP20	DNA	81	142
RU285	ATREP21	DNA	67	5
RU286	ATREP2A	DNA	71	1
RU287	ATREP3	DNA	267	198
RU288	ATREP4	DNA	97	109
RU289	ATREP5	DNA	86	340
RU290	ATREP6	DNA	49	21
RU291	ATREP7	DNA	50	20
RU292	ATREP8	DNA	45	61
RU293	ATREP9	DNA	10	49
RU294	ATREPX1	DNA	122	350
RU295	ATTIR16T3A	DNA	53	29
RU296	ATTIRTA1	DNA	97	101
RU297	ATTIRX1A	DNA	52	34
RU298	ATTIRX1B	DNA	51	6
RU299	ATTIRX1C	DNA	38	172
RU300	ATTIRX1D	DNA	21	175
RU301	BOMZH1	DNA	21	15
RU302	BOMZH2	DNA	22	3
RU303	BRODYAGA1	DNA	23	14
RU304	BRODYAGA1A	DNA	74	37
RU305	BRODYAGA2	DNA	45	94
RU306	Chester-1	DNA	19	26
RU307	DRL1	DNA	1	2
RU308	DT1	DNA	187	248
RU309	HARBINGER	DNA	80	60
RU310	HELITRON1	DNA	81	134
RU311	HELITRON2	DNA	96	64
RU312	HELITRON3	DNA	16	13
RU313	HELITRON4	DNA	61	21
RU314	HELITRON5	DNA	24	17
RU315	HELITRONY1A	DNA	76	21
RU316	HELITRONY1B	DNA	49	33
RU317	HELITRONY1C	DNA	43	50
RU318	HELITRONY1D	DNA	63	151
RU319	HELITRONY1E	DNA	31	14
RU320	HELITRONY2	DNA	77	104
RU321	HELITRONY3	DNA	108	365
RU322	HELITRONY3A	DNA	19	37
RU323	LIMPET1	DNA	61	4
RU324	RP1_AT	DNA	82	61
RU325	SIMPLEHAT2	DNA	178	283
RU326	TAG1	DNA	6	11
RU327	TAG2	DNA	57	42
RU328	TAG3N1	DNA	42	5
RU329	TNAT1A	DNA	131	270
RU330	TNAT2A	DNA	27	12
RU331	VANDAL1	DNA	37	5
RU332	VANDAL10	DNA	2	24
RU333	VANDAL11	DNA	15	10
RU334	VANDAL12	DNA	17	22
RU335	VANDAL13	DNA	29	17
RU336	VANDAL14	DNA	13	24
RU337	VANDAL15	DNA	6	1
RU338	VANDAL16	DNA	25	28
RU339	VANDAL17	DNA	41	104
RU340	VANDAL18	DNA	5	9
RU341	VANDAL18NA	DNA	21	1
RU342	VANDAL18NB	DNA	10	31
RU343	VANDAL1N1	DNA	27	5
RU344	VANDAL2	DNA	42	2
RU345	VANDAL20	DNA	53	52
RU346	VANDAL21	DNA	53	30
RU347	VANDAL22	DNA	59	42
RU348	VANDAL2N1	DNA	21	22
RU349	VANDAL3	DNA	129	175
RU350	VANDAL4	DNA	68	31
RU351	VANDAL5	DNA	63	4
RU352	VANDAL5A	DNA	63	18
RU353	VANDAL6	DNA	53	56
RU354	VANDAL7	DNA	28	44
RU355	VANDAL8	DNA	43	52
RU356	VANDAL9	DNA	36	50
RU357	VANDALNX1	DNA	10	5
RS12		LTR	25	14
RS40		LTR	45	0
RS51			27	0
RS53		LTR	3	0
RS54		LTR	22	7
RS72		LTR	8	5
RS75		non-LTR	9	2
RS78		non-LTR	5	9
RS83		LTR	14	2
RS85		DNA	5	7
RS86		LTR	3	1
RS88		LTR	20	11
RS106		DNA	18	4
RS115		LTR	17	3
RS117			13	4
RS122		DNA	28	54
RS124		LTR	14	6
RS125		DNA	3	0
RS133		LTR	13	4
RS134		LTR	27	1
RS137		DNA	15	5
RS139		DNA	12	8
RS141		LTR	14	7
RS147		LTR	8	5
RS154		LTR	9	0
RS156		LTR	14	13
RS159			16	5
RS161		LTR	9	8
RS162		LTR	5	1
RS165		DNA	21	3
RS166		DNA	13	10
RS174		DNA	13	2
RS175		LTR	16	7
RS176		LTR	3	2
RS179		non-LTR	22	14
RS180		DNA	16	24
RS181			9	6
RS189		LTR	7	20
RS191			24	8
RS192		LTR	32	8
RS193		LTR	13	4
RS195		LTR	0	1
RS196		LTR	16	3
RS201		LTR	12	5
RS202		LTR	5	0
RS204		DNAt	4	0
RS205			8	5
RS206		DNA	2	0
RS210		DNA	7	6
RS220		non-LTR	12	19
RS228		LTR	1	0
RS232		LTR	10	6
RS233		LTR	12	11
RS234			8	5
RS235		DNA	10	36
RS238		DNA	2	0
RS240		LTR	11	9
RS245		LTR	19	21
RS246			11	3
RS248			8	2
RS255		LTR	10	9
RS258		DNA	3	2
RS259		DNA	22	52
RS261		DNA	5	0
RS263		DNA	7	0
RS266			19	3
RS268		non-LTR	0	2
RS271		LTR	11	13
RS273		LTR	21	23
RS274		non-LTR	4	0
RS276			10	9
RS282		LTR	11	25
RS283			13	13
RS285		non-LTR	3	1
RS287			26	142
RS289		DNA	15	85
RS290		DNA	1	0
RS291		LTR	12	13
RS292		LTR	21	1
RS294		DNA	57	59
RS296		LTR	49	753
RS297		DNAt	2	191
RS298		LTR	10	222
RS299		LTR	0	149
RS300		LTR	1	257
RS302		DNAt	1	243
RS303		DNA	72	418
RS304		DNA	22	37
RS305		LTR	9	14
RS306		non-LTR	17	94
RS307		LTR	0	43
RS309		LTR	2	293
RS310		DNA	0	18
RS311		DNA	18	133
RS314		LTR	8	37
RS315		LTR	0	27
RS317		DNA	57	310
RS318		DNA	18	124
RS321		DNAt	82	760
RS322		LTR	4	331
RS324		DNAt	2	263
RS325		DNA	12	185
RS328		LTR	1	38
RS330		DNA	81	286
RS331		LTR	0	82
RS332		LTR	0	88
RS333		DNA	2	83
RS335		LTR	9	68
RS336		LTR	1	82
RS337		DNA	47	178
RS338		DNAt	0	26
RS339		LTR	47	54
RS340		LTR	8	111
RS341		DNA	18	299
RS342		LTR	0	20
RS343		LTR	9	47
RS344		LTR	14	91
RS345			38	113
RS346		LTR	14	159
RS349		DNA	36	130
RS350		LTR	0	173
RS352		LTR	5	57
RS353		DNA	2	84
RS354		DNAt	0	59
RS355		DNA	27	89
RS356		LTR	0	106
RS357		DNA	0	119
RS358		DNA	1	39
RS359		DNA	3	57
RS360		non-LTR	1	28
RS361		LTR	15	57
RS363		DNA	25	704
RS365		DNA	3	104
RS366		LTR	11	110
RS367		DNA	39	601
RS369		DNAt	5	127
RS370		DNA	2	108
RS371		DNA	14	143
RS373		DNA	5	1
RS374		DNAt	38	133
RS375			0	21
RS376			14	78
RS377		non-LTR	7	6
RS378		DNA	19	51
RS379		DNA	21	79
RS380		DNA	5	27
RS381		DNA	11	161
RS382		DNA	33	92
RS383		LTR	2	40
RS385		LTR	29	125
RS387		LTR	0	17
RS388		non-LTR	63	592
RS389		DNA	0	27
RS390		DNA	4	17
RS392		LTR	2	47
RS393		LTR	6	9
RS395		LTR	20	66
RS396		DNA	24	136
RS397		DNAt	19	52
RS398		LTR	20	92
RS399		DNA	15	65
RS401		LTR	3	111
RS402		DNA	19	117
RS404		LTR	8	35
RS405		LTR	10	66
RS406		DNA	8	62
RS407		DNA	0	19
RS408		DNA	10	157
RS409		LTR	2	22
RS410		LTR	0	87
RS411		LTR	1	51
RS412		DNA	41	126
RS413		DNA	5	75
RS414		LTR	0	61
RS415		LTR	0	36
RS416		DNA	56	129
RS417		DNA	0	60
RS419		DNA	12	71
RS421		DNA	1	60
RS422		LTR	6	11
RS423		LTR	2	39
RS424		DNAt	16	382
RS425		LTR	0	37
RS426		LTR	1	21
RS427		LTR	19	38
RS428		LTR	9	76
RS429		non-LTR	19	68
RS430		DNA	5	63
RS431		DNA	3	10
RS432		LTR	4	16
RS434		DNA	3	37
RS435		DNA	24	89
RS436		DNA	15	66
RS437		DNA	28	79
RS438		non-LTR	17	81
RS439		LTR	0	55
RS440		DNA	2	38
RS443		LTR	1	7
RS444		DNA	0	57
RS445		DNA	7	36
RS446		DNAt	0	46
RS447		LTR	0	13
RS449		non-LTR	8	41
RS450		DNA	1	49
RS451		DNA	3	54
RS453		LTR	1	51
RS454		LTR	1	62
RS455		DNA	0	34
RS456		LTR	1	38
RS457		DNA	0	27
RS459		DNA	16	37
RS461		DNA	16	116
RS462		LTR	15	66
RS463		DNAt	28	147
RS464		LTR	12	23
RS466		DNA	2	49
RS467		DNA	51	573
RS468		DNA	11	42
RS469		DNA	2	18
RS470		DNA	34	64
RS471		LTR	14	54
RS472		LTR	5	45
RS473		DNA	1	28
RS475		LTR	3	58
RS476		LTR	1	19
RS477		DNA	1	37
RS478		DNA	4	56
RS479		DNA	9	49
RS480		LTR	5	30
RS481		LTR	4	16
RS482			0	36
RS485		LTR	16	60
RS486		LTR	10	56
RS487		LTR	3	24
RS488		DNA	2	39
RS489		non-LTR	0	59
RS490		DNA	1	30
RS492		LTR	1	44
RS493		DNA	4	36
RS494		DNAt	10	88
RS496		LTR	2	58
RS497		LTR	9	43
RS498		DNA	6	69
RS499		LTR	0	53
RS500		DNAt	11	40
RS501		DNA	6	95
RS503		LTR	16	66
RS504		DNA	41	57
RS505		DNA	5	44
RS508		LTR	2	25
RS509		LTR	7	39
RS511		LTR	1	14
RS513		DNAt	17	20
RS515		DNAt	14	34
RS516		DNA	8	56
RS517			6	89
RS518		non-LTR	2	7
RS519		DNA	14	35
RS520		LTR	0	12
RS521		LTR	2	21
RS522		DNA	12	27
RS524			3	65
RS526		DNA	4	28
RS527		DNA	0	82
RS529		DNA	3	14
RS530		LTR	7	16
RS532		DNA	8	48
RS533		non-LTR	108	331
RS534		LTR	4	53
RS535		LTR	3	13
RS536			1	9
RS537		DNA	61	169
RS538		LTR	9	20
RS539		DNAt	11	53
RS541		DNA	4	40
RS542		non-LTR	2	30
RS543		non-LTR	1	9
RS544		DNA	36	106
RS545		DNAt	3	12
RS547		non-LTR	5	11
RS548			5	56
RS549		LTR	14	57
RS550		non-LTR	13	185
RS551		LTR	12	44
RS553		LTR	8	50
RS554		LTR	7	46
RS555			42	50
RS556		DNAt	2	10
RS557		LTR	4	36
RS558		LTR	1	27
RS559		LTR	0	19
RS560		DNAt	5	45
RS561		DNA	26	94
RS563		DNA	12	11
RS564		LTR	0	17
RS567		LTR	15	49
RS568		LTR	7	28
RS569		DNA	7	30
RS570		LTR	10	46
RS571			9	24
RS572		LTR	10	65
RS573		DNA	11	10
RS574		DNA	11	47
RS576		LTR	4	10
RS577			14	47
RS578		DNA	3	8
RS579		LTR	8	44
RS580		LTR	0	29
RS581		LTR	3	2
RS582		DNA	75	21
RS583		DNA	8	38
RS585		LTR	2	1
RS586		LTR	1	13
RS587		DNA	8	45
RS588		DNA	10	64
RS589		LTR	0	5
RS590		LTR	0	13
RS593		DNA	14	36
RS594		LTR	3	25
RS595		DNA	5	25
RS596		DNAt	18	26
RS597		DNA	12	32
RS598		DNAt	2	2
RS599			0	29
RS600		LTR	1	30
RS601		LTR	3	32
RS602		DNA	0	15
RS603		DNAt	16	48
RS604		DNA	0	16
RS605		LTR	0	39
RS606		DNA	10	144
RS607		DNA	1	41
RS609		DNA	6	30
RS611		LTR	5	27
RS612		DNAt	2	37
RS613		DNA	0	13
RS615		LTR	0	30
RS617		DNA	14	55
RS618			1	67
RS620		LTR	6	13
RS621		DNA	3	18
RS622		DNA	6	60
RS623		DNAt	21	61
RS624		DNA	8	14
RS625		DNA	8	37
RS626		DNA	0	202
RS628		LTR	1	11
RS629		LTR	0	9
RS630		non-LTR	3	17
RS631		DNA	6	21
RS632		non-LTR	30	120
RS633		non-LTR	7	60
RS634			15	159
RS635		DNA	8	50
RS636		LTR	5	11
RS637		DNA	1	23
RS638		LTR	1	45
RS639		DNA	3	15
RS640		LTR	14	77
RS641		DNA	8	215
RS642		non-LTR	19	29
RS644		LTR	2	27
RS645		non-LTR	0	151
RS646		LTR	0	11
RS648		DNA	11	35
RS649		LTR	4	36
RS650		DNA	9	34
RS651		DNA	10	19
RS652		LTR	0	28
RS653		DNA	4	24
RS654		DNA	1	28
RS655		LTR	7	17
RS656		LTR	42	44
RS658		non-LTR	53	110
RS659		LTR	127	20
RS660		DNA	9	11
RS661		DNA	0	21
RS664		LTR	7	8
RS666		DNAt	8	26
RS667		LTR	0	35
RS669		DNAt	8	120
RS670			2	24
RS671			6	45
RS673		DNA	0	28
RS674		LTR	1	35
RS675		LTR	11	37
RS677		LTR	3	35
RS679		DNA	11	31
RS680		DNA	14	90
RS681		LTR	7	21
RS682		DNA	10	73
RS683		DNA	8	220
RS684		LTR	35	74
RS685		DNAt	19	86
RS686		DNA	0	17
RS687		LTR	16	29
RS689		DNA	8	18
RS690		non-LTR	8	22
RS691			71	90
RS692		LTR	7	32
RS693		DNA	45	34
RS694		DNA	33	84
RS695		DNAt	8	27
RS696		DNA	6	470
RS697		DNA	2	28
RS698		LTR	0	9
RS699		DNA	10	244
RS700		DNA	8	62
RS701		LTR	0	20
RS702		LTR	12	25
RS703		LTR	1	7
RS704		LTR	0	12
RS707		DNA	0	69
RS708		LTR	2	71
RS709		DNA	7	31
RS710		LTR	0	41
RS712		DNA	35	167
RS713		LTR	2	37
RS714			39	109
RS715		DNA	80	56
RS716		LTR	1	139
RS717		DNA	22	56
RS718		LTR	8	30
RS719		LTR	7	23
RS720		non-LTR	6	38
RS721		DNA	15	76
RS722		non-LTR	13	19
RS723		DNA	4	37
RS724		DNA	0	23
RS725		DNA	3	51
RS726		DNA	0	13
RS727		LTR	6	30
RS728		DNA	4	72
RS729		DNAt	0	20
RS730		DNA	5	31
RS731		LTR	4	17
RS732		DNA	13	42
RS733		non-LTR	2	12
RS734		non-LTR	7	39
RS735		DNA	6	34
RS736		LTR	27	34
RS737		DNA	7	15
RS739		non-LTR	3	32
RS740		DNA	8	30
RS741		DNA	0	2
RS742		DNA	2	19
RS743		DNA	5	13
RS744		LTR	7	21
RS745		DNA	1	17
RS746		DNA	6	32
RS747		DNA	0	39
RS748		LTR	0	28
RS749		LTR	1	29
RS750		DNA	1	13
RS751		LTR	2	25
RS752		LTR	6	40
RS753			2	26
RS754		DNA	1	18
RS755		DNA	6	20
RS756		LTR	1	1
RS757		LTR	2	21
RS758		DNA	8	29
RS759		LTR	2	34
RS760		DNA	1	12
RS761		DNA	4	15
RS762		DNA	4	31
RS764		DNAt	0	277
RS765		DNA	0	14
RS766		LTR	1	21
RS767		DNAt	7	17
RS768		LTR	6	37
RS769		LTR	0	8
RS770		LTR	0	14
RS771		DNA	4	26
RS772		LTR	0	16
RS773		DNA	0	22
RS774		DNAt	5	20
RS775		DNA	2	20
RS776		DNA	17	38
RS778		DNA	2	5
RS779			31	30
RS780		DNAt	0	13
RS781			0	23
RS782		DNA	6	16
RS783		LTR	0	31
RS784			4	25
RS785		DNA	14	38
RS786		DNA	14	26
RS787		DNA	1	7
RS788		LTR	1	28
RS789		LTR	7	37
RS790		DNA	2	19
RS791		DNA	14	15
RS792		DNA	44	67
RS793		DNAt	4	31
RS794		DNAt	9	419
RS795		DNA	0	12
RS796		LTR	0	14
RS797		LTR	0	16
RS798		LTR	13	24
RS799		LTR	38	57
RS800		LTR	0	7
RS801			30	58
RS802		DNA	11	56
RS803			16	83
RS804		DNA	4	18
RS805		LTR	1	27
RS806		DNA	0	11
RS807		LTR	1	22
RS808		LTR	5	23
RS810		DNA	1	28
RS811		DNA	2	14
RS814		LTR	10	29
RS815			0	27
RS816		LTR	0	10
RS817		LTR	0	14
RS818		non-LTR	3	12
RS819		LTR	0	8
RS820		DNA	1	15
RS821		LTR	7	33
RS822		LTR	4	28
RS823		non-LTR	10	23
RS824		LTR	1	14
RS825		DNA	0	20
RS826		DNA	0	40
RS827		DNA	1	40
RS828		LTR	3	21
RS829		DNA	10	10
RS830		DNA	7	14
RS831		LTR	16	41
RS832		DNA	0	60
RS833		DNA	5	6
RS834			8	23
RS835		LTR	27	130
RS836		DNA	7	12
RS837		LTR	1	11
RS838		LTR	0	15
RS839			3	20
RS841		DNAt	20	65
RS842		DNA	18	125
RS844		DNAt	4	28
RS845		DNA	0	62
RS846		DNA	1	59
RS847		DNA	9	48
RS848		DNA	34	54
RS849			0	39
RS850		DNA	2	51
RS851		DNA	0	16
RS852		LTR	7	40
RS853		DNA	13	35
RS854		DNA	56	170
RS856		DNA	0	20
RS857		LTR	10	30
RS858		DNA	0	91
RS859		LTR	2	30
RS860		DNA	9	47
RS861		LTR	21	41
RS862		LTR	0	10
RS863		LTR	4	44
RS864		DNA	16	29
RS866		LTR	134	86
RS868		DNAt	1	17
RS869		LTR	2	12
RS870		LTR	1	28
RS871		LTR	0	8
RS872		DNAt	19	67
RS873		DNA	1	33
RS874		DNAt	2	28
RS875			0	13
RS876		DNA	1	30
RS877		LTR	7	43
RS878		LTR	2	25
RS879		LTR	4	16
RS880		non-LTR	22	67
RS881		DNA	27	32
RS882		DNA	10	37
RS883		LTR	3	15
RS885		DNAt	0	6
RS886		DNA	0	21
RS887		DNA	1	64
RS888		LTR	7	48
RS889		DNA	5	45
RS891		DNA	0	23
RS892		DNA	8	22
RS894			28	66
RS895		DNA	3	23
RS896		DNA	12	62
RS897		LTR	5	10
RS898		DNA	0	18
RS899		LTR	6	17
RS900		LTR	6	21
RS901			10	148
RS903		LTR	6	11
RS904		LTR	3	26
RS905		DNA	1	20
RS906		LTR	9	29
RS907		DNA	41	185
RS908		non-LTR	6	10
RS909			3	22
RS910		LTR	15	63
RS911		LTR	60	92
RS912			41	55
RS913		DNA	4	9
RS914		DNAt	0	27
RS916		DNA	0	55
RS917		LTR	12	31
RS918		DNA	0	28
RS919		DNA	0	15
RS920		DNA	10	40
RS921		DNA	22	62
RS923		DNA	9	23
RS924		DNA	4	38
RS925		LTR	8	19
RS926		DNA	3	47
RS927		LTR	3	24
RS928		LTR	10	14
RS929		DNA	3	10
RS930		DNAt	1	14
RS931		LTR	0	22
RS932		DNA	28	41
RS933		LTR	0	12
RS934		DNA	25	40
RS935		DNA	0	4
RS936		DNA	10	25
RS937		DNA	15	18
RS938			1	18
RS939		DNA	8	86
RS940		DNA	8	17
RS941		DNA	4	7
RS942			8	9
RS943		LTR	2	4
RS944		DNA	3	18
RS945		DNA	18	22
RS946		DNA	12	35
RS947			2	13
RS948		DNA	0	18
RS949		DNA	0	15
RS950		DNA	1	14
RS951		LTR	15	21
RS952		DNA	1	15
RS953		DNA	13	39
RS954		DNA	5	25
RS956		LTR	1	17
RS957		LTR	4	39
RS958		DNA	0	52
RS959		LTR	2	11
RS960		DNA	15	63
RS962		LTR	4	34
RS963		DNAt	19	20
RS964		DNA	11	24
RS965		DNA	0	2
RS966		LTR	1	26
RS967		DNA	3	12
RS968		LTR	11	15
RS969		LTR	17	35
RS970			1	14
RS971		DNA	20	22
RS972		LTR	11	35
RS973		DNA	0	10
RS975		DNA	0	6
RS976		LTR	2	8
RS977		LTR	8	16
RS978		DNA	0	3
RS979		DNA	1	20
RS980		DNA	2	11
RS981		LTR	3	14
RS983			14	32
RS984		LTR	1	16
RS985		non-LTR	5	22
RS986		DNA	3	8
RS988		DNA	8	48
RS989		DNA	0	11
RS990		LTR	0	21
RS991		DNA	4	40
RS993		LTR	10	28
RS994		DNA	11	30
RS995		LTR	3	22
RS996			1	15
RS997		DNAt	10	69
RS998		DNA	1	74
RS999		LTR	5	13
RS1001		DNAt	3	32
RS1002		DNA	15	41
RS1003		LTR	4	16
RS1004		LTR	1	18
RS1005		DNA	1	6
RS1006		DNA	1	8
RS1007		DNA	2	11
RS1009		DNA	4	27
RS1010			3	10
RS1011		LTR	8	28
RS1012		DNA	7	20
RS1013		DNA	89	273
RS1014		non-LTR	4	9
RS1015		DNA	1	13
RS1016		DNA	9	30
RS1018		DNA	23	20
RS1019		LTR	0	15
RS1021		LTR	3	13
RS1022		DNA	4	27
RS1024		LTR	0	18
RS1025			7	36
RS1026		DNA	1	13
RS1027		DNAt	3	54
RS1028			6	12
RS1029		DNA	0	9
RS1030		DNA	7	19
RS1031		LTR	9	13
RS1032		DNA	4	21
RS1033		DNA	0	21
RS1034		DNA	0	8
RS1035		LTR	1	7
RS1036		DNA	12	79
RS1037		DNA	2	18
RS1038		LTR	23	42
RS1039			2	17
RS1041		LTR	0	23
RS1042		LTR	2	6
RS1043		DNA	0	15
RS1044		DNA	4	86
RS1045		LTR	0	12
RS1046		LTR	3	16
RS1047		LTR	40	116
RS1048		DNA	14	56
RS1049			17	32
RS1050		DNA	2	16
RS1051		LTR	2	7
RS1052		LTR	4	14
RS1055		DNA	1	29
RS1056		DNA	23	51
RS1057			6	14
RS1058		DNA	2	10
RS1059		non-LTR	6	25
RS1060		LTR	4	11
RS1061		DNA	3	7
RS1062		LTR	33	48
RS1063			1	8
RS1064			7	25
RS1065			3	38
RS1066		LTR	7	15
RS1068		DNA	1	17
RS1069			7	10
RS1070		non-LTR	1	4
RS1071		DNA	53	78
RS1072		DNA	6	16
RS1073		DNA	0	5
RS1074		DNA	3	9
RS1075		LTR	21	90
RS1076		LTR	3	13
RS1077		DNA	4	30
RS1078		DNA	11	81
RS1079		DNA	0	24
RS1080		LTR	9	18
RS1081		LTR	2	13
RS1082		DNA	0	23
RS1083		LTR	0	16
RS1084		LTR	10	15
RS1086			3	4
RS1087		LTR	1	25
RS1088			0	8
RS1089		LTR	9	21
RS1090		DNA	17	26
RS1091		LTR	15	27
RS1092		DNA	5	18
RS1093		DNA	1	47
RS1094		non-LTR	45	103
RS1095		DNA	1	16
RS1097		DNA	0	13
RS1098			18	54
RS1099		non-LTR	6	10
RS1100		DNA	8	25
RS1101		LTR	2	13
RS1103		DNA	8	29
RS1105			11	13
RS1108		DNA	4	23
RS1110		DNA	6	19
RS1111		LTR	1	13
RS1112		DNA	26	34
RS1113		non-LTR	3	0
RS1114		non-LTR	9	7
RS1115		non-LTR	2	20
RS1116		LTR	21	18
RS1117		LTR	1	9
RS1118		DNA	9	25
RS1119		LTR	17	22
RS1120			5	25
RS1121		DNA	7	29
RS1122		LTR	1	20
RS1123			8	17
RS1125			0	22
RS1126			1	8
RS1127		LTR	5	9
RS1128		DNA	4	14
RS1129		DNA	1	7
RS1130		DNA	0	10
RS1131		DNA	17	17
RS1132		LTR	0	2
RS1134		DNA	8	31
RS1135		DNA	4	20
RS1137		DNA	3	12
RS1138		DNAt	0	12
RS1139		DNA	12	17
RS1140		DNA	6	16
RS1141		DNA	0	1
RS1142			1	21
RS1143		LTR	10	23
RS1144		DNA	0	21
RS1145		DNA	1	499
RS1146		LTR	1	13
RS1147		LTR	2	8
RS1149		DNA	1	22
RS1150		DNA	4	27
RS1151		LTR	7	16
RS1153		DNA	8	39
RS1154			11	35
RS1155			1	22
RS1156			0	10
RS1157			2	16
RS1158			1	26
RS1159		LTR	7	20
RS1160		LTR	4	14
RS1161		LTR	13	12
RS1162		non-LTR	17	31
RS1163		non-LTR	6	12
RS1164		DNA	7	119
RS1165		LTR	8	15
RS1166		LTR	0	11
RS1167		DNA	0	9
RS1168			7	24
RS1169		DNA	0	6
RS1170		DNA	3	6
RS1171			22	154
RS1172		LTR	0	7
RS1173		LTR	5	19
RS1174		DNA	0	13
RS1175			1	20
RS1176		DNA	1	26
RS1178		DNA	0	11
RS1179		LTR	1	22
RS1181		DNA	0	13
RS1182		DNA	0	7
RS1183		DNA	0	2
RS1185		DNA	27	20
RS1186		LTR	2	4
RS1187		LTR	4	24
RS1188		LTR	1	11
RS1189			18	34
RS1190		DNA	6	32
RS1191		DNA	2	18
RS1192		LTR	0	3
RS1193		LTR	6	37
RS1194		LTR	0	10
RS1195		DNA	5	10
RS1197		LTR	2	10
RS1199		LTR	13	50
RS1200		LTR	1	40
RS1201		LTR	1	12
RS1203		DNA	0	11
RS1204		DNA	1	10
RS1205		LTR	1	6
RS1206		DNA	0	10
RS1207		DNA	1	26
RS1208		DNA	4	8
RS1209		LTR	4	18
RS1210		LTR	2	8
RS1211		DNAt	0	9
RS1212			0	16
RS1213		LTR	2	27
RS1214		DNA	4	21
RS1215		LTR	12	20
RS1216		DNA	12	25
RS1217			1	8
RS1218		LTR	0	24
RS1219		LTR	3	13
RS1220		DNA	7	34
RS1222		LTR	16	61
RS1224		LTR	1	2
RS1225		DNA	4	11
RS1226		LTR	15	18
RS1227			0	24
RS1229		DNA	15	35
RS1231		DNA	0	14
RS1232		LTR	4	19
RS1233		DNA	0	14
RS1234		LTR	1	22
RS1235		LTR	5	62
RS1236		LTR	5	33
RS1237		LTR	0	16
RS1238		LTR	1	21
RS1239		LTR	5	30
RS1240		LTR	1	31
RS1241		DNA	2	29
RS1242			2	7
RS1243			0	15
RS1244			0	10
RS1245		LTR	0	2
RS1247		LTR	2	17
RS1248		DNA	8	40
RS1249		DNA	3	34
RS1250		DNA	4	28
RS1251		LTR	0	10
RS1252		DNA	8	14
RS1253		DNA	0	10
RS1254		LTR	1	1
RS1255		DNA	0	9
RS1256		non-LTR	10	39
RS1257		DNA	4	10
RS1258			4	31
RS1259		LTR	11	16
RS1261		LTR	2	16
RS1262		DNA	4	11
RS1263		DNA	0	10
RS1264		LTR	0	11
RS1265		DNA	5	27
RS1266		DNA	5	36
RS1267		DNA	20	82
RS1268		LTR	0	16
RS1269			5	15
RS1270		DNA	0	12
RS1271		DNA	7	49
RS1273			0	13
RS1274			25	43
RS1275		LTR	0	6
RS1276		LTR	0	5
RS1277		DNA	25	32
RS1278		DNA	3	26
RS1279		LTR	2	19
RS1280		DNA	7	19
RS1282		LTR	1	11
RS1283		LTR	4	20
RS1284		DNA	5	12
RS1285		LTR	7	26
RS1286		DNA	8	12
RS1289		LTR	2	15
RS1290		LTR	0	5
RS1291		LTR	13	28
RS1292			6	7
RS1293		DNA	13	10
RS1294			3	17
RS1296		DNA	1	15
RS1297		DNA	9	35
RS1298		LTR	0	9
RS1299		LTR	0	14
RS1300		DNA	2	22
RS1302		DNAt	0	5
RS1303		LTR	0	11
RS1305		DNA	0	8
RS1306		LTR	12	17
RS1307		DNA	4	19
RS1308			5	19
RS1309		non-LTR	17	52
RS1310		DNA	3	15
RS1312		DNAt	9	27
RS1313			5	22
RS1314		DNA	4	28
RS1315		DNA	12	40
RS1316			3	12
RS1317		LTR	14	29
RS1318		non-LTR	17	39
RS1319		LTR	3	7
RS1320		DNA	2	15
RS1322		LTR	0	61
RS1323		LTR	4	14
RS1324		LTR	5	16
RS1325		DNA	2	4
RS1326			2	13
RS1327			0	18
RS1328		DNA	2	17
RS1329		LTR	33	25
RS1330		LTR	1	21
RS1331			5	17
RS1333		DNAt	2	77
RS1334		LTR	40	32
RS1336		LTR	7	34
RS1338			0	9
RS1339			0	7
RS1340			0	22
RS1341		LTR	3	18
RS1342		DNA	0	16
RS1343		LTR	0	25
RS1344			2	10
RS1345		LTR	0	9
RS1347		DNA	12	33
RS1348		DNA	19	55
RS1349		DNA	3	18
RS1350		LTR	4	10
RS1351		DNA	13	11
RS1352		DNA	14	13
RS1353		DNA	18	16
RS1355		non-LTR	2	9
RS1356		LTR	19	35
RS1357		LTR	0	6
RS1358		DNA	0	1
RS1359		non-LTR	0	146
RS1360		non-LTR	70	233
RS1361		DNA	8	99
RS1362		LTR	3	17
RS1363		LTR	7	21
RS1364		DNA	16	26
RS1365		DNA	3	4
RS1366		LTR	9	18
RS1368		DNA	1	11
RS1369		LTR	4	14
RS1370		LTR	5	22
RS1373		DNA	6	92
RS1374		DNAt	8	154
RS1376		DNA	0	10
RS1377		LTR	5	8
RS1378		LTR	2	16
RS1379		DNA	14	25
RS1380		LTR	0	25
RS1381		DNA	10	22
RS1382		DNA	0	8
RS1383		DNA	14	15
RS1384		LTR	11	22
RS1385		LTR	0	12
RS1386		non-LTR	2	21
RS1388			0	14
RS1389		DNA	0	3
RS1390		LTR	1	13
RS1391		LTR	0	17
RS1392		non-LTR	9	14
RS1393		LTR	1	26
RS1395		non-LTR	10	72
RS1396		non-LTR	15	48
RS1397		LTR	0	1
RS1398		LTR	7	7
RS1400		LTR	12	9
RS1401		DNA	1	46
RS1403		DNA	3	57
RS1404		LTR	1	17
RS1406		DNA	1	31
RS1407		DNA	0	5
RS1408		DNA	1	10
RS1409		DNA	0	13
RS1410		DNA	0	9
RS1411		DNA	1	9
RS1412		DNA	6	33
RS1413		LTR	13	20
RS1414		DNA	1	10
RS1415		LTR	1	5
RS1416		DNA	3	9
RS1417			3	10
RS1418		LTR	24	38
RS1419			0	16
RS1420		DNA	0	5
RS1421		DNA	2	7
RS1422		non-LTR	28	85
RS1423		DNA	5	23
RS1424		non-LTR	0	5
RS1425		non-LTR	9	9
RS1426		DNA	1	15
RS1427		LTR	9	32
RS1428		DNA	0	45
RS1429		DNA	0	18
RS1430		LTR	0	15
RS1431		DNAt	7	3
RS1432		DNA	47	139
RS1433			1	9
RS1434		LTR	0	7
RS1435		DNA	9	26
RS1436			0	10
RS1437		LTR	0	9
RS1438		LTR	1	10
RS1439		DNA	1	4
RS1440		LTR	2	2
RS1441		DNA	0	10
RS1442		DNA	1	10
RS1444			1	20
RS1445		DNA	10	6
RS1447		LTR	0	12
RS1448		DNA	0	7
RS1449		DNA	24	204
RS1450		LTR	0	1
RS1451		LTR	3	9
RS1452			0	9
RS1453		LTR	3	12
RS1454		non-LTR	7	21
RS1455			14	17
RS1457		non-LTR	2	8
RS1459		LTR	0	19
RS1460		DNA	5	71
RS1461		non-LTR	21	50
RS1462		non-LTR	18	45
RS1463		DNA	7	23
RS1466		DNA	0	11
RS1467			0	23
RS1468		LTR	0	12
RS1470		DNAt	5	16
RS1471		DNA	0	5
RS1473		LTR	0	9
RS1474		non-LTR	5	11
RS1475		DNA	8	1
RS1476			5	24
RS1478		DNA	0	8
RS1479		DNA	20	41
RS1481			12	35
RS1482		LTR	37	121
RS1483		LTR	12	16
RS1484		LTR	0	1
RS1485			4	18
RS1486		LTR	1	11
RS1487		LTR	0	7
RS1489		LTR	9	9
RS1490		DNA	1	89
RS1491		LTR	3	4
RS1494		LTR	1	14
RS1495			2	21
RS1496		LTR	0	7
RS1497		DNA	0	7
RS1498		LTR	7	43
RS1499		DNA	1	10
RS1500		DNA	0	14
RS1501		DNA	4	17
RS1502			26	36
RS1503			0	8
RS1504		DNAt	3	17
RS1505		LTR	4	22
RS1506		DNA	0	14
RS1507		LTR	0	1
RS1508			0	44
RS1509		LTR	4	10
RS1510		LTR	9	20
RS1511		DNA	1	40
RS1512		DNA	0	16
RS1513		DNA	1	20
RS1514		LTR	22	14
RS1515		LTR	7	23
RS1516		DNA	0	10
RS1517		LTR	9	48
RS1518		LTR	1	14
RS1519		DNA	2	10
RS1520		LTR	0	10
RS1521			20	33
RS1522		DNA	0	27
RS1523		LTR	0	14
RS1524		LTR	4	13
RS1525		DNA	2	27
RS1527		DNA	0	8
RS1528		LTR	6	17
RS1531		DNA	1	11
RS1532		LTR	125	83
RS1535		LTR	0	25
RS1536		DNA	3	19
RS1537			0	15
RS1538		DNA	0	3
RS1539			1	22
RS1540		DNA	0	3
RS1541		DNA	2	10
RS1542		DNA	0	7
RS1543		DNA	1	4
RS1544		LTR	2	9
RS1545		DNA	2	13
RS1547		DNA	0	3
RS1548			5	20
RS1549			1	6
RS1550		DNAt	0	12
RS1551		DNA	4	16
RS1552		LTR	0	24
RS1553		LTR	2	20
RS1555		LTR	2	14
RS1556		DNAt	4	31
RS1557		DNA	4	8
RS1558		DNA	23	41
RS1559		LTR	2	7
RS1560		non-LTR	16	32
RS1561		LTR	0	13
RS1562		DNA	14	49
RS1563		non-LTR	1	9
RS1564			55	37
RS1565		LTR	2	16
RS1566		LTR	6	28
RS1567		DNA	2	43
RS1568		DNA	10	49
RS1569		non-LTR	7	79
RS1570			7	24
RS1571		DNA	1	7
RS1572		DNA	2	12
RS1573			1	7
RS1574			0	15
RS1575		DNA	0	49
RS1576		LTR	0	5
RS1577		DNA	0	29
RS1578		non-LTR	9	24
RS1579			0	17
RS1580		LTR	3	7
RS1581		LTR	0	19
RS1582		LTR	0	2
RS1583		LTR	4	73
RS1584		LTR	2	9
RS1586			3	11
RS1587		LTR	0	8
RS1588		LTR	3	12
RS1589			0	15
RS1590		DNA	0	11
RS1591		LTR	1	1
RS1592			10	24
RS1594		DNA	1	14
RS1595		DNA	9	20
RS1596		LTR	7	10
RS1597			0	6
RS1598		non-LTR	0	10
RS1599		LTR	4	9
RS1600		DNA	4	20
RS1601			5	12
RS1602		non-LTR	0	17
RS1605		non-LTR	5	9
RS1606		non-LTR	3	9
RS1608		non-LTR	0	10
RS1611		DNAt	1	101
RS1612		DNA	22	185
RS1613		LTR	0	12
RS1614		DNAt	6	23
RS1616		DNA	12	8
RS1617		DNA	2	22
RS1618		DNA	6	8
RS1619		LTR	2	13
RS1620		DNA	5	46
RS1621		DNA	1	14
RS1622		DNA	0	12
RS1623		DNA	0	1
RS1624		DNA	2	7
RS1626			1	13
RS1627			2	9
RS1628		DNAt	14	35
RS1630		DNA	0	9
RS1632			33	134
RS1633		LTR	5	14
RS1634		LTR	0	17
RS1635			7	13
RS1637		DNA	2	32
RS1638		LTR	1	12
RS1639		DNA	0	14
RS1640		DNA	12	22
RS1641		non-LTR	8	31
RS1643		DNA	2	28
RS1644			0	20
RS1645		DNAt	1	19
RS1646		LTR	0	14
RS1647			1	7
RS1648		DNA	0	22
RS1649		DNA	0	8
RS1650		LTR	0	21
RS1651		DNA	0	5
RS1652			0	6
RS1653		DNA	5	7
RS1654		DNA	0	5
RS1655		DNA	2	9
RS1657		non-LTR	10	29
RS1658		LTR	1	6
RS1659			12	16
RS1660		DNAt	0	23
RS1661			1	9
RS1662			0	13
RS1663			1	23
RS1664			1	18
RS1665			0	11
RS1666		DNA	7	72
RS1667			0	13
RS1668		DNAt	3	6
RS1669			0	13
RS1670		LTR	5	6
RS1671		DNA	0	23
RS1672		DNA	2	18
RS1673		LTR	0	10
RS1674		non-LTR	0	19
RS1675		LTR	0	8
RS1676		LTR	0	8
RS1677		LTR	2	23
RS1678		DNA	2	3
RS1679		DNA	0	16
RS1680		LTR	3	23
RS1681		DNA	6	10
RS1682		DNA	0	14
RS1683		LTR	2	19
RS1684		DNA	1	22
RS1685		DNA	2	21
RS1686		DNA	0	5
RS1687			0	10
RS1689		DNAt	0	21
RS1690		DNA	2	21
RS1691		DNA	3	13
RS1692		DNA	1	8
RS1693			11	15
RS1694			1	18
RS1695		non-LTR	4	27
RS1696		LTR	7	22
RS1697		DNA	1	7
RS1698			0	4
RS1700		non-LTR	1	15
RS1701		DNA	0	8
RS1702			0	16
RS1703		DNA	5	25
RS1704		DNA	0	27
RS1705		LTR	0	47
RS1706		LTR	0	4
RS1707		DNA	12	17
RS1708		DNA	0	10
RS1709		LTR	0	4
RS1710		LTR	9	22
RS1711		non-LTR	21	41
RS1712		DNA	1	51
RS1713		LTR	13	45
RS1714			19	40
RS1715		DNA	0	12
RS1716		LTR	2	14
RS1717		DNA	9	11
RS1718		non-LTR	0	41
RS1719		non-LTR	7	24
RS1720		non-LTR	4	11
RS1721		DNA	47	111
RS1722		LTR	11	20
RS1723		non-LTR	13	20
RS1724		LTR	2	11
RS1725		DNA	0	22
RS1726		DNA	4	13
RS1727			0	10
RS1728		LTR	31	32
RS1729		DNA	7	12
RS1730		DNA	2	20
RS1731		non-LTR	10	32
RS1732		DNA	11	21
RS1733		DNA	19	33
RS1734			4	7
RS1735		DNA	0	23
RS1736			0	21
RS1737		LTR	0	6
RS1738		DNA	4	10
RS1739			1	31
RS1740		LTR	6	11
RS1741			6	7
RS1742		DNA	0	12
RS1743		LTR	15	20
RS1744		LTR	1	2
RS1745		LTR	10	21
RS1746		DNA	0	13
RS1747		DNA	3	16
RS1748		DNA	4	58
RS1750		DNA	0	4
RS1751		DNA	7	9
RS1752		DNA	0	13
RS1753		non-LTR	3	20
RS1754			3	6
RS1755		non-LTR	0	2
RS1757		LTR	0	6
RS1758		LTR	0	4
RS1759		LTR	4	5
RS1760		DNA	0	1
RS1761		LTR	0	13
RS1762		LTR	0	5
RS1763			2	17
RS1764		LTR	3	41
RS1765		DNA	4	20
RS1766		non-LTR	1	10
RS1767		LTR	2	14
RS1768		LTR	0	11
RS1769			0	17
RS1770		LTR	4	15
RS1771		DNA	3	22
RS1772		DNA	0	7
RS1773		DNA	4	36
RS1774		LTR	0	10
RS1775		DNA	1	16
RS1776		DNAt	1	13
RS1777		LTR	0	3
RS1778		DNA	10	65
RS1779		LTR	2	7
RS1780		LTR	0	9
RS1781		DNA	0	5
RS1782		DNA	10	7
RS1783		LTR	0	8
RS1784		LTR	0	11
RS1785		LTR	0	5
RS1787		DNA	1	14
RS1788		DNA	3	27
RS1789		LTR	1	7
RS1790		LTR	2	14
RS1791		LTR	2	28
RS1792		DNAt	5	32
RS1793			0	3
RS1794			0	4
RS1795		DNA	0	14
RS1796		LTR	0	13
RS1797		LTR	0	12
RS1798		DNA	9	10
RS1799		LTR	7	9
RS1800		LTR	0	12
RS1801			1	10
RS1802		LTR	0	14
RS1803			1	14
RS1804		DNA	6	6
RS1805		LTR	5	27
RS1807		DNA	3	9
RS1808		DNA	0	12
RS1809		LTR	1	12
RS1810		LTR	10	8
RS1811			1	40
RS1813		DNA	20	29
RS1815		non-LTR	10	61
RS1816		non-LTR	4	34
RS1817		LTR	10	19
RS1818		DNA	3	15
RS1819		LTR	10	41
RS1820		LTR	1	19
RS1821		non-LTR	33	29
RS1822		DNA	6	27
RS1823		LTR	2	16
RS1824		DNA	0	5
RS1826		DNA	6	13
RS1827		LTR	0	75
RS1828		DNA	2	50
RS1829		DNA	6	24
RS1830		DNA	4	14
RS1831			2	13
RS1832		LTR	5	15
RS1833		DNAt	0	23
RS1834		non-LTR	0	5
RS1835		DNA	2	5
RS1836		LTR	2	18
RS1837		DNA	2	48
RS1838		LTR	7	9
RS1839			0	12
RS1842		DNA	9	30
RS1843		non-LTR	2	16
RS1844		DNA	0	4
RS1845		DNA	2	10
RS1846		LTR	13	31
RS1847		LTR	8	15
RS1848		DNA	22	89
RS1849		LTR	0	3
RS1850		DNA	0	5
RS1851		LTR	2	11
RS1852		LTR	0	10
RS1853		DNA	21	34
RS1854		LTR	4	10
RS1855		LTR	3	10
RS1856		non-LTR	4	7
RS1857			0	9
RS1858			4	8
RS1859		LTR	5	17
RS1860			6	19
RS1861			0	4
RS1862		DNA	3	8
RS1863		DNA	14	23
RS1864			0	3
RS1865		LTR	2	11
RS1866		LTR	22	330
RS1867		DNA	6	11
RS1868			2	11
RS1869		DNA	0	1
RS1870			1	12
RS1871		LTR	2	11
RS1872		DNA	4	25
RS1873		DNA	4	8
RS1874		non-LTR	0	9
RS1876		LTR	48	525
RS1877		non-LTR	6	91
RS1878		non-LTR	3	7
RS1879		non-LTR	0	3
RS1880		non-LTR	2	9
RS1881		non-LTR	0	4
RS1882		non-LTR	14	26
