# Supplementary material for: The predominantly selfing plant Arabidopsis thaliana experienced a recent reduction in transposable element abundance compared to its outcrossing relative Arabidopsis lyrata
Source: Mob DNA. 2012 Feb 7;3:2. doi: 10.1186/1759-8753-3-2 (PMC3292453; doi:10.1186/1759-8753-3-2)
Supplement: Additional file 2 — Sequence library. Nucleotide sequence of all TE families in fasta format. Each record (family) has a unique fasta identifier. Elements derived from Repbase Update have the identifier RUxxx and our newly identified families have the identifier RSxxxx, where xxxx stands for a one to four digit long integer, e.g., RU287. The unique identifiers are also used for the copy numbers of each family in Additional file 1. [file 1759-8753-3-2-S2.TXT]

>RU1
TATCAGCACTAACAACAGAAACGACATCACTTCTGGTTTTGGATCTCTGAAGAAACTGCCATTGGGCCGTGAGCCCACCAAGAAATCTCCTTTGGGCCACGAAATGTCAAAGCCGAAGCCCATGTCGCAGCAACGGTCTTCTTCTCCAAATACAGACAAAACCAGAGCTGGCACCATGACGTCTTCGAGCTGTACGAACTCTGCTTCTCCCATAAAACTCAGCAATCGATTCTCAGCCCTTGATTCAAGCTGATGTTCATCTATCCGTTCAATCTTAGGGTTTCTTTATGTTTGTCCCTTTGTATAAATAGTAAGCTTAAGCATTGTAAAACATTTAAGCCGTAATGCAAATCAAAGCTTCAACTTTCGTTTCTATGTTTTGATTTTGCCTTCATGGTATCAGAGCTCATGGAAATAAGATCCATGGCGCCGTATACTGTCCCACCTCTCAATATTTCCAACTGTGTCACAGTCACACTCAATCAACAGAACTACATCCTTTGGAAGAGTCAGTTTGAGAGTTTCCTGTCAGGACAAGGGTTGCTCGGGTTTGTTACCGGCTCGATCTCTGCTCCGGCGCAGACTCGTTCTGTCACACACAACAATGTCACTTCTGAAGAGCCGAATCCGGAGTTCTATACTTGGCATCAAACGGATCAGGTTGTTAAATCTTGGCTCCTTGGTTCTTTTGCTGAAGACATTCTCAGTGTGGTGGTGAACTGCTTCACCTCTCATCAGGTATGGCTGACTCTTGCCAATCATTTTAACAGAGTCTCTTCATCTAGATTGTTTGAGCTGCAACGAAGATTACAAACTCTAGAAAAGAAAGATAACACAATGGAAGTTTTTCTTAAAGATCTGAAACACATTTGTGATCAGTTAGCCTCTGTTGGTAGTCCTGTTCCAGAGAAAATGAAAATCTTTTCTGCTTTGAATGGTCTTGGAAGAGAGTATGAGCCGATTAAAACAACCATTGAAAACTCTGTTGACTCCAATCCAAGTCTGTCTCTTGATGAGGTTGCTTCTAAGCTCAGGGGCTATGACGACCGTCTTCAAAGTTATGTGACTGAGCCTACTATCTCTCCTCATGTGGCTTTCAATGTTACTCACTCAGATTCTGGTTATTACCATAACAACAACAGAGGTAAAGGACGGTCAAACTCTGGGAGTGGCAAGAGTTCTTTCTCCACCAGAGGTCGTGGTTTTCATCAACAAATCTCCCCTACTTCTGGGTCTCAAGCTGGAAACTCAGGGTTAGTGTGTCAAATCTGTGGAAAAGCTGGTCACCATGCGTTGAAGTGTTGGCATAGGTTCGATAACAGCTATCAACATGAAGACTTACCTATGGCTCTTGCTACAATGCGCATCACGGATGTCACAGACCACCATGGACATGAATGGATTCCAGACTCAGCTGCTTCTGCTCACGTTACCAACAACCGTCATGTCCTGCAACAGTCTCAGCCTTACCACGGTTCTGACTCTATCATGGTTGCAGATGGTAACTTCTTGCCCATTACTCACACTGGTTCAGGTAGTATTGCTTCTTCTTCAGGTAAGATTCCTTTAAAAGAAGTGCTTGTTTGCCCAGATATTGTTAAATCTTTGCTATCTGTTTCTAAACTCACAAGTGACTACCCTTGCTCTGTTGAGTTTGATGCTGATAGTGTTCGTATAAATGATAAGGCAACCAAGAAGCTGCTGGTAATGGGAAGAAATCGTGATGGTCTCTACTCGTTGGAGGAACCTAAACTCCAAGTCCTCTACTCCACGCGTCAAAACTCTGCAAGTAGTGAAGTGTGGCATAGACGCCTTGGCCATGCAAATGCTGAAGTACTCCATCAACTTGCTAGCTCAAAGTCCATCATCATCATTAATAAAGTTGTGAAGACTGTGTGTGAAGCCTGTCATCTAGGCAAGAGCACTAGGCTTCCTTTTATGCTATCTACTTTTAATGCTTCTAGACCTCTTGAGAGGATCCATTGTGATTTGTGGGGTCCCTCTCCAACAAGTTCTGTTCAAGGATTCAGATACTATGTAGTGTTTATTGATCATTACTCTAGATTCACTTGGTTTTATCCCTTGAAATTAAAGTCTGACTTCTTCTCAACATTTGTCATGTTCCAAAAGTTGGTCGAAAATCAATTGGGACACAAAATCAAGATCTTTCAGTGTGATGGTGGTGGTGAGTTTATAAGCTCTCAGTTTCTGAAGCATCTTCAAGATCATGGGATTCAACAAAACATGTCATGTCCCTACACTCCTCAACAAAATGGTATGGCTGAAAGAAAACACAGACACATTGTTGAATTGGGTCTGTCAATGATTTTTCAAAGCAAACTGCCTCTGAAGTATTGGCTAGAGTCTTTCTTCACTGCAAACTTTGTGATAAACCTCTTGCCTACTTCATCTCTTGACAACAATGAGTCTCCATATCAAAAGTTATATGGTAAAGCTCCTGAATATTCAGCTTTACGTGTCTTTGGGTGTGCCTGTTATCCAACTCTCAGAGATTATGCCTCTACTAAGTTTGATCCAAGATCTTTAAAGTGTGTTTTTCTTGGATACAATGAGAAGTACAAGGGCTATCGTTGCTTGTATCCTCCAACGGGTCGAATTTACATTAGCAGACATGTTGTCTTTGATGAGAATACTCACCCATTTGAGTCCATTTACAGCCATCTCCATCCTCAAGACAAAACTCCTCTTCTTGAAGCTTGGTTTAAAAGTTTTCATCATGTGACTCCAACTCAGCCTGATCAATCAAGGTACCCTGTCTCTTCTATTCCTCAGCCTGAAACTACAGACTTGAGTGCAGCTCCAGCAAGTGTTGCAGCAGAAACTGCAGGTCCTAATGCTTCCGATGATACTAGTCAAGATAATGAAACTATCTCAGTGGTGAGTGGCAGTCCTGAGCGTACGACAGGCTTAGATTCTGCTTCTATTGGCGACAGCTACCATTCACCAACTGCAGACAGTTCTCATCCTTCACCTGCGAGGTCTTCCCCAGCAAGTTCTCCTCAAGGCTCACCGATTCAAATGGCTCCTGCACAACAAGTCCAAGCTCCAGTTACAAATGAACATGCTATGGTTACAAGAGGCAAAGAAGGAATCTCTAAACCAAATAAGAGATATGTTTTGCTCACCCATAAAGTTTCAATTCCTGAGCCTAAGACAGTGACTGAAGCTCTAAAACATCCTGGTTGGAACAATGCTATGCAAGAGGAAATGGGAAATTGCAAAGAGACTGAAACATGGACTCTTGTCCCATATTCACCAAACATGAATGTGCTTGGTAGTATGTGGGTTTTTCGAACCAAATTACATGCTGATGGTTCCTTGGACAAGTTAAAAGCTCGGCTTGTTGCTAAGGGATTTAAACAAGAAGAGGGAATTGATTACTTGGAGACTTATAGTCCAGTAGTAAGAACACCAACAGTAAGACTTATACTCCATGTTGCTACAGTTTTAAAGTGGGAACTTAAGCAAATGGATGTTAAGAATGCTTTTCTCCATGGAGACCTCACTGAAACTGTGTACATGAGGCAACCAGCAGGTTTTGTTGATAAAAGTAAACCTGATCATGTGTGTCTTCTCCACAAATCCTTGTATGGTCTGAAGCAGTCTCCTAGAGCTTGGTTTGATAGATTCAGCAATTTTCTCTTGGAGTTTGGATTCATCTGCAGCTTATTTGATCCTTCATTATTTGTTTACTCAAGCAACAATGATGTGATCTTACTGCTTCTTTATGTAGATGATATGGTCATCACAGGAAATAACTCTCAGTCCTTAACTCATCTCTTAGCTGCTCTAAACAAGGAGTTCCGCATGAAAGATATGGGACAAGTTCATTATTTCCTGGGAATTCAAATTCAGACTTATGATGGTGGCTTGTTTATGTCACAACAGAAGTATGCAGAGGATCTTCTCATCACTGCTTCAATGGCGAATTGTTCCCCTATGCCTACTCCCTTGCCACTGCAGCTTGATCGAGTTTCAAACCAAGATGAAGTCTTCTCTGATCCCACTTATTTTCGCAGCCTTGCAGGTAAACTTCAATATCTTACCTTAACAAGACCTGACATACAATTTGCTGTTAACTTTGTGTGTCAGAAAATGCATCAACCATCAGTGTCTGACTTCAATCTTCTCAAGAGAATCCTGAGATACATCAAAGGCACAGTCTCAATGGGAATTCAATACAACAGCAATTCTTCTTCGGTTGTGAGTGCCTATGAAAGTGATTATGACTTGAGTGCCTACAGTGACAGTGATTATGCGAACTGTAAGGAAACTCGTCGTTCTGTGGGTGGATACTGCACGTTCATGGGACAAAACATTATTTCCTGGTCCTCGAAGAAACAGCCTACAGTGTCTCGCAGCTCCACTGAGGCAGAGTATCGATCGTTGTCTGAAACTGCCTCTGAAATCAAATGGATGAGCTCTATTCTGCGTGAAATCGGTGTCTCTCTGCCTGATACACCTGAGTTATTTTGTGACAACCTCTCTGCTGTGTACCTCACCGCAAATCCTGCTTTTCACGCTCGTACAAAGCACTTCGATGTTGATCATCATTACATCCGCGAACGTGTTGCCTTGAAGACGCTTGTGGTCAAACACATTCCAGGTCACCTCCAGTTGGCTGATATCTTCACGAAGTCGCTGCCCTTTGAAGCTTTTACTCGCTTAAGGTTCAAACTCGGTGTAGACTTCCCTCCCACACCAAGTTTGCGGGGGTGTATCAGCACTAACAACAGAAACGACATCACTTCTGGTTTTGGATCTCTGAAGAAACTGCCATTGGGCCGTGAGCCCACCAAGAAATCTCCTTTGGGCCACGAAATGTCAAAGCCGAAGCCCATGTCGCAGCAACGGTCTTCTTCTCCAAATACAGACAAAACCAGAGCTGGCACCATGACGTCTTCGAGCTGTACGAACTCTGCTTCTCCCATAAAACTCAGCAATCGATTCTCAGCCCTTGATTCAAGCTGATGTTCATCTATCCGTTCAATCTTAGGGTTTCTTTATGTTTGTCCCTTTGTATAAATAGTAAGCTTAAGCATTGTAAAACATTTAAGCCGTAATGCAAATCAAAGCTTCAACTTTCGTTTCTATGTTTTGATTTTGCCTTCA
>RU2
TATTAGCTTATATATATTTAGTCTATACTTGTATATAATAGCAGTGATTAAGGGTTCGGTATAGTCCCGGTTTATTCATCTAATTAAGGTGAATCTCTGGTTTATTATTGGTTTAGTTGGTTTGTTGTCTATACAACATTGTAACAAACTTTCAAGATTATTAATGAGAAATTGAGCTTTCACCATGTTTTCTCTCTCGAGCATGGTTCCTATTATGGTATCAGAGCAATTTCTGCTCTTACTTCTCTGATTTCTCATCGATTTCTCATTGCTTTCTTCGTTTTTCTTCGTTTTCCACCGTTAAAGTGTTGAATCGATCCCGGATTTGTGTTGTTTTGAGCTCAAGCTGACCAGAATCACCTTCTGAAGCTTCGATTCAAGTTCCGATAACACATTTGAGCTTCGATCTCTCTATCCATGGTGAAACAGAAGAAGAAAACGCAGAATCGGAGTTCTTCTCCTACATCTGAGTATTCTCCGATGAAGACTCGAGCTGGTTCTTCATATCCAGTCGCCGATGACATCGTTGAACCTCCGTCTCTCAAGGTTATGGCTAATCGCGATCGTTTTCAATCAAATTCCGCATCGATTGAATCGTACGATAATGCTCATAGTCCGTACTTCCTTCACTCATCGGATCATCCAGGTCTGAATATTGTTTCTCATATTCTTGATGGAACGAATTACAACAATTGGTCGATAGCTATGCGAATGAGTTTAGATGCAAAGAATAAGTTGAGCTTTGTTGATGGATCTCTTCCTAGACCTGATGTTAGTGATCGTATGTTCAAGATTTGGAGTAGATGCAATAGTATGGTTAAAACTTGGTTGTTGAATGTGGTGAGTAAAGAGATTTATGATAGCATCTTGTATTATGAGGATGCAGCTGAAATGTGGAATGATCTATTCTCAAGATTCAGAGTGAGTAATCTTCCGAGGAAGTATCAACTTGAACAGTCTATCCACACTCTGAAACAAGGAAATCTGGATTTATCCACTTACTATACGAAGAAGAAGACACTTTGGGAACAACTGGCTAACACTAGAGTTCTCACAGTGAGGAAGTGTAATTGTGAGCATGTTAAGGAATTGCTGGAAGAGGCTGAGACTAGCAGAATCATTCAGTTTCTTATGGGATTGAATGATAATTTTGCTCATATTAGAGGGCAGATTTTGAACATGAAACCACGACCAGGCTTGACTGAGATATACAATATGCTTGATCAAGATGAGAGTCAGCGTCTAGTTGGAAATCCTACTCTATCAAATCCGACTGCTGCCTTTCAAGTTCAAGCTTCTCCTATTATTGATTCTCAAGTCAATATGGCTCAAGGTTCATACAAGAAGCCTAAGTGTTCTTACTGCAACAAGCTTGGTCACTTAGTAGACAAATGCTATAAGAAGCATGGTTATCCACCGGGTTCTAAATGGACTAAAGGTCAGACCATTGGTTCTACTAATCTTGCTAGTACTCAGCTCCAGCCGGTGAATGAGACACCAAATGAGAAGACAGATTCTTATGAAGAGTTCTCGACTGATCAAATCCAGACTATGATTTCTTATCTTAGTACTAAGCTTCACATTGCATCTGCCTCACCCATGCCGACTACATCTTCTGCTTCGATTTCTGCAAGTCCCTCCGTACCTATGATCTCACAGATCTCAGGTACATTCTTGTCACTATTCTCCAATGCCTATTATGACATGCTTATTTCTTCTGTATCTCAAGAACCGGCTGTGTCTCCTAGAGGTTGGGTAATAGATTCAGGAGCCACTCACCATGTTACACACAATAGAGACCTATACTTAAACTTTAGGTCCTTAGAAAATACCTTTGTTAGACTCCCAAATGATTGTACAGTCAAGATAGCAGGCATAGGATTCATTCAACTGTCTGATGCAATCTCTCTACATAATGTGCTTTATATTCCTGAATTTAAATTCAATTTGATCAGTGTTAGTGTTCTTACTAAGTTTTTGAAAACAAAAGTGAGCTTTACATCTGATGAATGTTTTGTTCAGGAACTTACAAAGGAGTTGATGATTGGTAGAGGTAGTCAAGTTGGGAATCTTTATGTTCTGGATTTCAATGAAAATAATCATACTGTGTCTTTAAAAGGTACTACTTCTATGTGTCCTGAGTTTTCTGTTTGTTCTTCTGTTGTTGTTGATTCTGTTACATGGCATAAGAGATTAGGTCATCCTGCTTATTCTAAGATTGATTTGTTGTCTGATGTGTTGAATCTTAAAGTTAAAAAGATAAATAAAGAACATTCCCCGGTTTGTCATGTTTGTCATGTTTGTCATTTGTCAAAACAAAAACATTTATCTTTTCAATCTAGACAAAACATGTGTTCTGCTGCATTTGATTTAGTTCATATAGATACTTGGGGACCTTTCTCTGTCCCTACTAATGATGGTTTTAAATACTTTCTAACTATAGTTGATGATTTTAGTAGAGCTACTTGGATTTATCTGTTAAAGAACAAATCAGATGTTTTGCATGTTTTTCCTGCTTTTATTAATATGGTTCATACTCAATATCAGACTAAACTCAAATCTGTTAGATCAGACAATGCACATGAATTGAAATTCACTGATTTATTTGCTGCACATGGTATTGTTGCATATCATTCTTGTCCTGAAACTCCTGAACAAAATTCTGTGGTAGAGAGAAAGCATCAACACATCTTGAATGTTGCTAGAGCCTTATTATTTCAATCCAATATACCACTAGAGTTTTGGGGTGATTGTGTCTTAACAGCAGTGTTCCTTATCAATAGATTACCTACTCCTGTTTTGAATAATAAGTCTCCTTATGAGAAGCTTAAGAACATACCTCCTGCTTATGAGTCTTTAAAGACATTTGGTTGTTTGTGTTATAGTTCAACTTCTCCTAAACAGCGACATAAATTTGAACCTAGAGCTAGAGCCTGTGTATTTCTAGGTTATCCTTTAGGTTACAAGGGGTATAAGCTATTAGATATAGAGACACATGCCGTTTCTATTTCAAGACATGTCATTTTTCATGAGGATATTTTTCCTTTCATATCATCCACTATCAAGGATGATATCAAAGACTTCTTTCCTCTATTACAGTTCCCTGCTAGAACCGATGATTTGCCTCTAGAGCAAACATCAATCATTGATACACATCCACATCAAGATGTGTCATCCTCCAAGGCTTTGGTTCCTTTCGATCCATTGTCTAAACGCCAAAAGAAACCCCCAAAACACTTGCAGGATTTTCATTGCTATAATAATACTAGTACTATCTTATATCCCATCACAGATTATATCTCTTATTCATATATAGCTGAGCCTTTCCATGCCTTTATTAATAATATCACAAATGCGGTTATCCCACAAAGATATTCAGAAGCTAAAGATTTTAAGGCATGGTGTGATGCGATGAAAGAGGAGATTGGTGCTATGGTAAGGACTAATACCTGGAGTGTGGTAAGTCTTCCTCCTAATAAGAAAGCTATTGGTTGTAAATGGGTCTTCACTATCAAACATAATGCAGATGGTAGTATTGAGAGATACAAGGCACGTTTGGTAGCAAAAGGGTATACTCAAGAAGAAGGTTTGGATTATGAAGAGACTTTCTCACCTGTTGCCAAGTTGACTTCAGTGAGAATGATGTTGTTGCTTGCTGCCAAGATGAAGTGGTCAGTTCATCAACTTGATATTTCTAATGCATTTCTGAATGGAGACTTGGATGAAGAGATATATATGAAGATTCCCCCAGGTTATGCAGATCTTGTTGGTGAAGCTTTGCCTCCTCATGCTATTTGTCGTTTACACAAGTCCATTTATGGACTCAAACAAGCCTCTCGGCAATGGTACCTTAAGCTGTCTAACACTCTAAAGGGAATGGGTTTTCAGAAGTCAAATGCAGATCATACTTTGTTTATCAAGTATGCTAATGGAGTTTTGATGGGTGTTTTGGTTTACGTGGATGATATAATGATTGTGAGTAACAGTGATGATGCAGTGGCACAGTTTACTGCAGAATTGAAGTCTTATTTCAAGTTGAGAGATTTGGGTGCAGCTAAGTACTTTCTTGGTATTGAGATTGCACGTTCAGAAAAAGGGATTTCAATTTGTCAAAGGAAGTACATTCTGGAGCTGTTATCTACTACAGGTTTTCTTGGTAGTAAACCGTCTTCGATTCCTTTGGATCCAAGTGTTAAGCTGAATAAAGAAGATGGTGTTCCTTTGACTGATTCTACCTCTTATCGAAAGTTGGTTGGAAAGTTGATGTATTTGCAGATTACAAGACCTGACATTGCATATGCTGTCAACACTTTGTGTCAGTTTTCTCATGCTCCAACAAGTGTTCATTTGAGTGCTGTTCATAAGGTTCTTCGTTATCTCAAAGGCACAGTTGGACAGGGTCTTTTCTACTCTGCAGATGACAAGTTTGACTTAAGAGGTTACACGGATTCAGACTTTGGTTCTTGTACTGATTCTAGGCGTTGTGTGGCTGCTTATTGTATGTTCATTGGAGATTATCTAGTCTCATGGAAATCAAAGAAGCAAGATACAGTCTCTATGAGTACTGCAGAAGCAGAATTTCGAGCTATGTCACAGGGCACTAAGGAGATGATTTGGCTTTCCAGACTTTTTGATGATTTCAAGGTACCATTCATTCCTCCAGCCTATCTCTATTGTGATAATACAGCTGCTTTGCACATTGTCAACAATTCGGTGTTCCATGAGCGCACCAAGTTTGTGGAGCTTGACTGTTACAAGACAAGGGAAGCAGTTGAATCAGGTTTTCTTAAAACCATGTTTGTGGAGACTGGAGAACAGGTGGCAGATCCTCTAACCAAAGCTATCCATCCAGCTCAGTTTCATAAGCTCATTGGCAAGATGGGAGTGTGCAACATCTTTGCCCCACTGCCATCTTGAGGGGGGGTATTAGCTTATATATATTTAGTCTATACTTGTATATAATAGCAGTGATTAAGGGTTCGGTATAGTCCCGGTTTATTCATCTAATTAAGGTGAATCTCTGGTTTATTATTGGTTTAGTTGGTTTGTTGTCTATACAACATTGTAACAAACTTTCAAGATTATTAATGAGAAATTGAGCTTTCACCATGTTTTCTCTCTCGAGCATGGTTCCTATTA
>RU3
TGTTGTGGATCTTAATTCTGATTCAACTTTAAGTGACCGGTTTAGGTGCTGTGGTTAAGAAGAATTGAGGACCGGTTAGATGGAGTGTTTTAAACCGGATTGAAGAGGCTAAAGGAAACCTTCTTTTCACGAGAGAGGGTCTTCTGTTTCTATTTCGGACTTAGTATAAAAGGCCTTTATTTCTTCTTCTTCATTATTCGTGTTTTCATCTGTAACAAACAAAAAGAAAAGCTTGAGACTCCATTGTTGAGCTCTGCTTGTACTCTGTAATTCTCATTCTGTTCTAGTGGATTGCCGAACTGATTCGGCCCCAGACGTAGACTTGATCATACCGATCTTGTTGAACTGGGTAATCAAATCTCTTGTGTTGTTTCTTTCGTTCTTCAATTCGTTTCTGTTCTTGAGCTGATTCAAAGTTTCGATTACTGAGTTTTCGAAAGTTTGTGAAGTTATTGCGTTGTGAATCGAGCATAAAACGTAACAGATTGGTATCAGAGCCCAGGCTTTGGGTGTTTCGTTCACATCGCATCGGTCGATGGCAACGACGACGAGAGTGGAGATCAAAGCCTTCGACGGCGATAACAATTTCTCGTTATGGAAGATCAGGATAATGGCACAGCTCGGAGTTCTTGGTTTGAAAGGAACTCTAACTGACTTTGCTTTGACAAAGACTGAGACATTAACAAAGAGTGAGGAGAAGCAAGTAGCTTCTGGAGATGAATCATCGGATTCAAGTGCTGTGTTGACTAAAGAAGTTCCAGATCCGATCAAGATTGAAAAATCAGAACAAGCGATGAACATTATCATCAATCACATAAGTGACACAGTCTTGAGAAAAGTAAATCACTGTAAGACTGCAGCTACATTGTGGGAATTGTTGAATGAATTGTATATGGAGACGTTGTTACCTAACCGGATCTATGCACAATTGAAATTCTACTCGTTTAGAATGATGACTTCAAAGACGATTGATCAAAACGTTGATGATTTTCTGAGGATAGTTGCAGAATTAGGAAGTCTTGATATCAAGGTTGCAGAAGAGGTTCAAGCGATCCTAATCTTGAATTCTTTGCCTGTTACCTATGATCAGTTGAAGCACACCTTGAAGTATGGAAATAAGACCTTGTCTGTGAAAGATGTAGTATCTTCTTCAAAGTCTCTTGAAAGAGAAATGGCTGAGCTTAAAGAAAACACTAAGGTGGTGAATACAACTCTATACACTGCAGAAAGAGGCAGACCACAAACCCGAAATCAAAATGGTAGTCAAGGCAACAATCAAGGTAATAACCAAGGTAAAAATCAAGGAAAAGGCAAAAGCAGGTCGAATTCCAAATCTCGTGTAACCTGCTGGTTCTGCAAGAAAGAGGGACACGTAAAGAAGGATTGTTTTGCTAGGAAGAAGAAGTTCGAAAATGAAGAACAAGGTGAGGCAGGTGTGATTACTGAGAAGTTGGTGTACTCAGAGGCACTTAGCATGCATGACCAAGAAGCTAAAGAGAAGTGGGTTATTGACTCTGGATGTACCTACCATATAACTTCAAGAATGGACTGGTTCACAGATTTCAATGAAAATGAGTCAACACTAATCTTGTTGGGTGATGATCACACTGTTGAATCAAGAGGTTCTGGCATAGTTAAGATCAACACTCATGGTGGAACCATAAGAATGTTAAAGAATGTCAGATTCGTTCTAAATCTGAGAAGGAACTTGATCTCTACAGGTACTTTGGATAAGTTGGGCTTTAAGCATGAAGGTGGAGACGGTAAGATCAGGTTTTACAAAGAAAACAAAACAGCTTTGCGTGGAAATTTGGTTAATGGACTGTATGTCCTTGATGGTCACACAGTTCTGAATGAAAGCTGTAATGCTGAAGGGTCAACAAAAAGGACAAGTTTGTGGCATTGCAGACTTGGTCACATGAGTGTGAATAACATGAAGATTCTGACTGAGAAAGGTTTGATTGAAAAGAAGGATATCAAAGAGCTGGGTTTCTGTGAACACTGTGTTATGGGAAAGTCAAAGAAGTTGAGTTTTAATGTGGGAAAGCACAATACTGAGGATCTACTAGGATACCTACATGCAGATCTTTGGGGATCTCCAAATGTCACCCCATCTCTCTCTGGTAAGCAGTACTTTCTGTCTATAATAGATGACAAGACTCGTAAGGTGTGGTTGATGTTCTTGAAAACCAAAGATGAGACATTTGATAAGTTCTGTGAATGGAAAGAGTTGGTGGAGAATCAGGTTAACAAGAAGATCAAAGTGTTGAGAACAGACAACGGCTTAGAATTCTGCAATCTGAAGTTTGATGAGTATTGTAAGAAGAATGGTATTGAGAGACATCGAACTTGTACCTATACACCACAGCAAAATGGTGTTGCAGAAAGGATGAATCGAACTCTCATGGAAAAGGTGAGATGTCTTCTTAATGAATCAGGTCTAGATGAAAGTTTTTGGGCTGAAGCAGCCTCAACTACAGCCTATTTGGTGAACCGATCACCTGCATCAGTAGTAGACCACAACGTTCCTGAAGAATTGTGGCTAGGCAAGAAACCAGGTTATAAACACCTAAGAAGGTTTGGCTCGATTGCTTATGTTCATCAAGACCAAGGGAAATTAAAGCCTAGAGCTTTAAAAGGCGTTTTTCTGGGTTATCCACAAGGAGTTAAAGGCTACAAAGTGTGGTTGTTGGATGAAGAGAAATGCGTCATTAGTCGAAATGTTGTATTTGATGAAGATTCAGTCTACAAGAGTCTGCTACCTGAAAGTGATAAAGAACAGATTGATGGGAAACTCAGTAAAGAGACTACCGTTACTGTGAATGACAGTGTTAAAGAAAAAGGAGAAAGTTCTGCTTCAGGTGGAGCTATTGAGGAAATCAGTGACAGTAGTGACTCAGAGGTTGCTGCTACAGAAGAAGACTCACCCATACAGACTGTAAATCTCGAAAACTACCAGCTAGCTCGAGACAGAACCCGAAGGGTTACTAGACCACCTACTAAGCTGTCAGACTATACCCATTTTGCTTATGCGTTAGTAATGGCAGAAGAACTTGGTGAAGAAGAAGAACCTCAATGCTATCATGATGCACAAAATGATAAAGACTGGGAGAAATGGAATGGTGGGATGTCTGAGGAAATGGATTCATTACTGAAAAATGAAACCTGGGATATTGTTGATAGGCCAAAGGATCAACATGTTATTAGCTGCAGATGGCTATACAAGATAAAACCAGGAATTCTAGGTGTTGAGTCAAAGAGATACAAGGCCAGGCTAGTTGCAAGAGGTTTCACTCAGAAGAAAGGGATTGACTATGAAGAGGTATTTGCTCCAGTGGTTAAACACATTTCCATTAGAATTCTAATGTCTATTGTAGTTGCAGATGACATGGAATTAGAGCAAATGGATGTTAAGACGGCTTTACTGCATGGAGAGCTTGATCAAGTGCTATATATGGAGCAGCCTGAGGGATTTGAAGCAGATCCAAACAAAGATCAAGTGTGTTTGTTGAAGAAGTCACTCTATGGCCTGAAACAAGCACCTAGACAATGGAACAAGAAGTTCAATGCTTTCATGATGGATCAAGGCTTTACTAGGAGCTTACATGATTCGTGTGTATACGTCAAAGAGGTCATCCCTGATCAGTTTGTGTATCTACTGTTTTATGTAGACGATATGTTGATAGCAGGAAAGAGTATGGCTGAGGTCAATAAGGTCAAAGAAGGATTGAGTTTACATTTTGAGATGAAAGATATGGGTGCAGCGAGTAGGATACTGGGAATTGATATTGAAAGGAATAGAGAGGAAGGAACTTTGTGCTTATCTCAGTCAAAGTACTTAGAGAAGGTCATTCAACGTTTTAGAATGGCAGATGCAAAAGGTGTGAGTACTCCTATTGGTGCTCATTTCAAGTTGTCAGCAGTCAGGAACAATGATGAGAGTGTTGACACAGAAGTTTGTCCTTACTCAAGTGTAGTAGGAAGTGTTATGTATGCTATGATAGGGAATAGGCCAGATGTAGCGTATGCTCTCGGATTGGTGAGCAGGTTTATGAGTAACCCAGGTCATATGCATTGGGAATCAGTTAAGTGGTTACTAAGATATCTTAAAAGGTCAATGGACCTGAAGTTGGTTTACACAAAAGGAAAAGACATGAAGATACATGGTTTCTGTGACTCGGATTATGCTGCAGACCTCGATAAGAGAAGGTCCATAAGTGGATATGTTTTCACGGTTGGTGGGAACACTGTGAGTTGGAAGTCAAGCTTGCAGCATGTTGTAGCATTGTCCACTACAGAAGCTGAGTTTATGGCACTTACTGAAGCAGTAAAAGAAGCCATTTGGATCCGAGGTCTCTTGGATGATATGGGATTGAAGCCAGAAGCAGCTTCAGTGTGGTGTGACTCTCAGTCAGCGATTTGTCTGTCGAAGAACAATGCATTTCATGAAAGAACAAAGCATATTGCTGTGAATTTCTATTTCATTCGAGACATAATCGAAGCTGGTGATGTAGAGGTTGAGAAAATCCACACTTCAAGGAATCCTGCAGATATGCTTACTAAAGTCATACTTGTGCACAAGTTTGAAGCAGCTTTAGATCATCTAAAGCTCCTCAAGTGATACTTGGAATTATGATTGCCGAAGGTTAAGTTCAAGTAGTGCAATTCACTGGAGAATGTTGAAAGATTGAATCAAGGTGGAGTGTTGTGGATCTTAATTCTGATTCAACTTTAAGTGACCGGTTTAGGTGCTGTGGTTAAGAAGAATTGAGGACCGGTTAGATGGAGTGTTTTAAACCGGATTGAAGAGGCTAAAGGAAACCTTCTTTTCACGAGAGAGGGTCTTCTGTTTCTATTTCGGACTTAGTATAAAAGGCCTTTATTTCTTCTTCTTCATTATTCGTGTTTTCATCTGTAACAAACAAAAAGAAAAGCTTGAGACTCCATTGTTGAGCTCTGCTTGTACTCTGTAATTCTCATTCTGTTCTAGTGGATTGCCGAACTGATTCGGCCCCAGACGTAGACTTGATCATACCGATCTTGTTGAACTGGGTAATCAAATCTCTTGTGTTGTTTCTTTCGTTCTTCAATTCGTTTCTGTTCTTGAGCTGATTCAAAGTTTCGATTACTGAGTTTTCGAAAGTTTGTGAAGTTATTGCGTTGTGAATCGAGCATAAAACGTAACA
>RU4
TATTAATGTATATAGCTTAGATTGTTGTATATAAGCTTAGTTTGGTTAGTATAGATTTCATATAGAGTCTGTACAGGTTGGTATTCTATAAACCAATCTTAATTTTGGTTTAGAGGCTTATGGTTTAGGCCAATGTCAGTTTGTATATAAACCCCCAATTGTACTCTTTTGCTAATTAATGAGAATGAGATTGTTTTACTAATATGGTATCAGAGCAAAATATCTCGATCTCAGTCCCGTAACAAACTTCTCCGATTAGATCTCACCGGAATCTCACCGGAATCTCACCGGAGTTTGTTCATCTTCTCATTGTTCTTCTTCTCTCTTCTACACGTTTTCCTTTCGTCTCCTTTGCGATTCAGTCTCTTTGGTTAGCTGTTTCGATTCTCCATAGGTAAACGAAATGGAAAGAGTGTTCGTCGGAGTAGTTCACCGGATCTTCCTGTCATTGCTTCACCGAAGATTCATGAGCAGTCTTCTGGTTCATCAGCGAGAGCTCCAGGATCCTCGATTCATGCTGCGATTCATCAACCAGCTCAATATAGCTCATCGCGTCACTTTGAGGTATCGGATTCTCCTGATAATAGTCATAGTCCTTATCATCTTGTTAGCTCCGATCATCCTGGTTTAGTCCTAGCTCCAGAACTGTTAGATGGAAACAACTATGGAACCTGGATTATAGCTATGACTACTAGCATTGAAGCTAAGAATAAGCTTGGATTTGTGGATGGATCTATTCCAAAACCTGATGATGATGATCCTTATTGCAAAATCTGGCGTCGTTGTAACAGTATGGTTAAGTCTTGGCTTCTGAATAGTGTATCAAAGGAGATCTATACAAGCATCTTGTATTTTCCCACAGCCGCTGCAATCTGGAAAGATCTCTATACTCGATTTCACAAATCTAGCCTCCCTCGACTTTACAAGCTGCGTCAACAGATTCACTCTCTTCGTCAAGGCAATCTGGATTTGTCATCGTATCATACTCGTACTCAAACTCTTTGGGAAGAATTGACGAGTCTTCAGGCTGTTCCACGGACTGTAGAAGATCTTCTGATTGAAAGAGAGACTAATAGAGTCATTGATTTTCTTATGGGACTCAATGATTGTTATGATACTGTTAGGAGTCAGATTCTCATGAAGAAAACTTTGCCATCTTTGTCTGAGGTTTTCAACATGATTGATCAAGATGAAACTCAACGTTCTGCAAGGATTTCTACTACTCCAGGAATGACTTCATCAGTGTTTCCTGTCTCTAATCAGTCTTCACAGTCTGCTCTTAATGGAGATACTTATCAGAAAAAGGAGAGGCCAGTTTGTTCTTACTGTAGTCGACCTGGTCATGTTGAAGACACTTGTTACAAGAAACATGGTTATCCAACTTCTTTCAAGTCTAAGCAGAAATTTGTGAAGCCTTCTATCTCGGCTAATGCTGCTATTGGTTCAGAAGAGGTTGTTAACAACACAAGTGTTTCGACTGGTGATTTGACGACTTCTCAAATTCAACAACTTGTGTCCTTTCTGAGTTCCAAACTTCAGCCTCCTAGTACTCCCGTTCAACCTGAAGTACACTCTATCTCAGTATCTTCCGATCCTTCTTCTTCTTCCACAGTGTGCCCAATTTCCGGTAACCTTTTTCCCTCTATCCTTTGTTCTTTTGCCGGAATTGCTAGGCCTTATGTCTGTTCTTTAGATAGCAATGTCACTGCTATTCATTCTTGGGTCATAGATACAGGAGCAACCAATCATATTTGCCATGATAAACATTTTTTTTCTTCCTTTAAATATCTTCATGATACTACTGTTTCCTTGCCTAATGGAATTCGTGTGAGCATTGTTGGTATAGGTTCAGTTCACTTGGGTAGACATCTCATCCTTAATGATGTTCTTTTCATTCCCCAGTTCAAATTCAATCTTCTTAGTGTCAGTTCTTTAACTAAGAGTATGGGGTGTAGAATCTGGTTTGATGAAACTTCCTGTGTTCTTCAGGATGCTACACGGGAATTAATGGTTGGAATGGGTAAACAAGTAGCTAATCTGTACATTGTGGATCTTGATTCATTATCTCATCCAGGTACAGATTCTTCTATAACTGTTGCGTCTGTTACTAGTCATGATTTGTGGCATAAAAGGCTAGGTCATCCTTCAGTTCAAAAGTTACAACCCATGTCCTCTTTGTTATCTTTTCCAAAACAGAAAAATAATACAGATTTTCATTGTCGGGTCTGTCATATATCAAAACAAAAACATCTCCCTTTTGTTTCTCATAATAATAAGAGTAGCAGACCTTTTGATTTAATCCATATAGACACTTGGGGTCCCTTTTCTGTTCAAACTCATGATGGGTATAGATATTTCTTAACCATTGTAGATGATTATTCTAGAGCTACATGGGTATATCTCTTAAGAAATAAGTCTGATGTCCTTACTGTTATCCCCACCTTTGTCACTATGGTAGAAAATCAATTTGAAACCACTATTAAAGGGGTTAGGTCTGACAATGCTCCCGAATTAAATTTCACTCAATTCTATCATTCTAAAGGCATTGTGCCATATCATTCTTGTCCTGAAACACCCCAGCAAAACTCTGTGGTTGAAAGAAAACATCAGCATATTCTCAATGTTGCTAGATCCCTTTTCTTTCAATCACACATTCCTATTTCTTATTGGGGAGACTGTATTCTTACTGCAGTGTATCTCATTAATCGTCTTCCTGCTCCTATTCTAGAGGACAAATGTCCTTTTGAGGTGTTAACTAAGACTGTTCCAACTTATGATCATATTAAAGTTTTTGGATGTCTATGTTATGCTTCCACCTCTCCCAAAGACAGACATAAATTTTCTCCTAGAGCTAAAGCTTGTGCTTTCATTGGTTATCCATCTGGATTTAAAGGATACAAACTCTTGGATCTAGAGACACATTCTATAATTGTTTCTAGACATGTTGTGTTCCATGAAGAGCTCTTTCCCTTTCTTGGATCAGATCTTTCTCAGGAAGAGCAAAATTTCTTTCCTGATCTGAATCCTACACCTCCTATGCAACGTCAATCATCTGATCATGTTAATCCTTCTGATTCATCATCGTCTGTAGAGATTTTGCCTTCTGCAAATCCTACTAATAATGTCCCTGAACCTTCTGTTCAAACATCGCATAGGAAGGCCAAAAAGCCTGCTTATCTTCAAGATTACTACTGTCATTCAGTAGTGTCTTCAACTCCACATGAAATTCGAAAATTCCTCTCTTATGATAGGATTAATGATCCTTATCTTACTTTTCTCGCTTGTCTTGATAAAACTAAAGAACCCTCTAACTATACTGAGGCAGAGAAACTTCAGGTTTGGCGTGATGCTATGGGTGCTGAATTTGATTTCTTAGAAGGTACACATACTTGGGAAGTTTGCTCTTTGCCTGCAGATAAAAGGTGTATTGGTTGTCGCTGGATCTTTAAGATCAAATATAATTCTGATGGTAGTGTGGAGAGATACAAAGCTCGTTTAGTTGCTCAAGGTTATACTCAAAAAGAAGGGATTGACTACAATGAGACTTTTTCTCCTGTTGCGAAGCTTAACTCTGTCAAACTTCTTCTTGGTGTGGCTGCTCGTTTTAAATTGTCTCTTACACAACTTGATATATCTAACGCTTTTCTTAATGGAGATCTAGATGAAGAAATATATATGCGACTTCCTCAAGGCTATGCATCAAGACAGGGGGACTCCTTACCTCCAAATGCTGTTTGTCGGTTGAAGAAGTCCTTATATGGACTCAAACAAGCCTCTCGGCAGTGGTATCTCAAATTTTCATCTACCTTACTTGGTCTGGGTTTTATTCAGTCTTACTGTGATCACACTTGTTTTCTGAAAATCTCTGATGGCATCTTTCTCTGTGTTCTAGTTTATATTGATGATATCATCATTGCTAGTAACAATGATGCAGCAGTTGATATTCTAAAGTCACAGATGAAATCATTCTTCAAGCTTCGTGATTTGGGTGAATTGAAATATTTTCTTGGCTTGGAGATTGTTAGATCAGATAAGGGTATTCATATAAGTCAGCGAAAATATGCTTTGGACCTTCTTGATGAAACAGGTCAGCTTGGTTGTAAGCCATCAAGCATTCCTATGGATCCAAGTATGGTTTTTGCTCATGATAGTGGTGGTGACTTTGTTGAAGTTGGACCTTATAGACGGCTCATTGGACGATTGATGTACCTTAACATCACACGCCCTGACATCACTTTTGCTGTCAATAAGCTGGCTCAATTCTCCATGGCACCTCGTAAAGCTCATTTACAAGCAGTTTACAAGATTCTGCAATACATTAAAGGTACTATTGGGCAAGGTCTCTTCTATTCTGCAACTTCTGAACTTCAGCTTAAGGTCTATGCAAATGCAGATTATAACTCCTGTCGTGATAGTCGTCGCTCTACATCAGGTTATTGTATGTTTCTTGGTGACTCTCTTATTTGCTGGAAATCACGGAAACAAGACGTTGTTTCCAAATCATCAGCAGAAGCTGAATATAGAAGTCTCTCTGTTGCAACTGATGAATTGGTTTGGCTTACAAATTTCTTAAAGGAATTGCAGGTTCCATTGAGTAAGCCAACTCTTCTCTTCTGTGACAATGAAGCTGCGATTCACATAGCTAACAATCATGTCTTCCATGAGCGCACGAAGCACATAGAATCAGATTGCCACAGTGTCAGAGAACGACTTCTTAAAGGTTTGTTTGAACTTTATCATATCAATACTGAATTGCAAATTGCAGATCCGTTCACCAAGCCTTTATATCCATCTCACTTCCATCGTCTAATAAGCAAGATGGGTCTACTCAACATCTTCGTCTCATCTTGAGGGGGACTATTAATGTATATAGCTTAGATTGTTGTATATAAGCTTAGTTTGGTTAGTATAGATTTCATATAGAGTCTGTACAGGTTGGTATTCTATAAACCAATCTTAATTTTGGTTTAGAGGCTTATGGTTTAGGCCAATGTCAGTTTGTATATAAACCCCCAATTGTACTCTTTTGCTAATTAATGAGAATGAGATTGTTTTACTAATA
>RU5
TATTGAGGATAAGATTGTATCTTATGCGATAAGTTTGAATCCTAGTTATGATATGTTTAGGAATGGACATTTAAGGGTTTGGTGTTTATCTTGTGTTGATTCCCTCTTGTATAAATAGCAATGTTAAGTTCATTAATAAAGCAAGTCAGTTCGATATCTAATTCTATATGGTACAGAGCTAAAGATCTAGCAAAAAAAAAAAAACATCTAAATTTTTTCTTTTTTTTATCGATTGTTTCGATCTTTGTTTTTCTTGCGTGACAAGAAAACATGGCATCGATAGATGATGGTTCATCTACAACAAGGATGACGTCTTCCTCGTCTCCGGTGGTTACGATGGGCGTTTCTCCTTTACCTTATCAAGTTCTGAAAATCCAGGAACTACGATCTCATCTGTGGTGTTGAACGGTGACAATTACAACGAATGGTCTTCGGAGATGATAAACGCTCTCCAAGCTAAACGCAAAATAGGGTTCATCAACGGATCGATTCCAAAACCTTCAGCTAATGATCCTAATTTTGAGAATTGGATGGCAGTGAATTCAATGATAGTGGGTTGGATTCGTACGTCTATCGAACCTAAGGTGAAATCTACGGTTTCTTTCATCTCCGATTCACACCAACTTTGGGAAGATTTGAAGCAACGTTTCTCCGTGGGAAACAAAGTGAGAATTCATCAAATCAAAGCACAGATCGCACGATGTCAACAAGACGGCCAATCAGTTCTGGATTATTACGGTCAACTGTGCACTCTTTGGGAAGAATATCAAACCTACAAACCAGTGACTGTCTGCAAGTGTGGATTGTGCACATGTGGTGCTACTCGTGAACCGGCAAAAGAGAGAGAAGAGGAGAAGATTCACCAATTTGTTTTGGGTCTCGATGAATCACGGTTTGGAGGTCTCAGCACCCCTCTCATCGCCGTGGATCCTTTGCCCACTCTTGGTGAAATTTATTCTCGAGTAGTGAGAGAAGAGCAACGATTGGCTTCTGTCCAGGTTCGTGAACAACGACAAGATGCAGTTGGTTTTGTGGCTCGCAACGATCAGAGTTCCTTCCCATCCTCACGACCCGATATGCAAAACGGAGGCCGTTTAGACTCCTCTATCATTAAATCTCGGTCTGTGACTTGCTCACATTGTGGCCGTGTGGGTCATGAAAAGAAGGACTGCTGGCAGATTGTTGGATTTCCAGAGTGGTGGACTGATCGCAATGGAGGTGGTCGTGGATCTGGTTCCCGTGGAAGAGGTGGTCGTGGATCTGGTCGAGGAAGAGACCAATCTGTGACAGCTCATGCAACAAGCTCTAACCCGACCAGCCTTCCAGAATTCACACCAGCTCAGCTGCAAGTCTCGCACAAATGATTAAAGGTCAACCTAACAACAGCAGCTCCGACAAATTATCTGGTAAGACAAATCTTGGCAATGTAATTCGTGATACTGGAGCATCTCATCATATGACCGGAACACTATCTCTGTTGTCTAACATGGTCTCCATACCACCTTGTGCGGTGGGTTTTGCGGACGGAAGCAACACAATGGCTATGAGTGTGGGAGTGTTATCTCTTTCCAATGATGTTGCGTTGGTTGACGTTCTTTATGTCCCAAATTTGACATGCACTTTAATCTCTGTTTCTAAAATTGTGAAACAAATAAAGTGCATTGCAACGTTTACTGATACGTATTGCGTTTTACAGGACCGTTTCACGAGGACTTTGATTGGAAGCGGTGAAGAGCGTGGTGGGGTTTATTATCTTACGGATGTCGCTACAGCAAAAATCCATACGGCAAAAATCTCCTCAGATCAAACTTTGTGGCATCAACGTTTAGGGCATCCCAGTTTCTCTGTTCTTTCATCTTTACCAAAGTTTTCTAGTACTTCAATTCCTGTTGGTTCTCGTTCTTGTGACGTATGCTTTCGAGCTAAACAAACAAGGGAGGTTTTTCCCCTTAGTATTAATAAATCAAGCGAGTGTTTCTCTTTGATTCATTGTGACGTTTGGGGTCCATATCGGGTTCCTTCATCTTGTGGTGCAGTTTATTTTTTAACGATAGTTGATGACTTTTCTCGAGCCGTTTGGACCTATCTACTACTAGCAAAATCTGAAGTGCGCTATGTACTCATGAATTTTATGGCTTACACTGAAAAACAATTTGGCAAGTCCGTCAAAACAGTGCAGAGTGACAATGGCACATAATTTATGTGTCTTGCTGCTTACTTTCGTGAACATGGGATCATTCATCAGACCTCTTGTGTTGGGACTCCTCAACAAAATGGTCGAGTAGAACGCAAGCATAGACATATCCTTAATGTGGCTAGGGCTCTATTGTTTCAAGCAAGCATGCCGGTCAAATTTTGGGGTGAAGCGGTACTAAGTGCTGCATATTTGATTAACCGGACTCCTTCATCTCTTCACAAAGGTATCTCGCCCTATGAAATTCTTCACGGTTGTAAACCAAATTATGATCAGCTCCGTGTGTTTGGATCAGCTTGTTACGTTCACCGCGTCACCCGTGATAAAGACAAATTTGGGAAACGAAGTCGTTTGTACGTTTTCGTTGGCTACCCTTTTGCTCAAAAAGGCTGGAAAGTGTTTGACATTGACAAGAATGAGTTTATCATTACTCGTGATGTCGTGTTTCAGGAAGACGTCTTCCCGTATGATGCTAAGGATGATCATTCTTCACTTGTACCTCCATCTCCTATAGTTTGCGATTCAGATTGGATGATCACACTGTCTCTCTCGAACAGGGGGAGTTCTGTCATCTTTGACTCCAACACTGAATTTGATGCCGGTGAGAACGTGATCTCTATTTCAACCCCGACGCTTCCCTCGGTTTTTGAACCGGAATCTGAATCTGCATCTGTACCAGTTTCTGAACCGGATTCGGAATCTGCATTTGTACCAGTTTCTGAACCAGAATCTGATTCTGCATCTGTACCAGTTTCTAAACCGGATTCTGATCAAATTGAAAAATCAGTCTCTAAACCAATTGTACCGGTTCATACGTCTATACCGGTCGTAACAGAACCTTCTCGTGTTGCTGACTCAAGCGCTGCTTCTCCGTTGTCTGTGACAAGGACTCCAGCTAAAACTAAGCTCAAATTTGTTCCCGTTTCCACACCAGCTCGGGCAACCAATCTGATTGTTCAATCAGAGACACCATCGCCTCCTCCACGTCAAGGTAAGCGAAAACTTATACAATCAGTTCGTTTGCAAGACTATGTCCTCTACAATACTACATGTTCTCCGATAAACCCCCACGCTCTCCCCGATTCTACTCAACAGTCCTCGTCAACAGTCCTAGGTAATTCGTTGGATTCCCTAACAAATTTTATTTCTGACGATCAATTCTCGTCAGGTCATCGTGCCTATTTGACAGCTATAACGAGTACTGTTGAGCCCAAACATTTTAAGGAAGCTGTTCATATTAAAGTTTGGAATGATGCTATGGTTAAGGAAGTTGACTCTCTTGAGATTAACAAAACATGGGATATTGTCGATTTACCAGCTGGAAAAGTGGCTATTGGGAGTCAATGGGTCTACAAAACAAAATACAATGCCGATGGTTCTATTGAACGTTACAAGGCTTGTCTTGTCGTTCTTGGGAACAAACAGGTAGCAGGCGAGGACTACAATGAAACTTTTGCTCCTGTTGTCAAAATGACAACGGTCCGTACTCTTCTTTGCCTTGTTGCTGCAAATCAATGGGAGGTGTTCCAAATGGATGTCAACAATGCTTTTCTTCACGGCGATCTTGAAGAAGAGGTTTACATGCAGCTGCCTCCGGGATTTCGTCATTCTCACCCTAACAAAGTGGCTCGACTTCGCAAATCGTTATATGGTCTGAAGCAAGCTCCTCGTTGTTGGTTCAAAAAGCTTTCCGATTCATTGCTCAAGTTTGGGTTTGTTCAGTCCTATGATGATTACTCTCTCTTCTCCTACACTAAAGAAAACATTGAGCTGCGTGTGTTGATTTATGTTGATGATCTTCTCATTTGTGGGAATGACGGTTACATGATACAAAAATTCAAGGACTATTTGAGTCGTTGCTTCTCTATGAAAGATTTGGGCAAGCTCAAATATTTTCTTGGTATTGAAGTTAGTCGGGGTCCTGATGGAATTTTTTTGTCACAACGCAAGTATGCGTCTGACATTGTCTCCGACAATGGGCTTCTTGGTACTAAACCGGCTGCAACTCCGTTGGAACAAAATCATAGGCTTGCAAGTGATGATGGTCCGCTCCTTGCTGATCCAAAGCCATATCGTCGCTTAGTTGGCCGTTTGATTTACCTCACTCATACACGCCCTGATTTGTGCTATTCAGTTCATGTTTTATCTCAGTTCATGCAGACTCCTAGGGAGGCTCATTGGGACGCGGCACTTCGTGTGGTTCGTTTCTTACAAGGTACTTCGGGACAAGGAATATTGCTTTCTGCAAACTCTGATCTTACCCTCACAGTTTTTTGTGACTCGGATTGGGCGTCTTGTCCTTTGACTAGGCGTTCCCTTAGTGCATTTGTTGTTTTACTTGGCGGTTCTCCCATTTCATGGAAAACCAAGAAACAAGACACAGTTTCTCACTCTTCCGCAGAAGCAGAATATCGTGCTATGGCCGCTGCACTTCGAGAGATTAAATGGCTTCGTCGGTTGTTAAAAGAATTAGGCATCGAACAGCATGCACCCACTCGTCTTTTCTGCGATAGCAAGGCTGCCATTCACATTGCTGCTAATCCGGTGTTTCACGAACGCACCAAACACATCGAATCAGATTGTCACTCGGTTCGGGATGCGGTTCGTGATGGTATCATTGAGACGCAACATGTTCGAACCACCGAACAGCTTGCTGACGTTTTAACGAAAGCCCTTGGTCGTCTACATTTTCTTGATTTAGTATCCAAGTTGGGTGTTCGGTCTCCTCCCACGCCAACGTGAGGGGGAGTATTGAGGATAAGATTGTATCTTATGCGATAAGTTTGAATCCTAGTTATGATATGTTTAGGAATGGACATTTAAGGGTTTGGTGTTTATCTTGTGTTGATTCCCTCTTGTATAAATAGCAATGTTAAGTTCATTAATAAAGCAAGTCAGTTCGATATCTAATTCTATA
>RU6
TATTGGGGATAGAGTAGAATCTCTTGTGATATATTTTGTGACAGAGTTATGTCCTATAATTTAGGGATTCGAGTTTATTTTATACGATGACTCTCTTGTATAAATATCACACTTTGTGAATCAATAAACTCAAGTTAGTGCAATACCTAATTCTACATGGTATCAGAGCTCTAAAGATCTAAACCTATAAAAATTTTCGTTTCTTATTCGATAGTTTCGAATTCGTTTCCGCTTTTCTCTTTAAAACCTTGGTTCTTGCGTGTCAAGAAATCATGTCTATTGCAGAAGAAGTCTCCTCTGCAACACATCCACGTACCAATCAACAACCAGATGTAACCAAAGTGTCTCCGTACACTCTGGCCAGCTCCGACAACCCAGGGGCCATGATTTCCTCTGTTATGTTAACCGGTGACAATTACAACGAGTGGTCAACAGAAATGTTGAATGCACTTCAAGCCAAACGTAAAACTGGTTTTATCAATGGTTCAATCTCAAAACCACCATTAGATAATCCGGATTATGAGAATTGGCAGGCGGTAAACTCAATGATCGTGGGTTGGATTAGAGCCTCCATAGAACCAAAAGTCAAATCCACGGTCACCTTCATATCCGATGCTCATCAACTATGGAGTGAATTAAAACAACGTTTCTCTGTGGGAAACAAAGTTCGTGTTCACCAAATTAAGGCTCAGCTTGCTGCGTGTAGGCAAGATGGACAGCCTGTTATTGACTACTATGGTCGCTTGTGTAAGCTTTGGGAAGAATTTCAAATTTACAAACCAATTACTGTTTGTAAGTGTGGCTTGTGTACCTGTGGTGCTACTCTTGAACCTTCCAAAGAAAGAGAAGAAGAGAAGATTCATCAGTTTGTGTTAGGACTCGATGATTCACGCTTTGGAGGGCTCTCTGCTACACTTATCGCGATGGATCCGTTTCCATCTCTTGGAGAAATCTACTCTCGTGTTGTGAGAGAAGAACAAAGACTCGCATCAGTTCAGATTAGAGAGCAACAACAGTCGGCGATTGGGTTTCTTACTCGTCAATCAGAAGTTACAGCCGATGGAAGGACTGATTCTTCGATTATCAAGTCTCGTGACCGCTCTGTTCTCTGCTCACATTGTGGGCGAAGTGGTCATGAGAAGAAAGATTGCTGGCAGATAGTCGGGTTTCCTGATTGGTGGACAGAGCGAACCAATGGAGGTGGACGAGGATCAAGTTCTCGTGGTCGAGGAGGACGTAGCTCGGGTTCTAATAACTCAGGTCGGGGTAGAGGACAAGTCACTGCGGCTCACGCTACAACCTCCAATCTCTCATCCTTTCCAGAATTCACACCGGATCAGTTGCGGGTTATTACGCAGATGATTCAGAATAAAAACAATGGCACCTCCGATAAATTGTCTGGTAAGATGAAACTTGGCGATGTTATTCTTGATACGGGAGCATCTCACCATATGACTGGGCAGCTTTCTCTCTTGACTAACATTGTTACTATCCCTTCGTGTTCTGTGGGATTTGCGGACGATCGAAAAACGTTTGCTATAAGCATGGGAACATTCAAGCTTTCAGAGACTGTGTCTTTGTCTAATGTTCTTTATGTCCCAGCGTTAAATTGCTCATTAATATCTGTTTCCAAGCTAGTGAAACAGATCAAATGTTTGGCATTGTTCACTGATACAATTTGTGTTTTACAGGACCGATTTTCGAGGACTTTGATTGGAACCGGGGAGGAACGTGATGGAGTGTATTATCTAACGGATGCGGCTACAACAACGGTGCATAAAGTGGATGTCACAACAGATCATGCTTTGTGGCACCAACGTTTAGGACATCCAAGTTTTTCTGTTCTTTCATCTTTACCTTTGTTTTCGGGATCCTCTTGTTCTGTTAGCTCTCGTTCTTGTGACGTATGTTTTAGAGCAAAACAAACAAGAGAAGTATTTCCAGATAGTAGCAATAAATCAACAGATTGTTTTTCTTTAATTCATTGTGATGTTTGGGGACCATATCGAGTGCCATCTTCATGTGGAGCAGTTTATTTTTTAACAATAGTGGATGATTTTTCAAGGTCAGTTTGGACATATCTACTATTGGCAAAGTCAGAAGTTCGTAGTGTTCTTACTAATTTTCTTGCATACACGGAAAAACAGTTTGGAAAATCTGTTAAAATCATTCGCAGTGATAATGGTACAGAATTCATGTGTCTTTCATCCTACTTTAAAGAACAAGGCATTGTTCACCAGACTTCGTGTGTAGGAACTCCACAACAAAATGGTAGAGTCGAGCGCAAGCATAGGCACATTCTGAATGTTTCAAGAGCACTCTTGTTTCAAGCATCACTACCAATCAAGTTTTGGGGAGAAGCAGTCATGACAGCAGCTTATTTAATCAATCGTACACCGTCTTCTATTCACAATGGTCTCTCTCCCTATGAGTTGCTTCATGGATGTAAGCCGGATTATGATCAATTAAGAGTCTTCGGCTCTGCTTGCTATGCTCATCGTGTTACACGGGATAAAGATAAGTTTGGTGAGAGAAGCCGTTTATGCATTTTTGTTGGCTATCCATTTGGACAAAAAGGGTGGAAAGTATACGACTTGAGTACTAATGAATTCATAGTCTCTCGTGACGTGGTGTTTAGAGAAAATGTGTTTCCTTATGCAACAAATGAGGGTGATACGATCTACACACCACCGGTCACTTGTCCGATCACTTATGATGAAGATTGGTTGCCATTTACGACTCTAGAAGACAGGGGGAGCGATGAAAATTCTTTGTCTGATCCACCGGTTTGTGTCACTGATGTTTCTGAGTCAGATACGGAGCATGATACTCCACAAAGTCTTCCGACTCCAGTTGATGACCCACTTTCTCCGTCTACAAGTGTCACTCCAACTCAGACGCCAACTAACTCTTCTAGTTCAACATCACCGTCTACAAATGTCTCTCCACCCCAGCAAGACACCACTCCGATTATTGAAAACACTCCTCCGCGACAAGGAAAACGACAAGTTCAACAACTTGCTCGTCTGAAAGATTACATTCTATACAATGCTTCTTGCACTCCAAACACTCCTCACGTTCTCTCTCCTTCTACATCTCAGTCCTCGTCATCGATCCAAGGTAACTCACAATATCCTTTAACGGATTATATTTTTGATGAGTGTTTTTCCGCAGGACATAAGGTGTTTCTTGCTGCAATCACTGCAAATGATGAGCCTAAACATTTTAAAGAAGCTGTTAAAGTTAAAGTCTGGAATGATGCAATGTATAAAGAAGTTGACGCACTCGAAGTTAACAAGACATGGGACATTGTCGATCTGCCAACTGGAAAAGTAGCTATTGGAAGTCAGTGGGTTTACAAAACAAAGTTTAATGCTGACGGAACGGTTGAACGTTACAAAGCTCGCCTTGTAGTTCAAGGCAACAATCAAATTGAAGGGGAAGACTACACGGAAACCTTTGCACCAGTGGTAAAAATGACAACGGTCCGTACTCTTCTTCGTCTAGTAGCTGCTAATCAATGGGAAGTATACCAAATGGATGTTCATAATGCCTTCCTCCATGGCGATCTTGAAGAGGAGGTGTATATGAAACTTCCTCCCGGGTTTCGACACTCTCATCCTGACAAAGTTTGTCGCCTTCGTAAGTCACTATACGGTTTAAAACAAGCTCCTAGGTGTTGGTTTAAGAAATTGTCTGATGCTCTTAAAAGATTCGGGTTCATCCAAGGTTATGAGGATTACTCTTTCTTTTCTTATTCCTGTAAAGGGATTGAACTTCGCGTCTTAGTATATGTCGATGATTTAATAATCTGCGGTAATGATGAGTATATGGTTCAGAAATTTAAGGAGTATTTGGGACGTTGCTTTTCCATGAAAGACTTAGGCAAGCTCAAATATTTTCTTGGCATTGAAGTAAGTCGTGGGCCTGATGGTATTTTCTTGTCTCAACGAAAATATGCCCTTGATATAATTTCTGATAGTGGCACTCTAGGAGCGAGACCGGCATATACTCCGTTGGAACAAAATCATCACCTTGCCTCCGACGATGGTCCGTTACTTCAGGATCCCAAGCCATTTCGTCGTCTCGTTGGTCGGCTACTATATCTTCTTCATACTCGCCCAGAGTTGAGCTACTCCGTTCATGTATTGTCCCAATTTATGCAAGCTCCTAGGGAAGCTCATTTGGAGGCTGCGATGCGCATAGTTCGTTACTTGAAGGGTTCACCGGGTCAGGGCATTTTGCTGAGTTCTAATAAGGATTTGACTCTCGAGGTTTATTGTGATTCGGATTTTCAATCTTGTCCCTTGACTCGACGTTCACTTAGTGCGTATGTGGTTCTGCTTGGTGGCTCGCCTATTTCTTGGAAAACCAAGAAACAAGACACGGTTTCTCACTCGTCTGCGGAAGCAGAGTATAGAGCAATGTCGGTTGCTCTCAAAGAGATCAAATGGCTTAACAAGTTGTTAAAAGAATTAGGTATCACACTCGCTGCGCCTACTCGTTTGTTTTGTGATAGTAAGGCTGCTATTTCTATTGCAGCAAACCCCGTCTTTCACGAGCGTACGAAGCATATTGAAAGGGATTGTCACTCAGTTCGCGATGCGGTTCGTGATGGCATTATAACAACACATCATGTTAGGACCTCGGAGCAACTAGCTGATATTTTCACTAAGGCTCTTGGTCGTAATCAATTCATTTATCTTATGTCCAAGTTGGGTATTCAGAATCTTCACACTCCAACCTGAGGGGGAGTATTGGGGATAGAGTAGAATCTCTTGTGATATATTTTGTGACAGAGTTATGTCCTATAATTTAGGGATTCGAGTTTATTTTATACGATGACTCTCTTGTATAAATATCACACTTTGTGAATCAATAAACTCAAGTTAGTGCAATACCTAATTCTACA
>RU7
TATTGGGCCTATGGGCTTAGTCGGTTTTGATATTTAGAATAGGTTAACTTTATGCTCAAGTTGTAACCTATATATAAACCAAGCAATGTAACCTAAAACCCTAAGAGATTCAGTTTATACAAACAAGAGTTTCTTGACATGGTATCAGAGCAAAACCTAAACTACTCAAGGGTTTGTTCGATTCTATGATCTAAACTTCCGCTAAAACAACTCTGTTTCTTATTTTCTGTTTTTTAAAACTATCTCACAAAGGAGAAAATCATGGCCACGAATTCTGCTACGTCGTCGGCTCTGATAACCTCCACCACCAATCGCCGTACAATATCTCCATACGATTTAACTTCCGGTGAGAACCCCGGAACCGTGATCTCCAAGCCTTTGTTGCGTGGTCCAAACTACGACGAATGGGCCAACAACATATGCTTGGCTTTGAAAGCTAGAAAGAAGTTCGGTTTTGTCGACGGTTCTATACCTCAACCACCAGACGACGATCCCGACTTTGAAGACTGGATTGCTAACAACGCGCTTCTTGTCTCTTGGATCAAACTCACGATTGAAGAAAAGCTCTCTTCGTCCCTATCTCACATCAATGACTCTCATGAACTCTGGACTCATATTCAAAAGAGATTTGGAGTGAAAAACGGCCAGAGAGTTCAAAGATTGAAAACTGAATTGGCAAATTGCAGACAAAGAGGTCTTGCTATCGAAGCATATTACGGCAAACTAACTCAGCTGTGGGGGAGTCTTGCCGATTACCAAAACGCAAAAACAATGGAGGAGGTTCGAAAAGAGCGAGAAGAGGACAAATTGCATCAGTTTTTAATGGGTCTAGATGATACCATCTACGGAGCCGTTAAATCAAATTTGCTTTCACGTGTTCCTTTACCAAGCCTAGAAGACGCTTACAACGCTTTAACTCTGGACGAGGAATCCAAAAATCTAAGTCGCACTCATGAAGAAAGATCAGATGGCGTCAGTTTTGCTGTTCAAACCAATTCTTCTAGGAATTTTTCTGACAACAGAGGAAGCTCTGTTTCATGTACCATCTGTGGACGCACCGATCACATTGCCGACAACTGCTTCAAGAAAATAGGCTATCTAGATTGGTGGGAGCACAATCCGAAGTCAAATTCCAGAAATAAAAATGGAAACAATTCAAATAAGGGAAATTCAACTTCGGGTGGTGTTGGCCGTGGAACAACAACCTCTTCGGTGGGCTCAATGACGGGCAAAAGCTTCGGGACTGGTCAAGTTAATCATGAAACCACTTCAAACCAGAATCAGTTGCAAAGTTTTGGTGTCAACACAGCCTTATCTGCGTCAACGTCCTCTCTCACATCCGCAGATCGCGTCGGGATAATTGGTTTGAGTAACGACGAATGGGACTCACTAGTGCAAACACTTGCAAACAGGAAACTCAACTCAAAAGAAAAATCAGGTATATCTTTTCTTGAGTCATGGATTATTGATACAGGAGCTTCTAATCACATGACAGGCACTCTTGAATTTTTAATCGATGTTCGCGATATGGCTCCTGTACTCATCAAACTTCCAGATGGCCGTTTCACCATGGCTACTAAACAGGGTCGAGTTGTTTTTGGTTCTGCGCTGTGTATTCAAGATGTGTTTTTTGTTGATGGGCTGCAATGTCACCTTATTTCAGTATCACAGTTAACTAGAGAACGTAGTTGTGTATTTCAGATTACTGATCGGCTATGTCTCATTCAGGACCGCATCACCAAGACCCTGATTGGAGCAGGTGAACAGGAGAATGGTCTTTATTTTTTGAGAGGAGTAGGAGTAGCTGCAGCCGTTCATTCAATGGATTCATCATCTATGGAAGTATGGCATTCGCGGTTGGGACATCCTTCTTCTAAAGCTATGGATATGTTAAAGTTTTTGGATTTTAGTACTAAGTTTGATACTAAGGCGTGTGAAGTTTGTATCCGCGCTAAACAAACGAGAGAGTCTTTTCCTTTGAGTTATAATAAGACAAATGTTGCTTTTGAACTGATTCACTGCGATCTTTGGGTCCTTATCGTACATCTTCCATTTGTGGCTCTAAATACTTTCTCACCATACTTGACGACTATTCGAGAGCAGTCTGGATTTACTTGTTACATTCCAAACAAGAAGCTCCTACACAGCTTAAGAATTTTGTTGCTTTAGTTGAACGTCAATTTTCTACTAAGGTGAAAACAATTCGAAGTGACAACGGATGCGAATTCATCTGTCTAAGAGATTACTTTAATCAACACGGGATCATACATGAAACATCCTGCGTTGGCACTCCGCAGCAAAATGGCCGTGTTGAACGAAAGCATAGGCATATATTGAATGTTGCCCGAGGTCTACTTTTCCAAGCTAATCTTCCCATTGAGTTTTGGGGTTATTGCGCTTTGACAGCCGGGTACCTCATCAATCGTACTCCTACTGAAATACTTGGTGGAAAGACTCCTTTCGAACTCATTTATAATCGACCTCCACCAATGAATCACATTCGTGTTTTTGGGTGTTTGTGCTATGTTCACAACCAAAAACATGGAGGTGATAAATTTGCAGCCAGGAGTACTTAGGCAATCTTTGTTGGTTATCCATTTGGCAAAAAGGGATGGCGTGTTTATAACCTTGAAACCAGAGCAGTTACGGTCTCTCGAGATGTAATCTTTCAAGAATCTGTTTTACCTTATACAATTGAGCTCCCAAATCAACCATCTCTCTCGTCAAGCTTAAGTAATGAAGAAGAAGCTATCGGTTTGACCAACGGTTTTGATGATAATGAACCGGAATCTTCTCACTCTCCAACCGAACCGGATCCTCCTCAATCTCCAACCGAACCAGAGTCTTCTCCGCCTCTAACTGAACCGGAATAACCTCAACCTCAAACCGATCCGGTTGATTCTACTACGCATACAGAACCAAACCCGCAGACACATCCGGTTGATTCACCTTCATCGTCTCCAAAATCTATATCTCGTCCTGACCAATCAGAAGATATCAATGAAGCGTATGACAATTCTCTGGCCGATCATGATTCTGCCATTGATGACGTCACTGATAATTCCACTTCTTCGTCTTCAACGGATACAAACAGTAACTCTGAACCAGAACAACTCGGCTTTGGATTCAGGAAAAAGAAACCTCCAACAAAACTCGCTGACTATGTCACTTCTCTCCTTCATAATCCACATCCATCATCAACGCCATATCCAATTGACAATTTCATATCCAGCTCACAATTTTCAGATAAATATCAACATTTTTTGTTGGCTATTACTTCAGGAGTTGAACCAAAGTCTTATCAAGAAGCAATTGAAGATGAAAATTGGAGATATGCAGTCAAAGATGAAATTGATGCGTTGGAAGAGAATGGAACTTGGACTGTTGAAACCCTTCCTGCAGGTAAAAAGCCCATTGGTTGCAAATGGGTTTTTCGTCTAAAATTCAATTCTGATGGTACGTTAGAACGACACAAAGCTCGTCTTGTTGTTCTTGGAAATAATCAAAAAGAAGGTATCGACTACTCCGAAACATTTGCACCAGTCGCTAAGATGATCACCGTGAGAACATTTTTGCAACAGGCTGCATCTTTAGATTGGGAAGTTCATCAAATGGATGTTCACAACGCATTTCTACATGGTGATCTTGATGAGGAGGTTTACATGAAATTTCCTCCGGGTTTTCGCACAGATGATAACACTAAAGTCTGTCGTCTTCACAAGTCGCTTTACGGTCTGAAACAAGCTCCTCGGTGTTGGTTCGCGAAACTTGGTTCAGCTTTGAAACAATATGGTTTTGAGCAAGACTATTCTGATTATTCTCTCTTCGTCCTCGCGACCGGTATTACAAGGCTTCACGTGTTGGTCTATGTCGATGACTTGATTATTACGGGAACCTCGATTCATATTGTTAACGAATTCAAACATTATTTGAGTTCTTGTTTTCATATGAAGAATTTGGGACCTCTGCGCTATTTCTTGGGCATCGAAGTGGCTCGTAGCCCCATAGGGATGTATCTATGCCAACGTAAGTATGCTTTGGATATTAGTTCAGAAACATGTCTCATGGGAGTCAAACCAACAACGTTTCCTTTGGAACAAAATCACAAGTTGTCTCTTGCGCAAGATGGTTCTTTTTCAGACCCTACAAGGTATAGACGTCTTGTTGGTCGGCTTATTTACTTGGGCAACACACGACCCGAGCTGTCCTATGTCATTCATATTTTGTCTCAGTTTATGAATGATCCACAAAACGCTCATTGGAACGCTGCTCTCCGTGTTGTTCGCTATGACAAAAACAGTCCTGGTCAGGGCATTCTACTTCGTGCTAACACGCCCTTAACATTGACTGCTTGGTGTGACTCGGATCATGGTGCTTGTCCGATCACTAGTCGTTCTCTTACCGGTTGGTTTATACAGTTTGGCGACTCACCGTTATCTTGGAAAACTAAAAAGCATGATGTTGTCTCTCGTTCTTCGGCTGAAGCTGAATATCGCGCCATGGCAGATACCGTGAGTGAAATTCTTTGGCTTTGTGAGTTATTACCAACTCTTGGCATTAAGGTTAACACACCAATCACTCTTCACTCCGATAGCTTATCCGCCATTATGCTTGCTGCTATCCGGTGTTTCATGCTCGCACCAAACATGTCAGACGTGATGTTCATTTCGTTCGTGATGAGATTATTCGTGTGGTCATAGCAACCAAACACGTTTCGACTACGACTCAATTGGCAGACATTATGACGAAGGCTTTGGGACGTCAACAATTTGAAGATTTTCTTGTCAAGCTGGGTATTTGTAACCTCCATACTCCAGCTTGAGGGGGGATATTGGGCCTATGGGCTTAGTCGGTTTTGATATTTAGAATAGGTTAACTTTATGCTCAAGTTGTAACCTATATATAAACCAAGCAATGTAACCTAAAACCCTAAGAGATTCAGTTTATACAAACAAGAGTTTCTTGACA
>RU8
TCTTGGAGTATATATACCATCCGATTTAGTTAGAATAGATTATTCTCCGGTTTAATTGACTGGTTAAGTTAGACCAATTGTATATAAGGAAATTGTTGTACACTTTACTCTTTAAGAAATAAGAATCGAAAATCTTAACAAGTTTTCTCCCTAGCTCAGCTCAATCCTTATCTTGTAATATGGTATCAGAGCCAACGAGCTAAGTTTTTGTTGTTTCCGATCAGATTTCTTCTTCTCCGATCTCGTTTTTTTCTTGTTCACTACTCGTTTTTCTGTAAAGATGGTGGCTGTTGCTCGAGTAACTCGGAAATCCACTCGTTCAAAGGCGTCGATAAGCTCCGTTCCATGGAAATCGTCGCGATCCACTGGTCTCACAGTCTCTCCTCCGATCTCTCCTCCAGCTGTAGATCTGCTCTCTGCTGGCGCATCGCGAGCTGTTGTGACTTCAGATTCCATGGATCCGACTCAGTCTCCGTTTTTTATGCACAGTGGTGATCATCCAGGTTTGAATCTCGTCTCTATCCGCTTAGATGAGACTAACTATGATGATTGGAGTGCAGCGTTGCGGATCTCGTTAGATGCTAAGAATAAGATTGGTTTTGTTGATGGTTCTTTGCCTCGTCCACTTGAATCGGATGGGAACTTTCGCCTTTGGTCCAGATGTAATAGTATGGTGAAATCATGGTTGTTGAACTCTGTGTCTCCGCAGATTTATCGTAGCATTCTACGCATGAATGATGCTACAGATATCTGGCGTGACATTTATGGACGTTTTCATATGACTAATCTTCCTCGTACGTACAATCTGACACAGGAGATCCAGGATTTTCGCCAGGGTTCTCTTTCTCTATCTGAGTACTATACTCAGTTGCGTATTCTTTGGGATTTGTTGGACAGTACAGAGGAACCTGATGATCCTTGTACTTGTGGTAAAGTTCTTCGTCTGCAACAGAAGGCAGAGAGAGCTAAAACTGTCAAATTCTTGGCAGGTTTGAATGAGTCCTACTCTATAGTCAGGAGACAGATCATTGCAAAGAAAGCCTTGCCTTCTCTGGTTGAAGTTTACAATATTCTTGACCAGGATTACAGTCAGAAAGGTTTCTCTACCAATGTTTCTCCTCCTGCTGCTTTTCAGGTCTCTAAGATATCTTCTACTGCTTTGACTCCTAAGATTTGCTATGTTCAGAATGGACCTAATAAAGGGCGTCCAATCTGTTCATTCTGCAACAAGGTGGGACATATTGCAGAGAAATGTTACAAAAAGCATGGTTACCCTCCTGGTTTTAAAGGCAAACTACCAGAGAAGGGTACCAAACCTCAACCGGTTGCTGCTCAGGTCTCTTTATTGCCTCCGATGGTTCCAACTCAGGCTACTCTAGATGGTCTGCTTGGTAATCTCTCCAATGATCAACTTCAGAACTTCATAGCCTTGTTCAGTTCTCAACTGAAGTCACAACCAACTGCTTCTTCTTCAGATGCTGGAATTTCACGTTCTCCTATTGATTACACTGGTATCTCATTCTCTAACTCTACATACTACTTTGTTGGTATATTGAATGTATCCCAACATACTCTTTCCACTGAAACTTGGGTGATAGACTCTGGTGCAACTCATCATGTTTGCCATGATAAGAGCCTATTTGTTTCTTTGGATCATTCTGTGGTGAGTTATGTGAATCTCCCAACAGGATCACGTGTTAAAATCAGTGGAGTGGGTTCAGTACAGATAAATGAAAACATTCTTCTTCGAAATGTTTTATTTCTCCCTGAGTTTCGTTTGAATCTGATCAGCATCAGTAGTTTGACTTCAGATATTGGTTCAAGAGTGATCTTTGATCCGTCATGTTGTGAAATACAGGATCTTACCAAGGACCTGAGAATTGGCAGAGGTAGACGCATTGGCAACCTCTATGTGTTGGATACTACACCTCCATTGGATTCAGTCTCTGTTAATGCGGTGGTGGATGTTAGTTTATGGCACATGAGGATGGGACATCCAGCTTACTCAAGACTGGATGCTATTTCAGACATTTTGAGGACTACTAAACACAAGAATAAAGGATCTGCTTATTGTCACATTTGTCATTTGGCTAAGCAGAAGAAGTTGTCTTTTCAGTCTTCAAACAATATTTGTAATTCAACTTTTGAGTTATTACATATAGACCTTTGGGGACCCATTTCAGTGGAGACTATTGATGGTTTTAAATATTTTTTGACCATTGTTGATGATCATTCACGAGCTACCTGGGTTTACTTACTCAAGACTAAATCTGAGGTTCTTAGTGTGTTTCCGGCTTTTGTCACCCGTGTAGAGAATCAGTACAACGTCAAAGTTAAGGCAGTTCGATCTGATAATGCACAGGAATTGAAATTTACTGAGTTTTACAAGGCTAAAGGGATAGTTTCTTATCATTCATGTCCTGAGACACCTGAACAGAACTCAGTGGTTGAAAGGAAACATCAACATATACTCAACGTTGCTAGAGCTTTGATGTTTCAATCCAAGGTTGCTTTACCTTATTGGGGAGACTGCATATTGACAGCTGTGTTTCTTATTAATAGAACACCATCTCAATTGCTTTCTAATAAAACTCCATTTGAGGTTCTTACAGGTAAGAAACCTGATTATGAGCAGATTCGCACCTTTGGATGTCTATGTTATGGTTCTACTTCTCCTACTCAACGTCACAAGTTTCAGCCTAGAGCTCGGGCATGCATCTTTCTGGGTTAACCGTCTAGCTACAAAGGGTACAAGATCATGGATTTGGAAAGCAATAAAGTCTTCATTTCCAGAAATGTTACCTTTCATGAGACAGTCTTTCCAATGGCATCACCACACTCTGCTGACTCTCCATCCCTTGTCACACCAATGGATTCTTTGCCCTGAGGTAATCCCAATTCCATTTCTCCCTCTCCATCACAAATTTCTCCATCAACACAAATTTCTTCCCATCGAGCACGCAAACTTCCTGCTCACTTAAATGACTATCATTGCTATTCTTTAAACAATGAAGTCACTCATCCCATTTCTTCTTTCATCTCCTACTCAAAAATCTCTCCCTCTCACTTGTTATACATTAATAACATCACTAAAATTCCAATTCCTCAATCATATTCTGAGGCAAAGGATTCTAAAGAGTGGTGTGATGCTATTGATACGAAAATTGGTGCGACGGAAGAGAAAGACACTTGGGAGGTTACAAGTTTACCTAAAGGAAAGAAGGCAGTGGGTTGTAAGTGGATTTTTACTCTGAAGTTTCATGCTGATGGGAGTCTTGAGCGGCATAAGGCTAGGCTGGTTGCTAAGGGGTACACTCAGAAAGAAGGTTTGGATTATACTGACACCTTCTCTCCGGTTGCAAAAATGGCTACTATTAAAATGTTGCTTAAGATTTCTGCATCTAAGAAGTGGTTTTTGACTCAACTTGATGTTTCTAATGCGTTTTTGAATGGAGATTTGGAGGAGGATATATATATGCGTTTACCTGAAGGTTATGCAGACAATAAGGGGGACCAATTGCCAAAGAATGTTGTGTTAAGACTCAAGAAAACGATTTATGGTCTCAAACAAGCATCTCGTCAATGGTTCTTGAAATTTTCTAATTGTCTGTTGGATTTGGGTTTTATTAAAGGACATGGAGATCACACTTTGTTTGTTCGCTGCTTTGGTGGTGAGTTTCTTGCTGTCTTGGTCTATGTAGACGACATTGTTATTGCTAGCACAATAGAGGGTGTTGCAGCTCAGTTAACCAATGCTCTGAAGGAGAGTTTCAAGCTTCGTGACCTTGGCCCTTTGAAGTACTTTTTGGGTCTGGAAATTGCTAGGACTGCTGCAGGCATATCCATTTGTCAACGTAAGTATGCTTTGGAACTTCTTGCTTTCACTGGAATGTTGGATTGCAAGCCTTCTACTATTCCCATGGTTCCAAATCTGAAACTTTCAAAGGCTGATGGAGAATTGTTGGAGGATCGTGAGTTTTATCGCAGTCTGGTGGGGAAGCTGATGTATCTCACTATAACAAGGCCTGATATTACTTTCGCTGTGAACAAGCTTTGTCAATACTCAGCTGCTCCACGGACTTCACATCTGACTACAGTCTACAAAGTTTTACAATATATTAAGGGTACAGTTGGACAGGGACTTTTCTACTCTTCTGATCCTGACCTTACCCTTAAAGGCTTTGCAGACTCTGATTGGGGAACCTGTCCTGACACTCGTCGTTCAACTACAGGGTTAACTATGTTCCTTGGTTCTTCTTTGATCACGTGGAGGTCCAAGAAACAGCCCACTGTTTCAAGATCTTCTGCTGAAGCAGAGTATCGAGCATTAGCCTTGGCTTCCTGTGAAATGGTATGGCTTGCTTCTTTACTCTTAGACTTGAAGATCATCACAGGGTCAGTCCCCATAGTCTTCTCTGATAGTACCGCTGCAATTTACATCGCTACCAACCCTGTTTTTCATGAGCGAACGAAGCACATCGAGATCGATTGCCATTTAGTTCGAGAACGCTTGGATAAAGGTCTCATCAGAATGTTGCATGTTCGGACAGAGGATCAGGTTGCAGACATCTTGACTAAACCATTATTTCCGCATCAGTTCTCTTACCTTATGTCCAAGATGAGTCTTCATAATATTTTTGCCTCATCTTGAGGGGGACTCTTGGAGTATATATACCATCCGATTTAGTTAGAATAGATTATTCTCCGGTTTAATTGACTGGTTAAGTTAGACCAATTGTATATAAGGAAATTGTTGTACACTTTACTCTTTAAGAAATAAGAATCGAAAATCTTAACAAGTTTTCTCCCTAGCTCAGCTCAATCCTTATCTTGTAATA
>RU9
TATTAGATTGTATATAGTATTCCGGTTTGATTAGATTGGTTTAGCTATTTAGAGATTGTACATTGGTTTAGATGGTTTAGAGTAATTGTATATATACTCTCATTGTAACACATTTATTCTTCGAGGAAATAGAAAATCATTCTACAATTCTCTTTGTTCATGATTTCTAATATGGTATCAGAGCATTTCCTCACACAAATCTGGTGATTTTCACCATCGTTTCTTCAATTTCTTCTTAATCACACCTTTTCTGATCTTCTTTCTTCTCCGATTGTCTTTCCGCGACCTTGGATTTGAAGAAAAATGGTGAAGAAGGGAGGAAAAATGAAGACTCGCGGTTCTACACCTGATGATGAAGGTTCAGCTGTCAGATCTGTTCGTGAAGCAGCAATCCTTGAAGATCAGAAGCTCACGACACTGAAACAACAGCTAGCTCAACGATCGGACGTTTATGGTGGAAATGGGTTTAAGGTTTCTGACTCTGGTGAAAACCCACTGCTCCTCCATTCCTCCGATCATCCAGGTTTATCTATTGTAGCTCATATTCTGGATGGTAGTAACTATAACAGTTGGTCGATTGCAATGAGAATTAGCTTAGATGCGAAAAACAAGCTGGGTTTTGTTGATGGTTCTTTGTTGCGACCCTCTGTTGATGATTCTACTTTTCGGATCTGGAGTAGATGCAACAGTATGGTGAAGTCATGGATTCTTAATGTTGTGAACAAGGAGATTTATGACAGTATCTTATATTATGAGGATGGTGTTGAAATTGGATTGATTTGTTTACTCGTTTTAAGGTGAACAATTTGCCTAGGAGGTATCAACTTGAACAAGCTGTGATGACTCTTCAGCAGGGCAAACTGGATCTCTCTACATACTTTACGAAGAAGAAGACCTTGTGGGAACAACTTGCTAACACAAAGTCTCGCAGTGTAAAGAAATGTGATTGTGACCAAGTGAAGGAGCTGCTAGAAGAGGCAGAGACAAGTCGAGTGATACAATTTTTGATGGGTTTGAGTGATGATTTTAACACTATTCGGAGTCAAATTTTCAACATGAAGCCACGACCAGGGCTTAATGAAATCTACAATATGCTAGATCAAGATGAAAGTCAGCGTTTGGTTGGGTTTGCTGCAAAATCAGTTCCAAGTCCAAGTCCAGCTGCTTTTCAAACTCAAGGAGTTCTCAATGATCAGAACACTATTCTACTAGCTCAAGGTAACTTCAAGAAACCAAAATGTACTCATTGCAACCGGATTGGCCACACTGTGGACAAGTGCTACAAAGTCCACGGGTATCCTCCAGGTCATCCACGAGCCAAAGAGAACACTTATGTTGGAAGCACAAACTTGGCTAGTACTGATCAGATTGAGACTCAGGCACCTCCGACTATGTCTGCCACTGGACATGAGACTATGTCTAATGATCACATCCAACAACTGATCTCATACTTAAGCACTAAGCTCCAGTCCCCTAGTATCACTTCATGTTTTGACAAGGCTATAGCTTCAAGTTCAAATCCCGTACCTTCTATCTCACAGATAACTGGTACATTCCTTTCTTTATATGACTCTACTTATTATGACATGTTGGACTGGAGCTTAGTGCTTAAGTATGAGATCAGTTGTTGGATGTGATCATTAGACATACTCTCATGTCCAGTGGCAGACAAGGCTATAGCTTCAAGTTCAAATCCAGTACCTTCTATCTCACAGATAACTGGTACATTCTTTTCTTTATATGACTCTACTTATTATGAAATGTTAACCTCTTCTATACCTATTGAAACTGAGTTGTCTCTTAGAGCTTGGGTTATAGATTCGGGGGCTAGTCATCATGTTACTCATGAAAGGAATTTATACCACACTTACAAAGCCTTAGATAGAACCTTTGTTAGACTCCCTAATGGCCATACGGTTAAAATAGAGGGCACTGGTTTTATTCAACTCACTGATGCTTTGTCTTTACACAATGTTTTGTTTATTCCTGAATTTAAATTTAATCTTTTGAGTGTTAGTGTTTTAACTAAAACTTTACAATCTAAAGTGAGTTTTACATCTGATGAATGTATGATTCAGGCTCTTACCAAGGAATTGATGCTTGGCAAAGGTAGTCAAGTCGGCAACTTATATATTCTGAATCTGGATAAAAGTCTTGTTGATGTGTCGTCTTTTCCTGGTAAGTCTGTATGTTCTAGTGTTAAGAATGAATCTGAAATGTGGCATAAACGTTTAGGTCACCCTTCTTTTGCAAAGATTGATACTCTTTCTGATGTTTTGATGTTACCTAAACAAAAGATTAATAAAGATTCTTCTCATTGTCATGTTTGCCATTTATCAAAACAGAAACATTTACCTTTTAAATCTGTGAATCACATTCGTGAAAAAGCTTTTGAATTGGTTCATATAGATACTTGGGGACCGTTTTCTGTGCCAACTGTTGATAGTTATAGGTATTTCTTGACAATTGTTGATGATTTTAGTCGTGCTACTTGGATTTATTTACTTAAACAGAAATCTGATGTTCTCACTGTTTTTCCTTCATTCCTGAAAATGGTAGAAACTCAATATCACACTAAAGTTTGTTCAGTTAGGTCTGATAATGCACATGAATTAAAATTTAATGAGTTATTTGCTAAAGAAGGAATTAAAGCTGATCATCCATGTCCTGAAACTCCTGAACAAAATTTTGTAGTAGAGAGAAAGCATCAGCACCTGTTGAATGTTGCTAGGGCTCTTATGTTTCAATCTGGAATTCCATTAGAATATTGGGGAGATTGTGTTTTAACAGCTGTGTTTCTTATTAATAGATTACTCTCACCTGTTATAAATAATGAAACTCCTTATGAAAGACTAACTAAGGGAAAACCAGATTACTCTAGTCTTAAAGCCTTTGGGTGTTTATGTTATTGTTCTACTTCTCCTAAGTCTAGGACTAAGTTTGATCCTAGAGCCAAAGCTTGCATATTTTTAGGCTATCCGATGGGTTATAAAGGGTACAAGCTATTAGATATAGAGACATACTCAGTTTCTATTTCTCGACATGTCATTTTTTATGAGGATATTTTTCCTTTTGCTTCATCTAATATCACGGATGCTGCAAAAGACTTCTTTCCTCATATTTATCTCCCTGCACCAAACAACGATGAACATCTGCCTCTAGTGCAATCATCTTCCGATGCTCCTCACAATCATGATGAGTCATCATCCATGATTTTTGTTCCTTCTGAACCTAAATCAACTCGACAGAGAAAACTGCCTTCCCATTTGCAGGACTTTCATTGCTATAATAATACTCCTACTACTACTAAAACTTCCCCTTATCCATTAACAAATTATATTTCTTATTCATATTTATCTGAGCCTTTTGGAGCTTTTATTAATATAATCACCGCCACAAAATTACCTCAAAAATATTCTGAAGCTAGGCTGGACAAAGTATGGAATGATGCTATGGGAAAGGAGATTAGTGCATTTGTGAGAACAGGTACATGGAGCATATGTGATCTTCCTGCTGGGAAAGTTGCAGTAGGTTGCAAATGGATAATCACTATCAAATTCTTAGCAGATGGAAGTATTGAACGTCATAAGGCGCGTCTTGTAGCTAAAGGTTACACTCAGCAAGAGGGCATTGACTTCTTTAATACTTTCTCTCCTGTGGCTAAAATGGTTACAGTCAAGGTTCTTCTTTCACTTGCACCAAAGATGAAATGGTATTTACATCAACTTGACATTTCTAATGCCCTTCTTAATGGTGACCTTGAGGAAGAGATATACATGAAGCTGCCACCTGGATATTCAGAAATACAAGGTCAGGAAGTCTCTCCTAATGCTGTGTGTAGATTACACAAATCTATTTATGGTCTCAAATAAGCTTCCCGACAGTGGTTCATCAAGTTTAAAACCACTTTGGTTAGTCTTGGATTTGAGAAATGTCATGGTGATCATACTCTATTTGTGAAAGCTCAAGATGGATTCTTTTTGGTGGTTCTGGTTTATGTTGACGATATACTTATTGCGAGTACTACAGAAGCTGCATCTGCTGAACTAACTTCGCAACTGAGTAGTTTTTTCCAGTTGAGAGACCTTGGAGAACCAAAATTCTTTCTTGGGATTGAGATCGCCAGGAATGCAGATGGAATATCCTTATGTCAACGAAAGTATGTTCTTGACTTGTTGGCTTCTTCTGATTTCTCTGATTGCAAACCCTCCTCCATCCCCATGGAACCTAATCAGAAGCTCTCTAAAGATACTGGAACTTTACTTGAAGATGGTAAACAGTATCGGCGAATTCTTGGCAAATTACAATATCTCTGCTTGACAAGGCCTGACATCAACTTTGCTGTCTCGAAGCTTGCCCAGTATTCTTCTGCTCCAACTGATATACATCTTCAGGCTCTTCACAAGATTCTGAGATACTTGAAAGGTACTATTGGTCAGGGTCTCTTTTATGGCGCTGATACAAACTTTGACTTGAGAGGTTTCTCAGATTCAGATTGGCAGACTTGTCCTGATACTAGAAGATGTGTTACTGGTTTTGCTATATTTGTGGGTAATTCTCTGGTTTCTTGGCGCTCGAAGAAGCAAGACGTGGTCTCTATGAGTTCAGCTGAGGCTGAGTATCGTGCAATGAGTGTTGCTACTAAGGAGCTCATTTGGCTGGGATACATCCTCACAGCTTTTAAGATTCCTTTCACACACCCTGCATACTTATACTGTGATAATGAGGCTGCTTTACATATTGCGAATAATTCTGTCTTCCACGAGCGAACCAAACATATTGAGAATGACTGTCACAAAGTCAGAGAGTGCATTGAAGCAGGAATTCTCAAGACGATATTTGTCAGGACTGATAATCAGCTCGCTGACACACTAACCAAACCTCTATATCCGAAACCTTTCCGGGAAAACAACAGCAAGCTTGGTCTTCTGAACATTTATGAAGCTCAAGCTTGAGGGGGGCTATTAGATTGTATATAGTATTCCGGTTTGATTAGATTGGTTTAGCTATTTAGAGATTGTACATTGGTTTAGATGGTTTAGAGTAATTGTATATATACTCTCATTGTAACACATTTATTCTTCGAGGAAATAGAAAATCATTCTACAATTCTCTTTGTTCATGATTTCTAATA
>RU10
TATTGGTGATTGGTTTAATCTGGTTAACTCCGGTTATCTAGATACTGGTTTAATATCATTTATCTTGTGTATATATAAACTAAACTTTAGTTTATTTTGTTGATGAACGTTGTAACAAACACTTAATTCTGTTAATAAAGATTCAGTTTAATCTCCGATCTTTTCTCTTCTTTTCCGTTTTACCGGAACTTCGCCGGTGTTAATATGGTATCAGAGCATATCATTTGAGCTTCCGCATATCATCGGAGATGAGTCTTTCATTGAATCATCTTTCTCTTATGAGAGTTTTTCGATTCCTACAATCGTTTGTTGCAATTTGCAATTTCTTCGTCAGCTATCTAATTTTGGTTCTGATTCTTCTTCTTTCCTTCGATTGACCTTTTGTGGTGACGAATCTCACTTTCTTTTCATTTCGTCTCACTTTCTTTGATTTTTCTTTAACAATTTGTTAAGAATGGGTTCTATGAACAATCCGTTGAATTCTTCAAGTCTTCGTCCACCTCCAGCTAGTGTTCCTGAACAATCGCGATATCAAGCTGATCAATATGAGAATCCGCATCATTTGCATACGAGTGACCACGCAGGTTTGGTTCTAGTCTCAGAACGCCTTAATACAGCTTCAGATTTCCATTCTTGGCGAAGATCTATTTGGATGGCATTGAATGTTAGGAATAAGCTTGGATTCATAGATGGAACGATTGTGAAACCACCATTAGATCATCGTGATTATGGTGCTTGGTCTCGTTGTAATGATACTGTGTCTACTTGGTTGATGAACTCTGTGTCAAAGAAAATAGGCCAGAGTCTCCTTTTCATTCCAACTGCTGAAGGAATTTGGAAGAATATGTTGTCTAGGTTTAAGCAGGATGATGCTCCTAGAGTGTATGATATAGAACAGAGACTTAGCAAGATTGAGCAAGGTTCTATGGATATTAGTGCTTACTATACTGAATTGCAGACACTTTGGGAAGAACATAAGAATTATGTGGATCTTCCAGTGTGCACTTGTGGTCGTTGTGAGTGTGATGCTGCAGTTAAATGGGAAAGATTACAGCAGCGAAGTCATGTTACTAAGTTCTTGATGGGTTTGAATGAGAGTTATGAACAAACTCGTAGGCATATTTTGATGCTAAAACCGATACGTACAATTGAAGAAGCTTTCAATATTGTTACTCAAGATGAGAGACAGAAAGCCATACGTCCTACTCCTAAAGTTGATAATGTGGCGTTTCAGACTGTTTCTTATAACAGTGGTGATCCTTATATGGAGAATATGGAAAATGGATTCATTGCGGCTTATAATACAGCAAGACCAGCTCAAATTACCTCTGTGTACTAACTGTGGAAAGGTTGGTCATACTGTGCAGAAGTGTTACAAAATCATTGGCTATCCTCCTGGCTATAAGGCAGCTACATCATACAGGCAACCTCAAATACAAACTCAGCCTAGAATGCAGATGCCACAACAATCTCAACCAAGGATGCAACAACCTGTAGCAGCACAAATGCAGACAAACATGCCAAATACAGGACCAATGCAGATGATCCCTTATGCAAATCAAATGCAGATGGTTCCATACTCGAATTCAATGCAGATGGCGAATGCTGCTTATGCTGAATAAGGTTCTTTTGTTCCAATGATGCCGCATGTTACCAGTGGAGGTAATAATCTAAACTTGCAAGATCTTTCTCAAGATCAGATACAACATCTTATTTCACAATTCAATGCTCAAGTTCGGGTTCAAGAGCCTGCAGCTACTTCTATTTATACCTCTAGTCCTACTGCTACTATTACTGAACATGGCTTGATGGCACAAACATCTACTTCTGGTACAATTCCTTTTCCTTCTACTAGCTTGAAATATGAAAATAATAATCTCACCTTTCAGAATCATACTCTTTCTTCCTTACAAAATGTTTTATCAAGTGATGCTTGGATTATTGATAGTGGTGCTTCTAGTCATGTCTGTTCGGATTTAACAATGTTTAGGGAATTAATACATGTGTCTGGTGTAACTGTTACATTACCAAATGGTACTAGGGTTGCAATTACACACACAGGAACCATTTGCATCACGTCTACTCTCATTCTGCATAATGTTTTACTTGTTCCTGATTTCAAATTTAACTTGATTAGTGTCTGTTGTCTTGTTAAAACCTTGTCTTACTCGGCTCATTTCTTTGCTGATTGTTGTTATATCCAGGAACTTACTCGGGGCTTGATGATTGGGAGGGGTAAAACCTACAATAATCTCTATATTCTTGAGACACAACGTACATCCTTCTCACCATCACTACCTGCAGCTAGTTCATTCACTGGAACCGTTCAAGATGATTGTCTTCTGTGGCACCAGCGTCTAGGCATCCGTCATTACCTGCATTACAGAAACTTGTTAGTTCAATTCCTTCTTTAAAGTCTGTTTCATCTACTGCTTCGCATTGTAGAATTAGTCCTTTAGCTAAGCAGAAAAGATTAGCATATGTTTCTCATAATAATCTAGCGTCTAGTCCATTTGATTTGATTCATTTAGACATTTGGGGTCCTTTTAGTATTGAGTCTGTTGATGGTTTTAGATACTTCTTAACTTTGGTTGATGATTGTACAAGAACCACTTGGGTTTATATGATGAAAAATAAAAGTGAAGTTTCCAATATATTTCCTGTCTTTGTTAAGCTCATTTTCACTCAATATAATGCCAAAATTAAAGCAATTAGGTCTGATAATGTAAAAGAACTAGCTTTCACCAAATTTGTTAAAGAACAAGGAATGATACATCAATTTTCTTGTGCTTACACTCCTCAACAGAATTCTGTTGTTGAGCGTAAGCATCAACACTTGTTAAACATAGCTAGGTCTTTATTATTTCAGTCGAATGTACCTTTGCAATATTGGAGTGATTGTGTTCTTACTGCAGCTTATTTGATTAATCGTTTGCCTTCTCCATTGTTAGACAACAAAACTCCATTTGAACTTCTTTTAAAGAAAATTCCAGATTATACTCTTTTGAAAAGTTGTCTTTGCTATGCATCAACTAATGTTCATGATAGGAATAAGTTTAGTCCTAGAGCTAGACCATGTGTGTTTTTAGGATATCCTTCAGGATACAAAGGTTATAAGGTTTTAGATTTAGAGTCTCATTCCATTTCCATTACTCGTAATGTGGTTTTTCATGAAACAAAGTTTCCATTTAAAACAAGTAAATTTTTAAAAGAATCTGTTGACATGTTTCCTAATTCCATTTTACCATTGCCTGCACCATTGCATTTTGTAGAAAGCATGCCTCTTGATGATGATTTACGTGCTGATGATAACAATGCTTCTACATCTAATTCTGCATCATCTGCATCATCTATTCCACCTTTACCTAGTACTGTGAATACTCAGAACACAGATGCATTAGATATAGATACTAATTCTGTACCTATTGCTAGACCGAAAAGAAATGCTAAAGCACCTGCTTATTTGTCTGAGTATCACTGTAATTCGGTTCCTTTTCTTTCTTCACTTTCACCTACTACTTCTACTTCCATTGAAACACCATCATCATCTATTCCACCTAAAAAGATCACTACTCCATATCCTATGTCCACAGCCATTTCCTATGATAAACTTACTCCACTTTTTCATTCTTATATATGTGCTTATAATGTTGAAACTGAGCCAAAGGCTTTTACTCAAGCCATGAAATCTGAAAAGTGGACTAGAGCGGCTAATGAAGAGCTTCATGCTCTTGAGCAGAATAAGACTTGGATTGTGGAATCTTTGACTGAGGGTAAAAATGTTGTAGGTTGCAAGTGGGTTTTCACAATAAAGTATAACCCCGATGGAAGTATTGAACGATATAAAGCACGGTTGGTTGCTCAAGGCTTTACTCAGCAGGAGGGAATTGATTATATGGAGACTTTTTCACCTGTGGCAAAGTTTGGCAGTGTGAAATTGTTACTTGGACTTGCTGCTGCAACTGGTTGGAGCTTAACGCAGATGGATGTTTCTAATGCCTTCTTACATGGAGAGCTTGATGAGGAAATCTACATGAGTCTGCCACAAGGTTATACTCCACCAACTGGTATAAGTTTGCCTTCTAAACCGGTATGTCGACTCTTGAAATCTCTTTATGGCTTAAAACAAGCATCTAGACAGTGGTATAAGAGATTATCTTCAGTCTTCTTGGGAGCAAACTTTATTCAGTCACCTGCAGATAACACTATGTTTGTGAAAGTCAGTTGTACTTCAATCATTGTGGTGTTAGTCTATGTTGATGACTTGATGATTGCAAGTAATGATAGCTCAGCAGTGGAGAATTTGAAAGAATTATTGAGATCTGAGTTCAAAATAAAGGATTTAGGACCAGCTAGATTTTTTCTAGGATTGGAGATTGCTAGATCTTCTGAGGGAATTTCTGTCTGTCAACGCAAATATGCTCAAAATTTGCTTGAAGATGTAGGGCTTTCTGGTTGTAAACCAAGCTCAATCCCCATGGATCCTAACCTGCACCTGACTAAAGAGATGGGAACCTTACTGCCAAATGCGACTTCCTATAGAGAGCTTGTTGGACGATTGTTATACTTGTGCATTACTCGTCCTGATATAACTTTTGCAGTACATACTTTGAGTCAGTTTCTCTCTGCACCAACTGACATTCATATGCAAGCTGCTCACAAGGTTCTGCGATATCTCAAAGGTAATCCTGGTCAGGGTTTGATGTATTCTGCTTCTTCTGAGTTGTGTTTAAATGGTTTCTCAGATGCTGATTGGGGTACTTGCAAAGATTCAAGGAGATCTGTTACTGGTTTTTGCATTTATCTTGGTACATCTTTGATTACATGGAAGAGTAAGAAGCAATCTGTGGTTAGTCGGAGTAGTACAGAATCTGAATATAGAAGCTTAGCACAAGCCACTTGTGAGATTATCTGGTTGCAACAGCTGCTCAAAGACTTGCATGTGACTATGACTTGTCCGGCTAAACTCTTTTGCGACAACAAATCTGCACTACACTTGGCGACGAATCCAGTCTTTCATGAGCGTACCAAGCATATTGAAATCGACTGTCACACTGTAAGAGACCAAATCAAGGCTGGAAAACTGAAGACTCTACATGTTCCAACAGGAAACCAGCTTGCAGACATTCTAACCAAGCCACTTCACCCAGGTCCTTTCCATAGTTTACTCAAACGCATGTCATTATCAAATCTTTATCTCCCTCTTCAACAGCAAGGAAGATAAGATTTGAGGGGGGTGTATTGGTGATTGGTTTAATCTGGTTAACTCCGGTTATCTAGATACTGGTTTAATATCATTTATCTTGTGTATATATAAACTAAACTTTAGTTTATTTTGTTGATGAACGTTGTAACAAACACTTAATTCTGTTAATAAAGATTCAGTTTAATCTCCGATCTTTTCTCTTCTTTTCCGTTTTACCGGAACTTCGCCGGTGTTAATA
>RU11
TATTAAGCTTATATGAGAGTTAGTTATAGTTTGTTACTTTACTCTCATATTATATATACTCTTGTAATGTTTACTTTGTTCATTAATGAGAAATATACTTTACATTTGATAAAGTTAATATGGTATCAGAGCAAAGAAAAATTGTTTTCTCATTCACTTTCTCGAGAAAGTTCTAACAACCAATTTTCCAGGAAAAATTCACCAAATTCATCGTCTTCTTCATCATCTTCTTCCATTTTTTCTGCTTTTGTCTTCAAATCGTCATCATCAACGACGATTCTCACATTATCATCTTCATCCATCATCATTTCGCAGCTCAATTTGCTGTTATCTTCAATCGATAAGCAACATCAAGCTTTCGATCTTTCCTTCAATTCATCTCTACATCACAATCATCGCGATTCACATTGAATCTTCTTCCGCTTTCATTCACTTCATCGATCTGGATTTGGTTGTTACTTCTTGAACTTACTCGATTCTTTGATTCTTTCATTGAATAATGGCAGGCTAAAACGATCATCTAAAGCTCCAAGTTACTTATCGGATTACCATTGTTCTCTCATACACACCAATCCTACACCAAAGGTCATTACTACTCCTTATCCTCTTTCTTCTTTCCTTTCATATGCTCAGATAAAGCCCACCTACCAAAATTTTGTGCTTTCTATTTCGGTTGAGACAGAACCAAAAACATTTAAAGAAGTCATAGCATCTGTTCAGTGGACTATGGCTATGAATGTGGAACTAGGTGTTATGGAACTTAATAAGACTTGGAGTGTAGTTTCTTTACCACCAAATAAGAATGTAGTTGGGTGTAAATGGGTATATACTATTGAGTACAATGCAGATGGCTCTATAGAACGATATAAAGCACGGTTGGTTGCTAAAGGTTTCACACAACAGGAAGGAGTAGACTACTTTGATACTTTCTCCCCTGTGGCTAAGCTTGCTAGTGTGAAATTAGTTCTAGGATTAGTAGCTAGAAAAGGATGGAGTACGACTCAAATGGATGTCACAAATGCATTTTTGCATAGTGACCTAGAAGAAGAAATTTATATGAGTCTTGCTCAAGGATACACACCATCTTCAGGATCTTTACCACCAAATCCAGTTTGCAGACTTCATAAATCCATATATGGATTGAAACAAGCTTCACGACAATGGTATAAGTGCTTGTCTCAGACTTTACTTGATGATGGCTTTCAACAATCTTATGTGGATAACACGTTGTTTGTTAAGATCACATCCACTGCTATTGTGGCTATGTTGATATATGTGGATGATATCTTGATTGTGAGTAATAATGATGAAGTTGTTTGTGCTGTGAAGAGTGTTCTGGCTGCAAGGTATAAGATCAAGGATTTGGGTCCAGCAAAGTTTTTTCTTGGCTTGGAGATAGCAAGGAACTCTGATGGTATTTCGATATGTCAGAGAAAGTATTGTTTGGATTTGTTGGCTAATTCTGGTCTATTAGGATGCAAGCCTAAATCAGTGCCTATGGATCCGAAGGTGGTTCTTACGAAGGATTTAGGTACTTTACTTGAAGATGGAAGACCTTACAGAGAATTGATTGGGAGGTTACTGTATCTTTGTGTTACAAGACCGGACATTACATTTGCAGTCCATAATCTCAGTCAATTCTTATCTTGCCCAACGAATGTTCATTTGCATGCGGCACATCAGGTTTTGAAATACCTAAAGAACAATCCAGGTCAAGGTTTGTTTTCCTCTGCAGGAACAGAATTGTACTTAAATGGCTTTGCTGATGCTGATTGGGGAACATGCTTGGACTCCAGAAGATCAGTAAGTGGTGTGTGTGTATTTCTTGGCACTTCTCTGATTACTTGGAAATCTAAAAAGCAGGAAGTAGCCAGTGGAAGTAGCACAGAAGCAGAGTACAGGAGTATGGCAGTAGCGACTAAGGAATTGTTGTGGTTAGCTCAAATGCTGAAAGACTTACATGTGGAGATGGAGTTTCAGGTTAAGCTCTTTTGCGATAATAAATCGGCTATGCATATTGCAAATAACTCGGTGTTCCATGAGCGAACTAAACATGTTGAAATCGACTGTCATACTACACGAGATAGAGTCAAGAATGGCTTCTTGAAGGTTCTTCATGTTGATACAGAGAACCAACTTGCTGATATTCTGACTAAGGCGCTTCAACCAGGTCCATTTCGGTCTATCCTTGGTCGTCTATCAGTGTCAAGCCTCTTCCTTCCTCAAAAAGGTCAAGCTATACAGGATTCGGCTTGAGGGGGGTGTATTAAGCTTATATGAGAGTTAGTTATAGTTTGTTACTTTACTCTCATATTATATATACTCTTGTAATGTTTACTTTGTTCATTAATGAGAAATATACTTTACATTTGATAAAGTTAATA
>RU12
TATTAAGCTATAAAGTAGAATAAGTCTCCTTTAGCTTATCTATTATATATATGAATGTAATGTCACATTTGAGGTTTAATGAGAAATTCACAATCTGTTAATATGGTATCAGAGCAAAACAAACTTTTTCTCATTCACTTTCTCTCTCACTTTCTCGGGGAAGTTTAACAACCAAATTTTCCAGGAAAATTCATCTTCTTCCATCAATCTTCTTCGTTTATCTTCGATTTATTCAATTCATCACCATCTAAATCGATTGCACACATCATCTTCTCCATTCATCATCGTTTCTCAGCTCAAATTGCTGATTTCTTGAAGTCGAAAAGCAACATCAAGCTTTCGATCTTTCTTTTTCATCATCGCTTCATTGATTCACATTGAATCTTCCATTATCATCACTTCATTTCATTCGTTTCTGGATTTGGTTGTTTCTTTACTCATCTTCTTCAACAATGTCTCAATCGACGGATCAATATGACAATCCATTTTTTCTTCACGGCTCGGATCATGCTGGGCTCGTCTTAGTATCGGATCGATTAACAAATGGTGCAGACTTTCATTCATGGCGACGATCAGTGCGTATGGCTCTCAATGTTCGAAACAAGCTTGGATTTATTGACGGTACAATTACTAAACCTACTGAGAATCATAAAGATTTTGGATCTTGGTCAAGATGCAATGATATGGTAGCAACTTGGTTGATGAATTCTGTTAGTAAAAAATTGGACAAAGTTTATTGTTTATCAACACTGCGGAAGGGATATGGAATAGTCTAATGTCAAGGTTTAAACAAGATGATGCTCCAAGAGTGTTTGAAATAGAGCAGAGGTTGAGTGCTATTCAGCAGGGAACAATGGATATTAGTGCATATTATACGGAGTTAGTAACTTTGTGGGAAGAATATAGGAATTTTGTTGAGCTTCCATTGTGCACTTGTGGAAAGTGTGAATGTAATGCAGCTGCTTTGTGGGAAAAGCTACAAGCGAGAAGTCGTGTGATGAAGTTTTTGATGGGGCTTAATGACTCGTATGAGGCTACACGATGACACATTCTTATGCTCAAGCCGATTCCTTCTATAGAAGAAGTGTTTAACATGGTAACACAAGATGAAAGGCAGAAAAATTTGAAACCATTTCACAAGAGTGATAATGTAGTGTTTCAAGCTTCTGATAATGCTAAGTTCTCTGTTGATCAGAATCCTGCAGCTTATACTGAGTACTCATATAATGGTCCTGCAGATAATAATGCTTGTGCAGTACAGAATAGTTATAAACCAAGAGGTGCTTCTCGTCCTTTATGTACTTACTGTGGGATGACAGGTCATGTAATTCAGAAGTGTTACAAACCTCATGGGTATCCACCTGGATATATTCCTGGATACAAGAGTAATCCAACATCTCCAGGGTATCAACCAAGGCCACCATCATCTCAACAATCGTTTGCTCAACCATCGTTTCAGCAATCATTTGGTCAACCTCCTCAACCTAGAGCGCCGTTCTCTAGTCCCAGACCTCCTCTACATGCTGTAGCTAATGTCATGACTGGTCCATTCAACACACCTAATGTCTGTGTTCCACCGGTGGTTACTCAACAGAACACACCTGTTACTAATGTGGACTTCAATCAGATGAACAATGACCAGATTCAGACTTTGCTTCAGCAGCTTAATACTCATGTTGAGATTTCAGAACACCAAGAACCATCTTCATCACTTTCTTTGATTACTGAACACGGTGCTATGCATCCGTCATCTTCTTCTGGTACTGTCTCATTTCCTTCAACTTCTCTTAGATATGAGAATGATAAATTGACATTTCAACATCAATGTCTTTCAACCCTTTATTCAAATCTTCCACATGGAAGTTGGATAATTGACAGTGGAGCCACTAGTCATGTTTGTTCAGATTTGGGATTTTTTAATGAAACTGTAACAGTGTCTGGAGTTACAGTCTCATTGCCTAATGACACTAGGGTTGACATCACGCATTGTGGACGCATACATTTGTCTGAATCATTAATATTGCATGTTGTTTTGCATGTTCCTTCTTTTAAGTTCAATCTCATATCAGTTAGTAGTCTGTTAAAGCATAATCATTTGTCAGCTCATTTTTATCTGGATTTTTGCTTTATTCAGGAGTCTATTCAGGGCTTGATGATTGGTAGAGGGATTCTTCTGTACAATCTTTACATTTTACAACTTGATGCATCATCTGCAGTATCTTCATCACATTCATCTCATTTCTCTGGATCCTTGGCGGTCGATGGAAAGATTTGGCATCAACGCCTAGGACACCCATCTTCTAACAAGTTAAAAGTTCTTTCGTGTACACTTTCTTTGTCTAAGAGTCATGTGTTAGAGTCTCATTGTGATATCTGTCCTTTAGCTAAACAAAAAAGATTGTCTTTTGAGTCAAATAATAATCAGTCTGTTAGGCCATTTGATTTGATACATATGGATGTGTGGGGTCCTTTTTCAGTAGAGTCTGTTGAAGGATATAGATACTTTCTTACTATTGTAGATGACTGTACTCGTGTAACATGGATTTATCTCTTAAGGAATAAAAGTGCAGTTTCATCGAAGTTTCCTGATTTTATTAGTCATGTTAGAACTCAATATAATGCAGTCATAAAAGCTATTAGAACTGATAATGCCCCTGAGTTAGCCTTTCATGATTTAGTTGCAAAACATGGTATGTTACATCAATTCTCATGTCCTTATACACCTCAACAGAACTCTGTAGTTGAAAGAAAACATCAACATCTGTTAAATGTAGCACGGTCATTACTTTTTCAGTCTAATATTCCATTAGCTTATTGGACTGATTGCATTCATACAGCTGCTTTTCTGATAAATAGAATACCATCTGTTTTGTTAGATAACATGAGTCCTTATGAAAAGTTAACACAGAAAAGCCACAGTATTTGTTTCTTCGCTCATTTGGTTGTTTGTGTTATACTTCTACATTGCAAAAAGATAGGCATAAGTTTAGTCCAAGAGCTGATAAGTGTGTTTTCTTAGGATACTCTTCAGGATTTAAAGGATACAAGGGTTTACACTTGGATACAAATATAGTTTTAGTTTCTCGCAATGTAGTGTTTCATGAAAATGTTTTCCCTTTTAAAACTGATAAGAGTTACATGCAGGATAATGATCTTTTCAGTGATTCTATTCTACCATTACCAATAGATTCACACTTGCATATGGAACCAAACTCTGTAGTTAATCCAGATTTAGGAATACATTCATCTCATGATACTCCATCATCTTCATCATCATCTCATAATGCATCATCATCATCATCACAACCTAGTGTCACAAATTCTTTTCTTGAGACTGTAACTACAGGGACAACCACGGTTTCATTGCAAGATGCTAGACCAAAACGATCGACTAAGGTTCCAGGTTACTTATCTGACTACCATTGTGCTCTTCTTCAATCCACTACCTCACCAGAAGTCCTCACGACTAAACTAAAGGTCATCACGACTCCCTATCCTCTTTCTTCTTTTCTTTCTTATGCAAACATAAAACCTGCATATCAAAATTTTATTCTATCAATATCGGTTGAGACAGAGCCAAAGAATTTTAAAGAAGCTATAGCGTCTGTTCAGTGGACTAAGGCTATGAATGTGGAACTAGGTGCTATGGAATTGAATAAGACATGGAGTGTAGTTTCTTTACCACCAAATAAGAATGTAGTGGGGTGCAAATGGGTTTTTACTATTAAGTATAATGCAGATGGCTCCATAGAACGTTATAAGGCTAGATTAGTGGCAAAAGGCTTCACACAGCAGGAGGGTGTTGATTACTTTGATACTTTTTCTCCTGTGGCTAAGTTAGCTAGTGTGAAACTGATTCTAGGATTGGTAGCTAAGAAGGGCTAGAGTACACCACAAATGGATGTTACTAATGCTTTTTTGCATAGTGATTTAGAAGAAGAAATATACATGAGTCTTCCAGAAGGTTATACATCATCATCTGGAGTCTTCCCACCTAATCCAGTTTGTAAACTTCACAAGTCCATCTATGGTTTGAAGCAGGCTTCACGGCAGTGGTACAAGTGTTTATCACAGGTTTTGCTGGATGTTGGATTTCAGCAAACTTATTCAGACAATACAATGTTTGTGAGACTCACGGGTACGTCTTTCATAGCTTTATTAGTCTATGTAGATGATATCTTGATGGTGAGTAATGATGATGAGGCAGTTCAGTCTATTAAGAGTGTTCTTGCTGCAAGCTTCAAGATAAAATATATGGGTCCTGCAAAGTTTTTTCTGGGCTTGGAGATTGCTCGGAACTCTGATGGGATTTCAATATGTCAGAGGAAGTATTGTCTTGACTTGCTGACAAAGACAGGTTTATTAGGCTGCAAACCAAAGTCAGTGCCTATGGATCCAAAGGTGCCGATGAACAAAGAAACAGGTACTCTTCTGACTGATGGAACACCATATAGAGAACTAATTGGCAGGCTTCTTTACTTGTGTGTAACTAGGCCGGATATCACCTTTGCGGTTCATTGTTTGAGCCAGTTTTTGTCCTGCCCAACTGATGTCCATCTCAATGCTGCTCATCATATACTGAAGTATCTCAAGAATAACCCAGGGCAAGGTCTATTTTATTCGGCAGACACAGAATTGTGTTTAAATGGTTTTGTTGATGCAGACTAGGGTACTTGCAAGGATAGTAGAAGGTCAGTAAGTGGTGTTGCAGTATTTATAGGTTCTTCTCTTATAACTTGGAAGTCTAGAAAGCAGGATGTAGCTAGCAGCAATAGCACAAAGGCGGAATATAGGAGTATGGCTGTTGCTACAAAGGAGCTACTATGGCTGAGTCAAATGCTTCAAGAGTTGCACATTAAAGTTGACTTCAAGGCCAAGCTATTTGCGGATAACAAATTTGCCATGCACATTGCGAATAATCCTGTCTTTCACGAGAGGACAAAACATGTGGAAATAGATTGCCACAATACAAGGGATCAAGTGAAAAAAGGTTTTCTGACAGTTCATCATGTGACTACAGAAAATCAGCTGGCTGATATCTTGACTAAGGCGTTACATCCTGGTCCGTTTCATTCGATTCTTAGTCGGCTATCAGTTTCAAGTCTGTATCTTCCTCAGCAGCAAGGTTCACAAGATCCAGCTTGAGGGGGGTGTATTAAGCTATAAAGTAGAATAAGTCTCCTTTAGCTTATCTATTATATATATGAATGTAATGTCACATTTGAGGTTTAATGAGAAATTCACAATCTGTTAATA
>RU13
TATTAGTAACTCAGCTCAAAACGACAACACTTCGCAGTTGGGCCTAAAGCTACAGAAGCCCAACACGATCCATAACACAACAAAGCCCTGTCGTCCTCAACGGTTATCTGCAGAACAAGACAAAAGCAGAGGATTAGCAGAACAGTCCTGCAGTACGGAGGTAGCGACAATGAACAGATTTGAAATGCTTGGAGCGTGCGATGATTAAGTCAAACACATAGCATTCAAAGACAACTAAGCAAGACAAGGAGACACTAGGTTAAAGAATAGAAACTCTATAAAACCAATGTATCTTTGTCATTGAAACTTAAGCTAAATAAAATCAAAACATCAAAGTTTACAGTTTTGGCTTCTTTACTTTATGGTATCAGAGCCATGGATAGATCCATGGAAATTTATTCATGTCCGTCGTTAGACATCTCAAATTGCGTTACCGTAAAGCTTACAGATCGCAACTATTTACTATGGAAATCTCAGTTCGAATCGTTTCTCTCTGGCCAAGGCCTTCTCGGGTTCGTCACTAGCGCAATCTCGGTTCCAGCAAGCACCATTCCGGTTCCTCACATTGAAGGTCACACGGATACAGCTGCAAATCCAGATTTCCAGGCGTGGCACCGTTCAGATCAAGTCGTCAAGTCATGGCTTCTGGGTTCGCTTACTGAAGACATTCTTAGTGTGGTTGTCGGTTCCAAAACGTCTCAAGAGGTATGGCTAAACCTCGCAAGTCATTTTAACCGTATTTCTGCATCTCGTGTCTTTGAGCTTCAGCGTCGTCTCCATGGTTTGTCAAAAGAAGGAAAAACCATGGATGAGTATTTGCGTTGTCTAAAGAATATTTGCGATCAGCTTGCTTCAGTAGGAAGTCCTGTTACAGAAAAGATGAAGATTTTTGCAATGGTTCATGGTCTAACTCGTGAATATGAGCCACTGATTACTTCACTTGAAAACACCTTGGATGTTCTCCTGGTCCATCCTATACTGAAATCATGTTTCGTCTAAAAAGCTATGATGATAGGCTTCAAGGATACACTGCAGCAGATGTATCACCACACCTAGCATTTGGTACATTCAACAACTCCTCTCGAGGTCGAGGTAAAGGATCTAGAGGAAGAGGACGCGGAAACTACTCAACTAGAGGTCGAGGTTTTCAGCAACAGTTTCTTTCTTTAAGTTCTCAGTCGTCCGGTGAAAGACCAACATGTCAGATCTGTGGTAAAAGAGGACACCCTGCTATTCAATGTTGGCATCGTTTTGATGAAAGCTATCAGTACTCTGAAGCTGCTGCTGCTGCATTCTCTGCTTTGCATATTACTGATGTTACGGATGATGGTGCTTGGGTTCCTGACTCTGCAGCAACTGCTCACATCACCAACAATGGTCAGAGACTGCAACAAAGTCAGCCCTATTATGGTAATGACACAATAATGGCGAGTGATGGTAATTTCTTACCCATAACTCACATTGGTTCTGCTAGTCTACCATCAACGTCAGGTAATCTGCCATTAAAAGATGTATTAGTTTGTCCTGATATAGCTAAATCTCTGTTGTCAGTATCAAAGTTAACAAAAGATTATCCATGCTCTTTTACGTTTGATGCTAATGGTGTTCTTGTAAAGGACAAAGCAACAAGCAAAGTTTTGACAATGGGAAGCAGCACTAGTGATGGTCTCTATAAGTTGGAGAATCCAAAGTTTCAGATGTTCTACTCAACCAGACAAGTCAAGGCATCTGATGCAGTGTGGCATATGAGATTGGGACATCCGAATCCTCAAGTCCTCCAGCTTTTATCTTTAAGTAAGGCGATCAAAATCAATAAAAGTACCAATGCGGCGTGTGAATCCTGTCGACTTGGGAAGAGTTCAAGATTGCCATTTTCTTCTTCTGAATTTATTGCTTCAAGACCTCTAGAGAGAGTTCACTGTGATCTCTGGGGTCCAGCTCCTGTTTCTTCTGTTCAAGGTTTCCAGTACTATGTAATCTTTATTGATAATCTATCAAGATTTAGTTGGTTCTATCCATTAAAGAGGAAATCAGATTTCTGCTCAATATTCATCAAGTTTCAGAGTTCTGTTGAGAATCTTTTACAAACGAAAATTGGAACTTTTCAGAGTGATGGAGGAGGAGAATTTATTAGTCAAAGGTTTTTCAAGCAGTTACAAGATTCAGGCATACAACGTTATATGTCATGTCCTCACACACCTCAACAAAATGGCATGGCTGAAAGAAAACATAGACAGTTGACAGAGATGGGACTCACTCTAATGTTTCAAAGCAAGACACCACAGAAATATTGGGTTGAAGCTTTCTTTACATCAAACTTTCTCAGCAACCTTCTACCAACAATAGCTCTAGCAACCAAGATTAGTCCATATGAAGCTTTGTTTGGAAAAGTTCCAAACTACTCGGCTTTAAGGACTTTCGGTTGTGCATGCTTTCCAACACTTCGAGACTATGCTCGCACAAAGTTTGATCCGTGATCTCTGAAATGTATCTTTCTAGGATACACTGATAAATACAAAGGCTATCGATGTTTCTATCCACCAACAGGCAGAGTTTATCTGAGTCGTCATGTCTTGTTTGCTGAAGAATCTTTCCCATTCGCAGACACTTACATCAATCAGCAGACTGCATCTCCAACTCCATTGTTTGCAGCTTGGCTTCAAGGTTTTTCCACTACTTCGTCATCAGAAACCAATACGCAAGAAAATGGAACAACTGCTTCTACAGAGAATCATCAACAAGAGTCCATGTCAGAAAATCAACCAATTTTTGGAAATGGTTTGAGTGAGGAGAACTCTGAAAATATGCAACTAACGATTGCAGATCCAATAAGTGCTATACCGTTACAAACAGTTCTTCAGCAAGATAATGAAACAACACCGGAGCAAAGGTCTAGAAGTGATGGAAAACGTCCTGAGTGTACGGCTAGCTTAGATCTTGATCCTATAGGCAACATCGTTTCTCCGTTACCTTCTAGACTAGAGCAACTTGCATCAAGAACAACTACAGCTACAGAATCAACTCATCCTATGGTAACAAGATCCAAGGCAGGTATTAGCAAACCAAATAAAAGGTATGCCATGCTTGCTCATAAAGTCTCTCATCCAATGCCCAAAACAGTAACTGAAGCTTTAAAAGATGAAAAGTGGACTGCTGCAATGAATGTGTTAGGTTCCAAGTGGGTTTTCAGAGTAAAGCTTCTAGCTGATGGATCTTTAGACAAGTATAAAGCTAGATTAGTAGCTCAAGGCTTTAATCAAGAAGAGGGAATAGATTACCTTGAGACCTACAGTCCTGTGGTTAGATCAGCAACTGTGAGAGCAGTCTTGCATCTTGCCACCATCATGAATTGGGAACTGAAGCAAATGGACGTAAAGAACGCATATCTTCACGGAGATCTTACAGAAACTGTGTACATGAAGCAACCAGCTGGATTTGTAAAAAAGGCATTACCAAATCATGTGTGCCTGCTACACAAGTCTCTCTATGGACTAAAACAGTCCCCACGAGCATGGTTTGACAAATTCAGTAACTTCTTACTCTCTTTTGGTTTTGTATGCAGTTTTTCAGATCCATCTCTCTTTGTCTGCGTAAAGAACTCGGATGTTATCATGTTGCTTCTCAACGTTGATGATATGGTCATCACTGGGGACAGCTCAAAGCTACTGTCAAATCTCCTCAACGAACTCAACAAACAATTCAAGATGAAAGATCTAGGCAAACTCAACTATTTTTTGGGAATTCAGGCTCAATTTCATCAAAAGGGTCTCTTCTTATCTGAACCAAAATATGCTGAAGATCTCCTTTTCACAGCTGGCATGAAAGACTGTGCTCCAGTGGCAACACCATTACCAATTCAGCCAGACAATGCTCCTCATCAGTCACAACTCTTTGATAATCCAACATATTTTCGCAGTCTCGCGGGAAAATTGCAGTATCTGACACTCACAAGGCCAGACATTCAATTCTCTGTGAACTATGTCTGTCAGAAGATGCACGCTCCTACGCTATCAGATTTCCACCTACTGAAACGCATTTTAAGATATATCAAAGGTACCACTACAATGGGAATTTCTTTCAACAAAAACACAGACTGTAAATTGAGGGCTTATAGTGATAGTGATCATGCTGGATGTCATGCTTCACGGAGATCCACTGGAGGTTTCTGTACCTTTCTAGGTAACAATCTCATATCGTGGTCATCAAGAAAACAACCAACGGTAGCAAAGAGCTCCACTGAAGCTGAATACAGGGCAATGTCAGAGACGGCTTCAGAAATCACCTGGATTGTCAATCTTCTCAAAGATCTAGGAGTTCCTTAGTTGCAGAAACCAGAACTATTCTGTGACAATCTTTCTGCAGTTTGCCTCACTGCAAATCCATCATTCCATCCGAGAACAAAACACTTCGCAACTCACTATCATTATGTGCGTGAACAAGTCGCGTTTAGGGAGCTCATCGTCAATCACATCCCAGGGTATCTTCAACTAGCTGACATCTTCACAAAATCTCTTCCAGCAGCTCCGTTCACAACTCTAAGATTCAAACTTGGCGTCGATTTGCCACCAACTCCAAGTTTGAGGGGGAGTATTAGTAACTCAGCTCAAAACGACAACACTTCGCAGTTGGGCCTAAAGCTACAGAAGCCCAACACGATCCATAACACAACAAAGCCCTGTCGTCCTCAACGGTTATCTGCAGAACAAGACAAAAGCAGAGGATTAGCAGAACAGTCCTGCAGTACGGAGGTAGCGACAATGAACAGATTTGAAATGCTTGGAGCGTGCGATGATTAAGTCAAACACATAGCATTCAAAGACAACTAAGCAAGACAAGGAGACACTAGGTTAAAGAATAGAAACTCTATAAAACCAATGTATCTTTGTCATTGAAACTTAAGCTAAATAAAATCAAAACATCAAAGTTTACAGTTTTGGCTTCTTTACTTTA
>RU14
TATTGAGGATATGATTGATATCCTAGATTGCTACTGTCATGGATACACATATGTAAAGTCGTATATATTCTCATTCATTACGTTGATGTACCCTAGCTACTCACTCTTGTATATATATTGTGATTCTCACTATGTAATGAAATCATCTCTTCTATAAACATCTATAATGGTATCAAGAGCTTAGATCCATAAAAAAATAAAAAAAATTAAAAAAAAATTTTTCCTCTTTCTTCGTTCTCTCTCCTTCAATGGCTACTCACGCTGAAGAAATCGTTCTCGTCAACACCAACATCCTCAACGTGAACATGAGTAACGTTACCAAACTCACCAGCACTAACTACCTCATGTGGAGCCGCCAGGTTCATGCGCTCTTCGATGGCTATGAACTCGCCGGTTTTCTCGATGGCTCTACACCCATGCCGCCTGCAACCATTGGCACAGATGCGGTTCCTCGTGTCAATCCCGACTACACTCGCTGGAGAAGACAAGACAAGCTCATCTACAGTGCAATCCTTGGAGCCATCTCTATGTCCGTACAACCTGCGGTATCTCGAGCCACTACAGCGGCTCAGATCTGGGAGACACTTCGCAAGATCTATGCGAATCCAAGCTATGGTCATGTCACTCAACTCCGTACGTAGCTGAAGCAATGGACGAAGGGTGCCAAAACCATCGATGACTATATGCAAGGATTCATCACTAGATTCGATCAACTTGCGCTTCTTGGAAAACCTATGGACCATGACGAGCAAGTAGAACGTGTGCTGGAAAATCTGCCTGATGATTACAAACCAGTGATAGATCAAATTGCCGCCAAAGATACCCCACCGTCTCTCACAGAGATCCATGAGAGGCTGATAAATCGAGAGAGCAAACTTCTTGCTTTGAACTCGGCAGAGGTCGTACCAATCACTGCCAATGTCGTTACTCACCGCAACACCAACACCAACCGTAATCAGAACAATCGTGGAGACAACCGCAACTACAACAACAACAACAATCGCTCAAACTCTTGGCAGCCATCGTCTTCTGGCTCTCGATCCGATAATCGCCAGCCCAAACCCTACTTGGGCCGATGCCAAATATGTAGCGTGCAAGGACACAGTGCCAAACGCTGCCCTCAACTTCATCAATTCCAATCAACCACCAATCAACAGCAATCGACTTCTCCGTTCACTCCATGGCAGCCCCGCGCCAATCTCGCTGTCAACTCTCCATACAATGCCAACAACTGGCTTCTTGACAGCGGAGCAACCCACCATATCACGTCGGACTTCAACAATCTGTCTTTCCATCAACCTTACACCGGTGGTGATGATGTTATGATTGCCGATGGATCCACAATTCCCATAACACACACTGGTTCTGCCTCTCTACCTACTAGTTCTCGCTCACTAGATCTTAACAAAGTTCTATATGTTCCAAATATACACAAAAACTTAATCTCTGTGTATCGCTTATGCAACACTAATCGTGTCTCTGTGGAATTCTTTCCTGCATCCTTTCAGGTGAAGGATCTCAACACGGGGGTCCCATTACTCCAAGGCAAAACTAAAGATGAGTTGTATGAGTGGCCTATTGCATCGTCTCAAGCGGTATCTATGTTTGCGTCTCCATGCTCTAAAGCTACTCATTCTTCATGGCATTCCCGTCTCGGCCATCCTTCATTGGCGATTTTAAATTCAGTTATTTCCAATCATTCACTTCCAGTTTTAAACCCCTCTCATAAACTTCTTTCTTGCTCAGATTGTTTTATCAATAAAAGTCATAAAGTGCCTTTTTCAAATTCAACAATCACTTCGTCTAAACCATTGGAATACATTTATTCGGATGTGTGGAGTTCCCCAATTCTTTCTATTGATAATTATCGCTATTATGTCATCTTTGTTGATCATTTCACCCGTTATACATGGTTATATCCATTAAAACAGAAATCTCAAGTGAAAGATACGTTCATTATCTTCAAGAGTCTTGTGGAAAATCGTTTTCAAACAAGGATTGGTACACTTTATTCAGATAATGGGGGCGAATTTGTGGTCTTACGGGATTATTTATCGCAACACGGGATCTCTCATTTCACCTCTCCACCGCATACTCCAGAACACAATGGTCTATCAGAAAGAAAGCATCGTCACATAGTTGAGATGGGTCTCACCTTACTCTCTCATGCCTCTGTTCCCAAGACGTACTGGCCGTATGCTTTTTCTGTGGCAGTTTACCTTATAAATCGGCTTCCCACACCGCTACTTCAGCTTCAATCGCCGTTTCAGAAACTTTTTGGACAACCGCCGAATTATGAGAAGCTCAAAGTTTTTGGATGTGCCTGTTATCCATGGTTAAGACCGTACAATCGTCACAAGCTAGAAGACAAATCAAAACAATGTGCATTCATGGGTTATTCTCTTACTCAAAGTGCTTACTTGTGTCTTCACATTCCCACTGGCAGACTCTACACATCTCGGCACGTGCAGTTTGACGAACGGTGCTTTCCCTTCTCTACAACAAATTTTGGTGTATCCACGTCACAAGAACAGCGTTCTGATTCAGCTCCGAATTGGCCATCTCATACAACTCTACCCACAACACCGTTAGTTTTGCCGGCTCCCCCGTGTTTGGGTCCTCACCTTGATACGTCGCCTCGTCCACCGTCGTCGCCGTCTCCACTATGCACCACTCAGGTATCGTCTTCTAACTTACCTTCCTCTTCGATTTCTTCTCCCTCTTCCTCTGAGCCCACTGCTCCAAGTCATAATGGGCCGCAACCCACGGCCCAGCCACATCAAACACAAAACTCAAATTCAAATAGCCCAATTTTAAATAACCCAAATCCAAACAGCCCAAGTCCAAATAGCCCAAATCAAAATAGCCCATTACCACAAAGCCCAATCTCATCACCCCACATACCAACACCTTCGACGAGTATCTCTGAACCAAACTCGCCGTCCTCCTCATCAACCTCTACGCCTCCGTTACCTCCTGTGTTACCTGCTCCACCAATTATTCAAGTCAACGCTCAAGCTCCGGTCAATACTCATTCAATGGCTACAAGGGCAAAGGATGGCATTAGAAAACCCAACCAAAAGTACTCTTACGCCACGTCACTGGCTGCAAATTCAGAACCACGCACAGCGATACAGGCAATGAAAGATGATCGTTGGAGACAAGCAATGGGATCAGAAATAAATGCTCAAATCGGCAATCATACATGGGATCTTGTACCGCCTCCACCACCATCTGTCACGATCGTTGGTTGTCGTTGGATATTCACTAAGAAATTCAATTCGGATGGCTCACTAAATCGGTATAAGGCAAGGCTTGTCGCCAAAGGTTACAATCAAAGACCGGGTCTTGATTATGCGGAAACCTTTAGTCCTGTAATCAAATCAACTTCCATTCGTATCGTCTTGGGTGTGGCTGTTGATCGATCTTGGCCTATCCGTCAATTGGATGTCAATAATGCATTTCTACAGGGTACACTTACCGACGAAGTATACATGTCGCAACCACCGGGTTTTGTTGATAAAGATCGTCCTGATTATGTCTGCCGCCTCAGGAAAGCTATTTACGGGCTGAAACAAGCTCCTAGAGCATGGTATGTTGAACTTCGGACTTATTTACTAACGGTGGGTTTTGTGAATTCCATCTCAGATACGTCACTTTTTGTGTTGCAACGAGGTCGATCAATTATCTATATGCTTGTCTATGTTGACGACATATTGATCACAGGGAATGACACGGTCTTGTTAAAACATACTCTCGATGCATTGTCTCAGCGTTTTTCTGTCAAAGAACATGAGGATCTACATTATTTTCTGGGTATTGAAGCAAAACGAGTCCCACAAGGTCTTCACCTCAGCCAACGTCGGTACACACTTGATCTTCTCGCTCGCACCAATATGCTAACCGCGAAGCCGGTCGCAACACCAATGGCAACATCACCAAAGTTGACATTGCACTCCGGTACCAAACTGCCTGACCCGACAGAATACAGAGGCATAGTGGGCAGTTTACAATATCTAGCATTCACTCGTCCTGATCTCTCTTATGCGGTCAACCGTCTGTCACAATATATGCATATGCCGACAGATGACCATTGGAATGCCCTGAAACGTGTTCTGCGATACTTAGCTGGAACTCCGGATCATGGCATATTTCTTAAGAAAGGCAACACATTATCATTACACGCATACTCTGATGCGGATTGGGCCGGCGATACCGATGACTATGTCTCCACTAATGGCTACATTGTTTATCTCGGTCATCATCCCATCTCTTGGTCCTCTAAAAAGCAGAAAGGTGTTGTGCGCTCATCTACCGAAGCTGAATACAGGTCAGTGGCAAACACTTCATCTGAGCTACAATGGATTTGTTCCTTATTGACAGAACTTGGTATTCAATTGTCACATCCACCGGTCATCTATTGTGACAATGTGGGAGCAACTTATCTATGTGCCAATCCGGTGTTTCATTCTCGGATGAAACATATCGCGTTGGATTATCACTTCATCCGTAACCAAGTTCAATCTGGTGCACTTCGTGTTGTCCATGTCTCCACTCATGATCAATTAGCAGACACTCTTACAAAGCCTCTGTCCCGCGTCGCTTTTCAGAACTTCTCTCGCAAGATTGGAGTCATCAAAGTCCCTCCATCTTGTGGGGGCGTATTGAGGATATGATTGATATCCTAGATTGCTACTGTCATGGATACACATATGTAAAGTCGTATATATTCTCATTCATTACGTTGATGTACCCTAGCTACTCACTCTTGTATATATATTGTGATTCTCACTATGTAATGAAATCATCTCTTCTATAAACATCTATA
>RU15
TATTGAACCTAATGAAGGAAACCCCTTCCGCAAGTTAACCTAGACGACCGTACGGACGAAGAGAAGCCCATCCGTACAACATCACAATGAGAGAAGCCCACATAAACTCTTCTTCACCTTAAGCTCTTCTAGAAGACCTAGAAGACTCCTCATGTAGCCGTTGAAGCTTAAGCGCCCACGTCAAAAGAAGATCACATGTGTTTAAAGCAAACCAAACGTTAGGTCATGTCTCTTTCTTTAGTACGATAGTGATTTGTCTACACGATGTGGTCTTGTATAGAGTGCGACGTGTTTAGCATATTCTTAGGAGATCTTTACTTACCTAATGTCCATATATAGCTTGTATCGTATGTATGTTTTTAATCAAGAAATAGAGAAAATCTCTTTTCTCACAATCTCTCTTCTATTTCCGCAATACTATCTCTTCCTTATGTTCATTTCTCACTCTCAACCCTCTTAATCAAGAGTCCCATTCTCGCAACCTAAAGCTCCATATTCTTACATGGTATCAGAGCCATAAAGCTCCATATACTCATTCTACTCTACATCATTCTTATTCTTCTTCCTCTTCAATAAAACGAGTCCTTTTACTCTTCGGTTAAAAGCTTTATCCTCCGGTCCGTTCAGATCTAAACCATGGAGAACACTAAAGCTTTGTTTGTTCCGGTTACACTCAAAGGAGTGAACTACCTTCTGTGGGCAAGAACCACGAAGACAACCTTGTGCAGCCGAGGACTTTGGGCTCACATCTTAACGAGTGAAGCACCATCCGAGGCGACCATAAGAGAAGGCATGGAGATAGTTCATGTCGGTGAAGAAAAATGGTTCCAAGAGGACCAATCAGTCTTAGCTCTACTCCAAAACTCGCTTGAGGCTTCCCTTCTTGAAGCTTACTCATATTGTGAGACCGCCAAGGAGCTATGGGAAACTCTCTTCAATGTGTTTGGAAACCAGTCCAACTTAAGTCGAGTGTTCGAAGTAAAGAAAGCCATCAACGATCTTTCTCAAGGAGACATGGAGTTCACTCAACACTTTGGAAAGTTTAGGTCTCTTTGGGCTGAACTTGAGATGTTGAGACCTAACACTCTAGATCCAAAGGTCCTAATCGAAAGGAGAGAACAAGATAAAGTGTTTGGTCTTCTCCTTACTTTGAGCTCTACCTACAATGATCTCATCAAACACCTCCTTCGAGCTGACAAGCTCCCAAATCTTGAGGAAGTATGCTCTCAAATCCAAAAGGAACAAGGTTCACTCGGGTTATTTGGGAACAAAGGAGAGCTAGCTTGAGTCAATCTAAGTGATCTCGCTACAGCTAACCGAGGGAATTACAAGTATGACAACAACAAAAAGGCTCTATGGTGTGAACATTGCAAGAGAAGCGGTCACACAAAGGAGAAATGTTGGACACTTCACCCTCACCTAAGACCCGGAAGGAGAGAACCAAGAGCGAATCAAGTAACCGGAGAGAACTTTGGAACTCAAGAGCAATCCGGAACATCAAACCAACACTTGGGAGGTAATGGGGCAGCAATGGCAGCTTCCTCTGACCTAGTGAGGCGTTCCGACCTCAAAGCTCTCATTAAGGCTCTAAAGGAGTCCTCCGGTAAATCTTATCATGCCCTTAGCTCTTTAAAGCCTCTTATTATTGACTCGGGAGCTTCTCATCATATGATTAGTGATTCGAAGTTAATAAGTAATATTGAACCGGCTTTAGGAAATGTAGTAATCGCTAATGGTGATAGAATTCCGGTTAAAGGAGTAGGTGATCTAGATTTGTTTGATAAAAGCTCTAAAGCTTTCTATATGCCTACATTCACCTCTAACTTACTATCCGTTAAGAAAGCTACAACCGATTTAAATTGTTATGCTATCTTTGGTCCTAATGAGGTTCATTTTCAGGATATTGAGACTAGTAGAGTGCTTGGTCAAGGAGTTACAAAGGATGGACTTTATGTTCTTGAAGACACAAAGCCATCCGTTCCCTTATCTTCTCATTTTAGTTCCATTCTTGGTAATGCGAATAGTGAAAGTTGGCATGCTAGACTAGGTCATCCTCACTCTCGCGCTTTAAAACTTTTGTTGCCAAGTACTTCTTTTAAAAATGATGAATGTGAAGCATGTATTCTTGGTAAACATTGCAAATCCGTGTTTCCCAAATCTAGCACTATCTATGAGAAATGTTTTGATCTTATTCACTCGGATGTGTGGACATCACCTTGCTTATCTAGAGAAAATCATAAGTATTTTGTAACCTTCATTGATGAAAAATCGAAGTTCACTTGGTTTACGTTATTACCTTCTAAAGATAGAGTCCTAGAAGCTTTTACTAACTTTCAAACTTATGTGACTAATCATTATGATGCTAAGATAAAAATCTTAAGGTCAGATAACAGAGGGGAATACACAAGTCATGCCTTTAAACAACATCTAAACAAACATGGAATAATCCATCAAACAAGCTGCCCATACACACCACAACAAAATGGAGTAGCTGAAAGAAAGAATAGGCACCTTATGGAGGTCAGACGAGTCATGATGTTCCATACAAATGTTCCAAAACATTTTTGGATTGATGGGGTGGTCTCAGCGTGTTACTTAATCAACCAAACACCAACTAAGATCTTACTAGACTCTTCTCCCTTTGAAGTGCTTAATAAAGTTAAACCGTTTATCAATCACTTACGAGTATTTGGGTGTGTGTGCTTTGTTCTTATTTCAGGAGAACAAAGGAACAAGCTACAACCAAAAAGTACAAAAGGCATGTTCATTGGTTACTCTATTAATCAAAAGGGGTATAAATGTTATGTACTAGAAACAAGAAAAGTTCTTATCTCTAGAGATGTGAAGTTTCTCGAGTCTAAAAGCTACTATGATAAGAAGAATTGGGAAGATATTCAAGATCTTACTGACTCTCCCTCGGATAGAGCTACAAATCTCCGGATCATCCTTGAAAGACTTGGTGTAAGTAATATTCAGACTCAAACAACACCAAGAACCTCAAATCCGGAGACTATCACACAACCAGAGAACATGGAAGAAGAAGAAGAAGAAGAAGAAGAAGAAGAAGAAAAACAAGGAAAAGAACAAGAACTAATTACTCTTGAAGAAACGGAGAGTTCTAAGGTTCAAGAGAAGGATACAAGCTTACTTAACGATGACAATGGTCATACTAATAACCAAGAAGAAGACTCTAACTCTCGAGAAGAACCGAGAATACCAAGAAGAAGTGAACATCTTAAAGACAAGAGAGTCTACTACAACAACCAAGTCTACTTTGACAATGTCGTGGAACACCCAATTCAAGTTGTGTGCACCCTAGCTCATCTACCCGAAGAACATCAAGTCTTTTTTGGAAAAGTAGACCAACATTGGATCCCTCAAACTTATGAAGAAGCTATAACTCATCAAGTATGGAGGGACGCTATTGCAGCCGAGAAACAAGCAATGGAGAACAACCATACATGGGATGAAGATGAGCTTCCTAGAGGTAAGAAAGTTGTCACCTCGAAGTGGGTCTTCGCCATTAAATATAAGAGTGACGGGGAGATTGAAAGATACAAGGCAAGACTTGTGGCAAGAGGATTTACTCAAACGTATGGGGAGGACTATCTAGATACGTTTGCTCCGGTCGCAAAGTTACATACAGTCCGAGTAGTACTCTCCTTGACGACCAATCTCGAGTGGGATCTTTGGCAAATGGATGTTAAAAATGCGTTTCTTCAAGGAGAACTCGAAGAAAAAGTGTACATGAAGCCACCACCGGGTCTAGAAGACATTAATGCTCCCAATAAAGTCTTTAAGCTTAAGAAAGCCATCTACGGTTTAAAGCAATCTCCGAGAGCGTGGTACCACAAACTCAGCACCACATTGATGGGAAGAGGGTTCAAAAGGTCTGAAGCCGATAACACTCTCTTCACTTTACCAAGCCAAAAAGGTATAGTAGTCATTCTCGTATATGTAGATGATATTATCATCTCCGGGAATGACAAGGTAGGTATTCAAGATACAAAAACTTTTCTTAAAAGTGTTTTTGATATTAAAGACCTTGGTGAGTTAAAATATTTCCTTGGGATAGAAGTTTGTAGATCAAAGGAAGGTCTCTTCTTATCCCAAAGGAAATATACACTTGATCTTCTTGCCCAAGTAGGTAAACTCGGGGTAAAACCGGCCAAGACTCCACTAGAGGACGATTACAAGGCCAAACGAAAGGGGGAGCATGATAACAAACCATTTGAAGATGCTACGAGATATAGAAGACTTGTTGGTAAACTTATCTACTTAACCATAACCTGACCTGGCATTTGTTTTGTTGTTAATGTAGTAACTCAACACATGCAAGCTCCCACAATACATCATTGGAACATGGTGAATCGCATTCTCAAATATCTCAAAGGAGCTCCGGGTCAAGGCATTTGGATGGGATGCAATAGAAACACGGAGATTGTTGGATATTGTGATGCGGATTATGCCTGACATCAACAAGATAGGCGATCTACAACGGGCTATTGCACCTTCATTGGAGGAAACCTAGTAACATGAAGAAGCAAGAAACAAAAAGTAGTGTCTCTCTCAAGTGTTGAAGCCGAATATAGAGCCATGAGAAAGCTCACTACTGAACTCATGTGGTTGAAAGCTCTCCTTAAAGACTTTGGCACTGATACACCAAACCCCATTCCAATGCATTGCGACAATCAAGCTGCGATTCACATTGCCTCCAACTCGGTGTTTCACGAGAGAACAAAGCACATTGAAGTAGATTGCCACAAAGTACGAGAACAAGTACAACTCGGAGTGATCCTACCACATTACACTGAGGGTGAGGAACAATTAGCCGACGTCTTCACCAAAGGAGCGAGCACCAAGGTGTGTGAATATATTCACAACAAACTTGGCCTAGTTGATCTAACCCGGCCATGATCCTCTTATCAAATATCCCATACTCTTTTTCCCTTGTGTGTAGTTTTATCCCAAGAGGTTTTTCTACACTAAGGTTTTTAATGAGGTGGTTGAATTTGGTTCCAAGCTTAATCTCGACTCATCTCCGGTTAAGCTTGAGGGGGAGTATTGAACCTAATGAAGGAAACCCCTTCCGCAAGTTAACCTAGACGACCGTACGGACGAAGAGAAGCCCATCCGTACAACATCACAATGAGAGAAGCCCACATAAACTCTTCTTCACCTTAAGCTCTTCTAGAAGACCTAGAAGACTCCTCATGTAGCCGTTGAAGCTTAAGCGCCCACGTCAAAAGAAGATCACATGTGTTTAAAGCAAACCAAACGTTAGGTCATGTCTCTTTCTTTAGTACGATAGTGATTTGTCTACACGATGTGGTCTTGTATAGAGTGCGACGTGTTTAGCATATTCTTAGGAGATCTTTACTTACCTAATGTCCATATATAGCTTGTATCGTATGTATGTTTTTAATCAAGAAATAGAGAAAATCTCTTTTCTCACAATCTCTCTTCTATTTCCGCAATACTATCTCTTCCTTATGTTCATTTCTCACTCTCAACCCTCTTAATCAAGAGTCCCATTCTCGCAACCTAAAGCTCCATATTCTTACA
>RU16
TATAAGGAGTTGTATATATTAAGGATATAATTGTCATTAGTAGTTGTGTATACCCTAGACTAAGTACTATATATGTTGTAACACATTCATCATAATAAGACAATTCACTCTCTTATCACATGGTATCAGAGCAGTGATTCTAAAAGACCTAATTTTTTTTTTTTTTTTAAAACAAAAGAGCCGCCTCTCTCTTCGACCTTTCTTCTTCTTCTCGCTCCCCTTCTTTCTCTACAAGCTTGCTCTTCAAGCTTCATCATTTCCGGCTATGTCTTCCTCCTCAGAAACCGTTGTTGTTGCTGATTCTACCTCTCTCCTCAATGTGAACATGTCCAATGTCACAAAGCTGACATCAACAAACTTTCTCATGTGGCGTCGTCAAGTTCATGCGCTATTGGATGGGTATGACCTCGCCGGTTACGTTGATGGTTCGATCGAAGAACCTCACACCACAGTCACTGTCCATGGTGTTACCTCTCCCAATCCAGAATACAAACTCTGGAAACGCCAGGATAAACTCATTTACTCTGGCCTCATCGGTGCCATCTCTGTTGCGGTTCAACCTCTCTTGTCCCAGGCTACCACCTCTGCCCAGATCTGGCGTAAACTCGTTGACACTTACGCAAATCCTAGCCGTGGCCACAAGCAACAGATCCGTGAACAAATCAAACAATGGAAGAAAGGTTCTCGTTCCATTGATGACTACGTTCTTGGGCTCACTACTCGTTTTGATCAACTTGCACTACTTGAAGAAGCCATACCACATGAAGATCAAATCGCGTACATACTTGGCGGTCTCTCCGATGATTATAGGCGTGTCATTGATCAAATTGAAGGACGTGATATTTCGCCTTCAATCACAGAGCTACACGAGAAGCTCATTAACTTTGAGCTTAAACTCCAAGCGATGGTCCCTGATTCCTCTACTCCGGTTACCGCTAACGCAGCCTCCTACAACAACAACAACAACGGCCGTAACAATCGCTCTTCTTCTCGTGGCAATCAAAACAACCAATGGCAGCAGAATCAAACACAACAGTCTCGCTCCAACAATCGTGGCTCTCAAGGCAAAGGCTATCAAGGTCGTTGTCAAATCTGCGGTGTACATGGTCATAGTGCGCGACGATGCTCTCAGTTTCAGCCCTATGGTGGCAGTGGTGGTTCCCAATCAGTGCCTAGCGGTTATCCAACCAACGGTTATTCACCTTCTCCGATGGCTCCATGGCAACCACGAGCTAACATCGCCACTGCTCCTCCGTTTAACCCATGGGTTCTAGATAGTGGTGCGACACACCATCTCACCTCGGATTTGGCAAATCTCTCAATGCATCAGCCCTATACCGGTGGAGAAGAAGTAACCATAGCGGATGGTTCGGGTCTACCTATTTCACACACTGGTTCAGCTTTACTCCCTACACCATCTCGATCTCTTGCTCTTAAAGATATCTTATATGTTCCTAATGTTAGCAAGAATCTTATATCGGTTTATCGGCTGTGTAATGCTAACCAAGTTTCGGTGGAATTCTTTCCCGCACATTTTCAGGTGAAGGATCTCAACACGGGGGCCCGATTACTCCAAGGCAGAACTAGGAATGAGCTATATGAGTGGCCGGTTAACCAGAAATCCATCACTATCCTTACCGCGTCTCCATCACCAAAAACCGACCTCTCTTCTTGGCATCAACGGCTTGGGCATCCTGCTTTACCCATTTTAAAAGATGTTGTTTCTCATTTTCATTTACCACTTTCAAACACTATTCCAAAACAGCTTCCATGTTCGGACTGTTCTATCAATAAAAGTCACAAATTACCATTTTTCACAAACACCATTGTCTCTTCTCAACCTCTTGAGTATCTATACACCGACGTTTGGACGTCTCCATGCATTTCAGTTGATAACTACAAGTATTACCTTGTCATTGTTGATCACTTCACAAGATATACATGGATGTATCCTCTCAAGCAGAAATCGCAAGTGAAAGATGTGTTTGTGGCTTTCAAGGCTTTAGTGGAAAACCGGTTTCAGTCACGAATACGAACCTTATACTCTGACAATGGCGGTGAGTTCATTGGCCTTCGCCCGTTTCTTGCTGCTCATGGGATTTCTCATCTCACAAGCCCGCCTCATACACCAGAACATAATGGGTTAGCTGAACGAAAACATCGTCATATCGTAGAAACCGGTCTTGCGCTTCTCACTCATGCGTCATTACCCAAGACATTTTGGACGTATGCTTTTGCAACTGCGGTGTATCTAATCAATAGGATGCCAACGGAGGTCTTACAAGGCACGTCTCCTTATGTCAAACTCTTTCAAATGAGTCCTAATTATCTTAAGCTCCGAGTATTTGGCTGCTTGTGCTACCCATGGCTACGTCCGTACAACACTAATAAGCTTGAAGCACGGTCAACGATGTGTGTGTTTCTTGGATATTCGCTTACACAAAGCGCATATTTGTGTCTCGACATAGCCACCAACCGCATCTACACTTCTCGGCATGTCCAGTTTGTTGAATCAAGTTTTCCGTTTGCTTCTCCTCGAACATCGGAAACCGACTCTACACAGACAATGTCTCAACCGACCACCACCAATGTTATCCCGCTTCTACAACGACCGCCTCATATAGCTCCTCCTACTGCCTTGCCCTTGTGTCCGATCTTTCACTCTCCGCCGCACTCACCGTCGTCTCCTGCCTCTCCACCTTCAGAGCATGTGCCATTGACCGCCGCTTCATCATCGTCAAACGCCATTAACGACGACAATATTTCCTCCACAGGCCAAGTAAGTGTTTCTGGCCCAACTTCACAAAGCCCACATACTACACCTACAAACCAAAACACAAGCCCACTAAGCAAAAGCCCAAATCCAACCAATACAAATCAATCCCAAAATTCCACGCCTCCTACTTCGCCAACTACGTCCGTTCACCAACACTCACCTACTCCGTCACCACTACCACAAAATCCACCGCTTCCACCACCTCCACAAAACGACCACCCTATGCGTACTCGAGCCAAAAATCAAATCACAAAACCTAAAACCAAATTTAACCTCACCACATCTCTCACGTCTTCTAAACCGACAATACCGACGACAGTAGCACAAGCTCTCAAAGATCCAAATTGGAGAAATGCAATGTCAGAGGAGATCAATGCTCAAATGAAAAACCACACATGGGATTTGGTGTCACCGGAGGAAGCTAAACATGTTATTTCTTGTAAGTGGATTTTCACGCTTAAATATAACGTTGATGGCTCTATTGCAAGGTATAAGGCGCGACTTGTAGCTCGAGGCTTCAACCAACAGTATGGCATTGACTATTCGGAGACGTTTAGTCCGGTGATAAAGTCAACCACTATTCGTACTGTTCTAGAGGTGGCGGTTAAGCGAAATTGGAGTATTCATCAAGTCGATATCAACAATGCATTTCTTCAAGGAACTCTAAACGAAGAGGTGTATGTTTCGCAGCCCCCGGGATTTATAGATCGTGATCGGCCAAGTCATGTTTGCCGCCTCAATAAAGCTTTATACGGCCTCAAACAAGCTCCTCGGGCTTGGTATCAAGAACTACGACGATTTCTCCTACAAGCTGGTTTTGTCAATTCTCTAGCCGATGCCTCTCTATTTATCTATAATCGGCATAATACCTTCATGTATGTTCTTGTATATGTCGATGACATAATCATTGCAGGAGAAAACGCTCTTGTACAAGCCTTCAATGCCTCACTTGCCAGTCGGTTTTCTCTAAAGGATCTAGGGCCTCTCAGTTATTTCTTGGGGATCGAGGCCACTAGAACTTCACGCGGCTTACACCTAATGCAGCGAAAATATATAACCGACTTACTAAAGAAGCACAATATGCTTGATACAAAGCCCGTGTCCACACCGATGTCACCGACGCCAAAGCTCTCTCTTCTCTCCGGAACGGCTCTTGATGATGCAACGGAGTATCGCACCGTCCTTGGCAGCCTCCAATACCTTGCGTTTACACGCCCAGATATAGCTTTTGCGGTAAATCGCCTTTCTCAGTTCATGCATCGTCCAACCAATGAACATTGGCAAGCTGCAAAACGGATTCTTCGGTATCTCGCGGGAACAAAATCGCATGGGATCTTCCTCCGCTCCGATACGCCTCTAACAATACATGCCTTCTCGGATGCAGATTGGGGATGTGATCTGGATGCATATCTCTCAACCAATGCCTACATCGTTTATTTTGGTGGCAGTCCGGTATCATGGTCCTCAAAGAAACAACGAAGTGTCGCTCGCTCATCTACGGAGGCAGAATATCGAGCTGTTGCAAACACCGCCTCGGAACTACGTTGGCTCTGCTCTCTTCTTTTGGAAATGGGCATATCACAAACCACAGTCCCGGTCATTTACTGCGACAACATTGGCGCCACATATCTATGCGCGAACCCGGTGTTTCATTCTCGTATGAAACATGTGGCTCTTGATTATCACTTTGTCAGAGGTTACATTCAATCCGGAGCATTGCGAGTTTCTCATGTTTCGACTAAGGATCAGCTAGCTGACGCCTTAACCAAACCCTTACCACGTCCACGTTTTACGGAGCTCAATAGCAAGATTGGAGTTCAAGAATTACCTCCATCTTGAGGGGGTGTATAAGGAGTTGTATATATTAAGGATATAATTGTCATTAGTAGTTGTGTATACCCTAGACTAAGTACTATATATGTTGTAACACATTCATCATAATAAGACAATTCACTCTCTTATCACA
>RU17
TGTTGAAGCTATTGCTGGTCAATATTTTAGTTAGCTTAGTCAACAATATATATCCTGTTTAGTCATTTCCTTTGTGCAACACTTTAGGTTATATCTTTTGCTTTGTATAAGTAAGGTTTTAACGCCTCTTTAATAAGATAAGACAACATAAACCAAACTACATCTTGTCTTAAGTTTCTCATGGTATCAGAGCGCAATCTGGGTTTTTCGAATTGAGTATTTCAAGTGAGTTTTCTCTGAAGCTATGGCTGATGCTCCACCACCACCTCCATCTGTAATTGAGGTCCGACGCACAATTTCGCCGTACGACTTGACGGCAGCTGACAATTCGGGAGCTGTGATCTCCCATCCGATACTGAAGACAAATAACTATGAAGAGTGGGCATGTGGTTTCAAGACGGCGTTGCGGTCTAGGAAAAAGTTTGGTTTCCTTGATGGAACCATTCCTCAACCACTAGATGGTTCTCCAGATCTAGAAGATTGGTTAACGATTAATGCTTTGTTGGTCTCTTGGATGAAGATGACTATTGACTCAGAGCTGCTGACAAATATCTCTCACCGTGATGTGGCGAGAGACTTGTGGGAACAGATTCGGAAGCGTTTTTCTGTTTCTAATGGGCCAAAGAATCAGAAGATGAAGGCGGATCTCGCGACTTGCAAGCAAGAGGGTATGACAGTGGAAGGATATTATGGAAAACTCAACAAGATTTGGGATAATATCAACAGCTATCGCCCTCTTCGGATATGTAAATGTGGTAGGTGTATCTGCAATCTTGGAACAGACCAAGAAAAAGATCGAGAAGATGACATGGTTCATCAATTTCTTTATGGACTGAATGAAACTAAATTTCACACCATACGGTCAAGTTTGACGTCTCGTGTTCCTCTCCCCGGGCTGGAAGAGGTTTACAACATTGTGCGACAAGAAGAAGATATGTTGAACAACAGATCGTCTAATGAAGAGAGAACCGATGTCACTGCTTTTGCTGTTCAAATGCGGCCACGTTCTGAGGTAATCTCAGAGAAGTTTGCAAATTCAGAGAAGCTTCAAAACAAGAAACTTTGTACTCATTGTAACCGTGGAGGTCATTCGCCGGAAAATTGCTTTGTGTTGATTGGATATCCAGAGTGGTGGGGAGATCGCCCAAGAGGAAAATCAAATTCAAATGGCTCAACAAGTCGTGGCAGAGGAAGATTTGGGCCTGGTTTTAATGGAGGACAACCTCGTCCAACGTATGTGAATGTCGTCATGACTGGACCGTTTCCATCTTCTGAACATGTGAACCGGGTTATCACTGATAGCGATCGTGATGCAGTCAGTGGGCTTACTGATGAGCAATGGCGTGGAGTTGTTAAGCTTCTCAATGCTGGAAGAAGCGATAACAAGTCCAATGCTCATGAAACTCAATCAGGTACATGTTCTCTTTTCACTTCTTGGATACTCGACACAGGTGCTTCACACCATATGACTGGAAACCTGGAATTGTTGAGTGATATGCGATCCATGTCTCCTGTTTTAATTATCTTAGCTGATGGAAATAAGAGAGTTGCTGTCAGTGAGGGAACAGTTAGATTAGGCTCGCATCTGATATTAAAATCAGTTTTCTATGTCAAGGAGTTGGAATCAGATTTGATCTCTGTTGGGCAAATGATGGATGAGAATCATTGTGTGGTTCAACTTGCTGATCACTTCCTTGTGATACAGGACCGCACTACGAGGATGGTGACTGGAATTGGTAAAAGAGAGAATGGAAGTTTTTGTTTTCGGGGAATGGAGAATGCTGCTGCTGTGCACACGAGTGTGAAGGCCCCTTTTGATCTATGGCATAGGCGTTTGGGACACGCATCAGACAAGATAGTTAATTTGTTGCCTAGAGAACTTTTGTCTAGTGGTAAAGAGATTTTGGAGAATGTATGTGATACATGTATGCGAGCTAAGCAAACCCGTGATACTTTTCCTCTAAGTGATAATAGAAGTATGGATAGTTTTCAGCTAATTCATTGTGATGTGTGGGGGCCTTATCGAACACCTTCTTACTCCGGTGCTCGATATTTCTTGACAATCGTTGACGATTATTCTCGTGGTGTGTGGGTTTATTTGATGACTGATAAAAGTGAAACTCAGAAACATTTGAAAGATTTCATTGCTTTAGTTGAACGACAATTTGACACTGAGATCAAAACAGTAAGAAGTGATAATGGGACTGAGTTTCTATGTATGCGTGAGTACTTTCTACACAAAGGCATTGCTCATGAAACTTCATGTGTTGGGACTCCGCATCAAAATGGAAGGGTTGAGAGGAAGCATCGACATATTTTGAATATCGCGAGAGCCTTGCGATTTCAATCGTATTTGCCAATTCAGTTCTGGGGAGAGTGTATCTTATCTGCGGCTTACCTTATCAACCGCACTCCCTCGATGCTTCTTCAAGGTAAATCTCCATATGAGATGTTATATAAAACGGCTCCGAAATACTCTCATCTTCGTGTATTTGGTTCCTTGTGTTATGCACATAACCAAAATCACAAAGGAGATAAGTTTGCGGCACGATCAAGACGATGTGTATTTGTTGGGTATCCACATGGACAAAAAGGGTGGAGGCTGTTTGATTTAGAAGAACAAAAATTTTTCGTGTCTAGAGATGTGATTTTCCAGGAAACAGAGTTTCCATACTCCAAGATGTCGTGCAATGAGGAAGATGAACGTGTATTGGTGGATTGTGTTGGGCCACCTTTTATTGAAGAAGCTATTGGGCCAAGAACTATTATTGGACGAAATATTGGTGAAGCTACAGTTGGGCCGAATGTTGCAACTGGCCCAATAATACCTGAAATCAATCAAGAATCTTCAAGTCCAAGTGAGTTTGTCTCTCTCTCCTCTCTCGATCCTTTTTTAGTATCAAGCACCGTACAGACAGCAGATCTTCCACTGTCATCTACAACACCGGCGCCAATACAACTTAGACGTAGTTCTCGCCAAACACAAAAACCGATGAAGTTGAAGAATTTTGTCACCAATACTGTGAGTGTTGAATCGATTTCCCCTGAGGCTTCTTCCTCCTCTCTGTATCCAATTGAGAAATACGTGGATTGCCATCGATTCACTTCGTCGCACAAGGCTTTTCTCGCAGCTGTTACTGCTGGAATGGAACCAACAACTTACAACGAGGCTATGGTTGACAAAGCTTGGAGAGAGGCTATGTCTGCTGAGATTGAATCTCTGCGAGTTAATCAAACCTTCTCGATTGTAAATTTGCCTCCAGGAAAGCGGGCTCTTGGCAACAAATGGGTATACAAAATCAAGTATCGATCGGATGGGGCGATAGAGCGATATAAAGCTCGTTTGGTAGTCTTGGGTAATTGTCAAAAAGAAGGCGTGGATTATGATGAAACTTTTGCTCCGGTTGCAAAAATGAGCACGGTGCGTTTGTTTTTGGGAGTGGCTGCGGCCCGTGATTGGCATGTACATCAAATGGATGTGCATAACGCTTTCCTTCACGGTGACTTAAAGGAGGAAGTGTATATGAAATTGCCTCAGGGATTTCAATGTGATGATCCTAGCAAGGTATGTCGTCTTCATAAATCTCTGTATGGTTTGAAACAAGCTCCAAGGTGTTGGTTTTCCAAGCTCTCTTCTGCTTTAAAACAATATGGGTTCACACAATCTTTGTCGGATTACTCTCTGTTCAGTTACAACAATGATGGTGTCTTTGTTCATGTCCTCGTATATGTCGATGACCTGATCATTTCGGGTAGCTGCCCTGATGCTGTTGCTCAATTTAAATCCTATCTAGAATCATGTTTTCACATGAAAGACCTTGGCTTGCTCAAATATTTTCTTGGCATTGAAGTGAGCCGCAATGCTCAAGGATTCTACCTATCCCAAAGGAAGTATGTTCTTGATATTATTTCTGAAATGGGACTTTTGGGGGCTAGGCCGTCTGCGTTTCCGCTTGAACAGAATCATAAGCTCTCGTTGTCTACATCTCCTCTGCTTTCAGACTCTTCACGGTATCGTCGTCTAGTTGGGAGACTCATTTACTTGGCTGTAACACGTCCTGAGCTATCATATTCTGTTCACACTCTTGCACAGTTTATGCAGAATCCGCGTCAGGACCATTGGAACGCCGCCATTCGTGTTGTTCGCTATTTGAAATCTAACCCAGGACAAGGGATTTTACTCTCTAGCACCTCTACTCTGCAGATTAATGGTTGGTGTGATAGTGACTATGCTGCTTGCCCTCTCACTCGTCGCTCTCTCACAGGATACTTTGTACAGCTTGGTGATACTCCCATATCTTGGAAAACGAAAAAGCAGCCCACTGTCAGTCGCTCTTCCGCGGAGGCTGAATATAGAGCTATGGCATTCCTTACTCAAGAACTCATGTGGCTCAAGCGGGTGCTTTATGATCTTGGTGTCTCTCACGTTCAGGCTATGCGCATCTTCTCTGACAGTAAATCTGCAATTGCTCTCAGTGTCAATCCAGTTCAGCATGAGCGCACCAAACATGTTGAGGTGGATTGTCATTTTATCCGCGATGCTATTCTTGATGGTATAATTGCGACTTCGTTTGTTCCCTCTCACAAGCAGCTTGCAGATATTCTAACTAAGGCTTTGGGTGAAAAGGAAGTTCGTTACTTTCTGCGCAAGTTGGGCATTCTCGATGTGCATGCTCCAACTTGAGGGAGGATGTTGAAGCTATTGCTGGTCAATATTTTAGTTAGCTTAGTCAACAATATATATCCTGTTTAGTCATTTCCTTTGTGCAACACTTTAGGTTATATCTTTTGCTTTGTATAAGTAAGGTTTTAACGCCTCTTTAATAAGATAAGACAACATAAACCAAACTACATCTTGTCTTAAGTTTCTCA
>RU18
TGAAGAATAAAGTCCGTTGCTTTCAGTTTCAGTTTGAATAAGTCTTATGACTTTGTTTGTCTTTCAAATAACATCCCTAAGTATTAGGAGATAGACTAGCATTTCAGTTCCGTTTATTTAGCAGTCTGTTGCATTCTTGTTATCTTTGTAACTTGATCTATTTAAGATCTCTATCGTCTATGAGAATAACACACAAGTTACACATTTGTTCTCTGAGTCACTAGTTCGTTTACAACAAGTGGTAGCAGAGCTTTTGTTCTTAAACGCTCAAAGAAATGAGTGAGAAAGATGGTTTGAGCATTCCAAAATTCGACGGAGATTACGAACACTGGGCAATGCTCATGGAGAATCTCATGAGGTCCAAGGAGTGGTGGGATCTCATTGAGCATGGAGTTATGCAGCCAGAGAGAAACGTGATCCTGACGGGAGCCCAAAGAACAGAGCTTGCAGAGAGTAAGCTCAAAGATTTGAAGGCAAAGAATTACTTCTTTGCTTCAATCGACAAGGCAACTCTGAAGACGATTGCAAAGAAGGACACAGCTAAAGATATTTGGGAGTCCATGAAAACAAAGTACCAGGGGAACAAGAAGGTTCAAAGCGCCCAACTGCAGAGACTGCGAAGGAACTTTGAAGTGTTAGAAATGAAAGAGGGAGACACCATTGATGGGTATTTCTCAAAGGTGATGGTGGTGGCAAATGACATGAGAAACCTTGGTGAGAGCATGCCGGATGCAAAGATTGTTGAGAAAATCCTGAGAACATTGGTGGAGAAATACACATATGTGGTGTGTGCAATTGAGGAGTCAAATGACATCACAGAACTCTCAGTGGATTCATTGCAGAGCTCACTACTAGTGCACGAACAGAAGCTGAGTAGACATGGAGATGATGAGCGTGCACTTAAGATTGAGGGCAGGTGGGATTCTAGTGGAGGAAGAGGTCGTGGTGGACACCAAAACCGTGGAAAAGGAAGAGGAGGATATCAAGGACGTGGCAGAGGTAGCACAAACTTCAACAAAGAAACAGTGGAGTGCTACAAATGTCACAGACTGGGGCATTTCAAATTCGAATGCCCGGAGTGGGAGAAGACTGCTCATTATGCAGAACTGGAGGAAGATGTTCTGCTCATGGCGCATGTTGATATTCAAAGAGCAGGAAACGATGAGGTCTGGTTCTTAGATTCGGGGTGTTCGAATCACATGTGCAGCACAAGAGAGTGGTTTGTGGAGTTTGACTCAACATTCAAGCATAGTGTTAAACTTGGAGATAACAGGAAGATGAGTGTAGAAGGAAGAGGAAGTCTCCGACTCATCATTAATGGGGCAGCACAAAAGATAACAAAAGTTTACTATGTCCCAAAGTTGAAGAACAATCTCTTGAGTGTTGGGCAGCTGCAGCAGAAGGGACTGAGAATCATCATTGAAGATGATGTGTGTGAGATCTGGCACAAGCAGCAGAGAAGACTACTCATGTTCTCAACTATGACAAAAAACCGGATGTTTGTCATACAGGCAGCAGTGAGAGGAGACAAAGAAAAAGAAGAAGGGAACTGTCTGCAAGCTGTTTCAGATGAGAAAGTTGAGGAACTGTGGCATAGGCGACTTGGACACCTGAATCAAGGAGGAATGCAGAGTTTGTCAGAGAAACAGATGGTGATAGGGATGCCTATGCAAACAAAGACCAATGCTGCAGAGTTGTGTGATGTATGCATGAAGGGAAAACAGAACAGGCTTAGCATTCCAAAGAAGAGTTCATGGAGAGCAAGTCGGGGTCTCCAATTGGTCCACACAGACATCTGCGGACCAATAACTCCCACATCAGAAGGTGGCAAGAGGTACATCATTAACTTTATTGATGACTATAGTCGTAAGTGCTGGACCTATTTCTTGTCAGAGAAATCGGAAGCTTTGAGAGTGTTCAAAGAGTTCAAGGTGGCTGCAGAGAGGGAACTCGGAGTGAGTTTGATATGCTTGAGATCAGACAGAGAAGGCGAGTACAACTCTAATGCGTTTCAGGAGTTCTGTAAGGAACATGGGATTAAAAGACAACTCACTGCAGCATACACTCCTCAACAGAATGGAGTTGCAGAGAGGAAAAACAGGAGCCTGTTGAACATGACAAGGTGTATGCTGTTTGGGATGTCAGTACCAAGGAGATTTTGGCCGGAAGCTGTGCAATATGCAGTACACATATTGAATAGAAGTCCCTCTAAAGCTCTTGCAGATGCTACACCAGAAGAAATGTGGAGCAAGCATAAGCCATCAATCGATCACCTAAGAGTGTTTGGGTGTGTAGGGTACGCACTAGTGCCATATGAGAAGAGAATTAAGTTGGATGAAAAGAGTAGAAAATGTGTGATGCTGGGAGTGAGTAAAGAGTCAAAAGCATACCGCCTGTATGACCCTGAGACAAAGAAGATCATTATCAGTCGTGATGTGCAGTTTGATGAGAAACTAAGGTGGAATTGGGAAGAGGATCAGCAAGAAGACTCACCTAAATGGGAAGAGAGTGATGCTGATTCTGAAAAAACTGCAGAGAACGCTGAAAATGAGGAGAGAGAAGCAGAAGAGGACGAACCTGCAGCAGTCACTGATACACCTGCAGCAGTCACAGATACACCTGCAGAAAACGAACAAGCTCCAGTCAGAGGAACCAGTGGCAGAACGATACAGCCACCTGTGTGGATGAAGGATTATGTAACAGGAGGAAAAAGCTTGTTTGTTATTGATGGTGATGAGGTAATGGCGCTGTATACTGCAGCAGAGGATCCAGAGAGCTTCGAGGAAGCAGCCCAACATGAGAAATGGAGAAAAGCTATGGAAGTGGAGATAAAATCCATAGAAGATAACAACACTTGGGAGATCATAGAGCTGCCTGAAGGTGCAAAAGTAATTGGAGTAAAGTGGATTTAGAAAACCAAATACAATGAGAAAGGAGAAGTAGACAAGTTTAAAGCCAGGCTCGTGGCAAAGGGATACCACCAGAGGCAAGGAATTGACTTCGAAGAGGTGTTTGCTCCTGTGGCCAGATGGGATACTATAAGAACCCTACTTGCAAAGGCTGCTCAAAAGGGGTGGAAAGTGTTTCAACTGGATGTCAAAAGTGCATTCTTACATGGTGAATTGAATGAAGATGTTTACATCGAACAACCACAGGGCTTTGAAGTAGAAGGAGAAGAGGAGAAAGTTTACAAACTCAGAAAAGCTCTCTATGGTCTGAGACAAGCACCTAGAGCATGGTACAGCAGAATAGAAAGTTATTTTGCTAAGGAGGGGTTCAAGAAATGCTACTGTGAGCATACCTTGTTCGTCAAAGCAGAGCGTGGAGGGGTTCTGATTGTGAGTGTGTACGTGGATGATCTCATATATACAGGTAACTCAGACTCCATGCTAGCTGACTTTAAGGCGTCGATGACAAAAGAGTTTGCTATGACAGACTTGGGTTTGATGAAATATTTCTTGGGGGTGGAAGTGATTCAAGATGACAAAGGAATTTTCATCAAACAACAAAAGTATGCTGCAGAGATACTTGAAAGATTTGGTATGGAGAGGTGTAATTCGGTCAAAAATCCAATTGTTCCTGGAAACAAGCTTTCAAAGGAAGGTGCTGGAGCAGAAGTTGATCCAACAACATTCAAACAGCTGGTTGGAAGCTTAAGGTACCTAACTGCAACTCGACCAGATCTCATTTCTTCTGTGAATTTGGTGAGTAGATACATGGAACATCCAAATGAGCAACACATGTTGGCAGTCAAGAGAATCCTGAGGTATGTACAAGGGACAGCAGGGTTTGAAATTTAGTATTGGCGTGGTAACAAGGAGGAGCTGGTTGGTTTCTCTGACAGTGAGTATGCAGGAGACATTGATGATAGGAAAAGCACTTCCGGCTATGTGTTTATGTTGGGAGGAGGAGCAGTATCATGGGCGTCAAAGAAACAAGCCATAGTAACGTTGTCGACAACTGAAGCTGAGTTTGTAGCAGCAGCTCATGGAGCGTGTCAAGGAATCTGGTTGAGAAATGTACTTGAAGAAATCGGTGAAACACTAGAAGAAGGAACAGTTATGTACTGTGATAACAGCTCTACTATCAAGCTCTCAAAGAATCCTGTACTGCACGGAAGGAGCAAACACATTCATGTCAGGTATCATTTCCTGCGTGAACTTGTCAATGATGGAGTAATGCAAATCAAGTTCTGTCCTACACACGAGCAGTTGGCTGATGGCATGACAAAGGCACTTAAGTTGGCGACGTTCGTGTATCTAAGAGAGAAGATGGGAGTATGTCTGAAAGAAGAGTAAACTGGAAAGGAGTTCCAGTTTAAGGGAAGGATTGAAGAATAAAGTCCGTTGCTTTCAGTTTCAGTTTGAATAAGTCTTATGACTTTGTTTGTCTTTCAAATAACATCCCTAAGTATTAGGAGATAGACTAGCATTTCAGTTCCGTTTATTTAGCAGTCTGTTGCATTCTTGTTATCTTTGTAACTTGATCTATTTAAGATCTCTATCGTCTATGAGAATAACACACAAGTTACACATTTGTTCTCTGAGTCACTAGTTCGTTTACAACA
>RU19
TATTGCAGATATAACCGGTTATTGATGTTGGTTATTTCCGGTTATAGATGTTGGTTTAATCTTAAGTATATAAGTTGAGTTAATGACATTGTAAATGATTAAGTTGTTAACATTCTGTTTTACTCAATAATGAAAGTTTGTTAGCTTCTTCACTCTCTTCTCCGATTTACTTATCCGGTACATTGTACCTTCAATATGGTATCAGAGCACAATAACATTCCGCGATCATTGTGTTCATCGGAAGAGAGCTTTGTTCTTTGTGTTACGTTTTCTTCTTCGATTCTTTGAAGTTTCTGATTCCGATTATCCGGAATTTTCCGTTCTGTTTCATTTTTTCTTTCATTTTGACCTTAACGTTGACGATTCTCGTTTTCGATTCATCAAATTCGTCACGTTTTCTTTGTAATTTCTCATTCTTACACTGAGAATGGGATCTTATGTACCTCAATCTACTATTCGGGTGACTCGTCCTCCGATCAACAACAATGGTGATCAATTTCGTTATCCAGCTGATCAATATGAGAATCCTTACTATCTTCATAGTGCGGATCACGCTGGACTCATTCTTGTATCAGATCGACTAACGACTGCTTCTGATTTTCATTCTGGCATCGATCGATCTTGATGGCTTTAAATGTTAGAAACAAGTTGGGATTCATAAACGGTACGATTTCTAAACCACCAAAAGATCATAGAGACTTTGGTGCTTGGTCTAGATGCAATGACATTGTTAGTACTTGGTTAATGAATTTGGTTGATAAGAAGATAGGTGAGAGTTTGCTTTTTATAAAAGATGAAAGACAGAATTCTGTGAAACCATCTACTCGGATTGATAATGTGTCTTTTCAGAGTGTTGCTCCCATGATGAATGATGTAGAGAATGCATATATTGCAACTTATAATACTGTCAAAGCAAGTGAGAAACCGATTTGTTCTCACTGTGGGAAAGTAGGACATACGGTTCAGAAATGTTACAAGGTTCATGGTTATCCACCAGACATGAAAATAGGCAATCAAGGATATACTTACAAGGTTAATCCACAGTTACAAGTTCAACCTAGGATACAGATGATGCCGAGTCAGCCAAGGATGCAATTTCCTAATCAGATGCAAATGAAGCCATATGCTAACTCAATGCAGAAAGCTAATGATGTGGCTCATGTTTACACCGAGAATTGTGCTTATCTGTCTGAAGGCTACTCTTTTAATCTTATGATGGTTCCTTATGGTTCATATGGTTCTAATATTCAACAGATGCCTCATGTCACACAAGGTGGAAACAATTTAAGTCTACAAGATTTTACTCCACAACAGATAGAACAAATGATTTCACAATTTCAAGCTCAAGTTCAAGTTCAAGAGCCTGAAGCTTCTTCGGGTAATCCTAGTCCAACATCTACAGTCTCAGAACATGGTCTTATGGCTCTTACTTCTACTTCTGGTACTATAATTCCCTTTCCTTCTACTAGCCTTAAATATGAGAATAATAATCTCACTTTTCAAAATCATATACTTTCAACTCTTGAAACATTTCTATCGCATAATTCTCGGATTATAGATAGTGGAGCTTCTAGTCACGTTTGTTCAGACTTAGTAATGTTTAGGGAATTAAAGCCTGTTTCTGGAGTTACTATTACTGTTACCAAATGGTACTAGGGTCTCTATCACTCATACAAGCACTGTGCATATAACTCATAAGTTGATTTTGCATAATGTTTTGCATGTTCCTGATTTTAAATTCAATTTGATTAAAACTTTGGCATGTTCAGCTCATTTCTATGTTTCTTGTTGTTTAATTCAGGAACTTTCTCAGGGCTTGATGATTGGGAGGGGTAAACTATATCACAATCTTTACATTCTCGAGACAGGAAATAAATCCCTCTCTACATCAATACCTGAAGCTTGTTCTTTTACTGGATCTGTTCTTGATGATGGCAATTTGTGGCACCAGGGTTTAGGTCATCCATCATCGCCTATCTTACAAAAACTTGTTAGTCATATTCCTTCTTTAAAGTCATTTCATTGTGATGTTTCTTCTTGTAAAATCTGTCATTTAGCTAAACAGAAAAGGCTAGCTTATGTGTCTCATGATAATCTAGCTGAAAAACTATTTGATCTTGTTTATTTAGATATATGGGGTCCTTTTAGTATTGAATCAATTGAAGGTTTTAGATATTTTCTTACCTTAGTTGATGATTGTACTTGTTTAGTTGATGGACTACTTGGATATACATGTTGAGAAATAAAAGTGATGTGTCTAGTGTTTTCCTGCATTTCTGAAACTTGTTTCTACACAATTTAATACAAAAGTTAAAGCAATTCTTTCTGAGAACGCGCCTGAATTAGCATTCACTGAATTGATTAAAGAACAAGGCATGATTCATTACTTTTCATGTGCTTATACTCCTCAACAGAATTCTGTTGTTGAGAGAAAGCATCAGCATTTGCTTAATGTAGCTAGGGCATTACTCTTTCAATCTAAAGTTCCTATGCAATACTGGAGTGATTGTGTAATCACTGCAACTTTCTTGATAAATCGTTTGTCTTCACCATTGCTTAACAACATATCACCTTATGAACTTCTACTTAAAAGGAAACCTGATTACAGTTTATTAAAGAATTTTGGTTGTCTCTGTTATGTTTCTACGAATTTACATGAAAGAAATAAGTTTTCTTCTCGTCCTAAACCCTTTATTTTCTTAGGATATCCTTCTGGATATAAAGGTTATAAGGTTTTAGGCTTGGAATCTCACACTATTTCTGTTTCTCGTAATGTGATCTTTAAAGAGACTGATTTTCCTTTTAAAATTAGTGAACTTCTTTCTAAAGTTGTTGATGTGTTTTTGAATACTATCTTGCCTTTACCTGCTCCATTAGATTTTGTTGACTCATTGCCATTAATAGATGAAGATACATTGATTCCTACTGCACCATCATCATCATCATCATCATCATCATCATCATCATCATCATCATCATCATCATCATCATCTGCATCATCATCATCATCATCTATATTAGTCCCTAGTACGGTTAATCATAATAAAGAAGCATTAGGAACAGACCTTAATACTGTACCCATTACTAGGTCTAAACGAACTACTAGAGCTCCTGGTTATCTTTCTGAATATCATTGCTCATTAGTTCCTTTTACTTCTAATCTACCACCTACAAATACTATTCCCTCTGAGACTTTATTATCTGTTACACTTCGTGAAGCACCATCACCTAAAAAGACTACACCATATCCCATTTCATCCGTCGTCTCTTATGATACGTATACACCTCTTTTTCAATCCTATATCTTTGCTTCTAATGCTGAGATAGAGCCAAAGACGTTTTCACCGGCTATGAAATCCGAAAAATGGACTAAGGCTGCTAATGAAGAGCTTCATGCTCTTGAACAGAACAAGAATTGGATGGTTGAATCATTACCTGAAGGGAAGAATGTTGTTGGCTATAAATGGGTGTTTACCATTAAATACAACCCTGATGGAACAATTGAACGCTACAAAGCAAGATTGGTAGCACAAGGATTCACTCAACAGGAAAGTATTGATTACTTGGACACTTTCTCACTTGTTGCTAAATTGACTAGTGTAAAGATGATACTTGGTCTTGCTGCTGCAACGGGATGGACTCTAACACAAATGGATGTGTCCAATGCATTCTTGCATGGAGAGCTTATTGAGATCTTCAAGAGTATTCCTCAAGGATACACCCCACCTGCAGGTGTATCTCTTCCCCCTAATCCGGTATGTCGATTACTGAAATCCTTATATGGCCTTAAACAAGCTTCACGTCAATGGTATAAAAGATTGTCATCAGTTCTTCTTGGTGCAAACTTCATCCAAATTCCTGCTGACAACACTTTATTCATCAAGTTTACTTCTGCATCTTTTGTGGCAGCTTTGGTTTATGTTGATGATATCATGATTGCAAGTAATGATGATAAGGCTGTGGAAGAACTTAAAGCTTTGTTAAGGTCTGAGTTTAAGATTAAGGATCTTGGTCCTGCTAGATTTTTCCTTGGATTAGAAATTTCAAGATTTTCACAAGGGACTTCAGTCTGTCAGAGGAAATATGCTCAGAACTTGTTGGAGGATGCAAGATTACTTGGATGCAAACCAAGTTTGATACCTATGGATCCGAATCTGCATTTGGTTAAAGATATGGAACTCTATTACCAAATCCAACTACTTATAGGGAACTCATTGGTCGACTGCTTTATCTCACTATTACAAGACCAGATATAACATTTGCGGTTCATCAACTGAGTCAGTTCATTTCAGCTCCTACTGATATTCATCTTCAAGCAGCTCATAAGGTTCTCCGATATATCAAGACGAATCCAGGTCAAGGATTGATGTTCTCTGCAAATGTTGAATTGTGTTTGAATGCATTCTCTGATGCAGATTGGGAAGCTTGCAAAGATACTAGACGTTCAGTATCAGGCTTCTGTGTTTATTTAGGTACTTCACTCATCTCTTGGAAGTCTAAGAAACAGGCAGTTGCTAGTCGAAGTAGTGCTGAGTCTGAGTACATGGCTATGGCACAAGCTACTTGTGAAGTGATTTGGCTACAGTAGTTGCTCAAGGATCTGTATATTCAAGTTACTTGTCCTGCAAAATTATTTTGTGACAATAAGTCTGCTCTACACATCTCGATGAATCCGGTCTTCCACGAGAGAACTAAGCACATTGAGATCGATTGTCACACGGTAAGGGATCAAATTAAAGCTGGAAATCTCAAAGCCTTACATGTTCCGACTGAGAATCAGCATGCTGACATTCTTACAAAGTCTTTACATCCAGGTCCTTTCCACCATCTTCTGAAGCAAATGTCGTTGTCAAATCTCTACCTTCCAAACGAGACATTTAAAAGATAGAGATTTGAGGGGGTATATTGCAGATATAACCGGTTATTGATGTTGGTTATTTCCGGTTATAGATGTTGGTTTAATCTTAAGTATATAAGTTGAGTTAATGACATTGTAAATGATTAAGTTGTTAACATTCTGTTTTACTCAATAATGAAAGTTTGTTAGCTTCTTCACTCTCTTCTCCGATTTACTTATCCGGTACATTGTACCTTCAATA
>RU20
TGTCAAAGCTAAACAGCAAAACGACGTTACTTCTCAATTGGGCTTTCGGACAACAAAGCCCAATCCAACAAAACCAAACGCTCAGCCCAAACCGGAGCCCACAGACGTACAACGGTCACCTGCAACACAAGACAAAAACAGAGTTGCAGAACGATCCCTATCGCCTTACAGTACGGAGCTAAAGGTTCAAAACCGATTTGAGGCACTCGCAGCGCGTGATGACGCTTAACCAAATTCCAAGAGACAAATTCGCAGCCAAGGATACATTAGGTTAAATCATGTAGCTCTATATAAGAGCAGCCTCATTGTAATCCAAAATTAAAAAGTTGAAAGCAATATAAACAAATATCTTTCGATTTCTCATTTACTTTCATGGTATCAGAGCCATGGAACAATCCATGGAACTCTACTCTCTTCCATCTCTAAACATCTCAAACTGTGTCACTGTGAAACTCACCGAACGAAACTATATCTTATGGAAATCCCAATTTGAATCGTTTCTGTCCGGTCAAGGGCTTCTTGGGTTTGTCAATGGCGCCGTCTCTGCTCCACTCAGCACCGTTCCTGGACCACAAAACAATGGTGTCACCGAAGCTGTCTCGAATCCGGAGCATCAAGCTTGGCTGCGCTTGGATCAGGTGGTTATGGCGTGGCTCCTTGGCTTGTTGTCTGAAGACATCCTTAGTGTCGTTGTTGGGTCTGCAACATCTCACGCGGTATGGTCTAACCTAGCTAAGCACTTCAATCGCATCTCATCTTCTCGGATTTTTGAGCTTCAACGTCGTCTACATGGTTTATCATATGTGACCAACTTGCATCTGTGGGAAGTCCAGTTGCAGAGAAGATAAAGGTCTTTGCTATGGTTCACGGCCTTACTCGTGAATATGAACCGCTTATCACCTCTCTTGAAAGTTCTCTGGATGCTTTCCCTGGTCCACCCTATGAAGATATTGTCTATAGTCTCAAGGGTTTTGACGACCGTCTCCAACGCTATGCGGTCACATCTGACGTCTCTCCTCACTTAGCCTTCAACACTTTCAGATCTTCTAACCGTGGTCGTGGCCAGTCCTCTGGAAGGGGAGGAAGAAACAGAGGCCGTGGTAGTGGAAACTTCTCCACAAGAGGACGCGGTTTTCATCAACAGTTCTCTGGTTCATCTTCTGGAGATCCCAACACTGAGAAACCCATGTGTCAAATTTGTGGTAAAAGAGGTCATCCTGCTCTGCAATGTTGGCACCGTTTCGATGACAGTTACCAAGAGGAGTCCGATGTTGCAGCAGCTGCGTTCAATGCTTTACACATTAGTGAGGTAACAGATGATGCCGGCTGGTTTCCGGATACAGGAGCAACAGCTCACATTACCAACAATGCTCAACGTCTCAGTCAATCTCAGCCCTACTATGGAACAGATACTGTAATGGCTAGTGATGGTAACTTCTTACCAATCACTCACATTGGCTCTGCAAAACTTCCATCCACGTCAGGTATGCTTCCTTTAAAGGATGTTTTAGTTTGCCCTGATATTGCTAAATCACTGTTATCTGTGTCAAAGCTCACCAAAGACTATCCTTGTTGCTTCACTTTTGATTCTGATGGTGTTGTTGTAAAGGACAAAGCAACACACAAAGTTCTGACTCTCGGAAAAACAAGTGATGGGCTTTACACGTTGGAGAATCCAAAGTTTCAAATGTTCTACTCTACTAGGCAAATCACAACATCTGATGAGGTTTGGCATAGACGCTTAGGGCATCCGAATGATCAAGTTCTCCAACATTTATCTTCCAACAAGGCGATTAAAATAAAGAAGAGTACCAACAAGCTCTGTGAACCATGTCGGCTTGGAAAAAGTACAAGATAGCCATTTTTCCCTTCTGCTTTTACTGCTTCAAGACCCCTAGAAAGACTTCATTGTGATCTCTGGGGTCCAGCTCCTGTAACTTCTGTTCAGGGTTTCAGATTTTATGTAGTCTTCATTGATAATTTCTCAAGATATTGCTGGTTTTATCTTGAAGAAGAAGTCTGATTTCTATGATATTTTCATTAAATTCCAGAGTCTTATAGAAAATCAGTTAAAAAACCAAAATTGGTACATTCCAATGTGATGGAGGGGGAGAATTTACAAGTCAAAGATTTCTGTCTCACTTACAAGAGTCTGGAATACAACAATACATCTTATGCCCTCACACACCTCAACAAAATGGTCTAGCTGAGCGAAAACATAGGCAAATCACAGAAATGGGTCTTACTCTTCTCTTTCAAAGCAAGTGTCCTCAGAGATTTTGGGTAGAAGCTTATTTCACAGCTAACTTTCTCTCGAATCTTCTGCCAACCACTGCTCTGGATACTAAAGCAAGTCCTTATGAAGTTCTCTTTAACAAAGCTCCAGACTACTTAGCCTTAAGACGTTTTGGATGCGCATGTTTTCCCACACTTCGAGACTATGCCATCAACAAGTTCGATCCTCGATCTCTACGGTGTATCTTTCTTGGCTATACTGAGAAATACAAAGGCTATCGGTGTTACTATCCGCCTACGGGTCTTGTTTACATCAGTAGGCATGTTGTATTTGATGAAGCCTCATTTCCATTTACTGATACGTATAGTAACTACACCAACTCCTCCAATACACCATTACTTGCTGCTTGGCTCAAGAGTTTTCCTGCTTCAGCACCTGAAACTTTTACTCACACCTCAACCACTGCTCCTAGTATCAGTCCCGTGGAATCAGTAACGGTTATAACAGAACCTCATCCTCAGATAATAAATGCAGAGGGGGAGAACATACTTCACATCACTGCAACAGCGTCTACTGATTCAAGTCCTATGAGTGATGAAGAGTGTTCTGAGTGTACGGCAAGCATTGATCTTGATCCTATTGGCAACAGTACTACTTCATCATCTCCTAGGACTGAACAATCAGAAGCTTCTGCTGCTCAACCTACTCATTCACCGACAGTTGTTCAACCTATTCATCCAATGGCTACAAGATCAAAATCTGGAATAACGAAACCAAATCAACGGTATGCTCTTCTTACACATAGAGTAACATATCCTATGCCTAAGACTGTTACTGCAGCTTTAAAGGATCCATATTGGACTGAGGCTATGAAAGAGGAAATTGGAAACTGCTCAGAAACAAACACATGGTCTTTAGTCCCATTTACACCTGAAATGCATGTATTGGGATCTAAATGGATTTTTCGAGTAAAGCTTAATGCTGATGGGTCTCTGGATAAATTTAAAGCAAGATTAGTAGCTCAGGGGTTCAATCAAGAAGAAGGAATCGATTACCTTGAGACATACAGTCCCGTAGTCAGAACAGCAACAGTGAGAGCTGTACTTCATTTGGCTACAATCATGAATTGGGAATTGAAGCAGATGGATGTCAAAAATGCGTTCTTACACGGGGATCTCACTGAGACTGTGTATATGAAGCAGCCTGCTGGATTTGTTGATACAGAAAAGCCTGATCATGTGTGTCTGCTACACAAATCTTTATACGGATTAAAGCAGTCTCCAAGGGCATGGTTTGACAAATTCAGTACCTTTCTCCTTGCATTTGGTTTTATCTACAATTTTTCTGACCCTTCACTATTTATTTGCGTCAGAAACAAAAATGTTATCATGCTTCTCCTATATGTGGATGACATGGTCATTACAGGTAACAACTCTCAGCTTCTTACCAATCTTCTCAGTGAACTCAATAAGAAGTTCCGGATGAAAGACATGGGACAGTTGCATTATTTTCTTGGAATTCAGGCACACTTCCATGAAGATGGTCTCTTCATGTCTCAACAGAAGTATGCAGAAGACCTCCTGACTGTTGCTGCAATGTCAGACTGTTCCCCAGTTGCAACACCGCTTCCGCTTCAACTGAACAAAGTTCCTCACCAAAAAGAGTTGTTCGAAAATCCAACATATTTTAGAAGCCTAGCAGGGAAACTGCAGTACCTCACACTAACTAGACCAGATCTTCAGTTCTCTGTCAATTATGTGTGTCAGAAGATGCATGAGCCAACCGTTTCAGACTTTTTCCTGTTAAAGAGGATTCTTAGATACATCAAAGGCACCATCACAATGGGGATTTCTTTCAATAAACGAACAGATACAAAGTTGCGGGCTTACAGCGATAGTGATTGGGGAGGTTGTCATAGAACGAGAAGATCCACTGGAGGCTACTGTACCTTCCTTGGCAATAATCTCATCTCTTGGTCCTCAAGAAAACAGCCTTCTGTCTCCAAAAGCTCCACAGAAGCCGAATACCGATCAATGTCCAATACAGCATCAGAGATTACTTGGCTTGTTAATCTTCTTCGAAGTCTCAGTGTCCCTCAATTAGAGACTCCAGAACTCTTTTGCGATAATCTCTCTGCAGTGTACCTGACCGCCAATCCAGCTTATCATGCCCGCACCAAGCATTTTGGAATTCATTACCACTATGTTCGCGAGCAGGTTGCGTTTGGAGAACTCATTGTCAATCACATCCCAGCTCACCTTCAGCTTGCCGATATCTTTACAAAATCCCTGGCTGCAGCTCCATTTGAGTCTCTGCGATTCAAACTTGGTGTCTGTTTTCCCCCGACTCCACGTTTGAGGGGGAGTGTCAAAGCTAAACAGCAAAACGACGTTACTTCTCAATTGGGCTTTCGGACAACAAAGCCCAATCCAACAAAACCAAACGCTCAGCCCAAACCGGAGCCCACAGACGTACAACGGTCACCTGCAACACAAGACAAAAACAGAGTTGCAGAACGATCCCTATCGCCTTACAGTACGGAGCTAAAGGTTCAAAACCGATTTGAGGCACTCGCAGCGCGTGATGACGCTTAACCAAATTCCAAGAGACAAATTCGCAGCCAAGGATACATTAGGTTAAATCATGTAGCTCTATATAAGAGCAGCCTCATTGTAATCCAAAATTAAAAAGTTGAAAGCAATATAAACAAATATCTTTCGATTTCTCATTTACTTTCA
>RU21
TGTTGGGCTGTGTGGCCTTAGCCCATTTATATTGTATAAATTAACTAGGTCTAAACTTATCGTGTATATAAAGGCATTGCCTCTTGCCGTAATCAATAAGAATCTTCTTTTCACAACCTCGATTGATTCTTGACATGGTATCAGAGCACAATACCTAACTACTAAAAGGTTTTTGTGATCGATTCTGTGATCTCTCCTTCCGCTATAAGAGATCGCTTTCTTATTCCTTCTAACTTCTCTACTTAATACTTGCATCAAACTCTCCGTTCATCATGAGTACTGAATTGGCTCTCGCTAGCTCCACCACACCAGCTAGGACTGAAACAAGGCGTACAATCTCGCCATATGATCTCACATCCGGTGATAATCCCGGAACTCTCATCTCCAAACCGTTGCTTCGTGGACCCAACTACGACGAATGGGCCACAAATCTTCGTTTGGCGTTAAAAGCTAGAAAGAAATTTGGGTTTGCTGATGGATCTATTCCACAACCAGTTGAGACAGATCCCGATTTCGAAGATTGGACTGCCAACAATGCTCTTGTGGTTTCATGGATGAAGCTCACCATCGATGAAACTGTTTCCACATCTATGTCTCATCTCGACGATTCTCATGAGCTCTGGACACACATTCAGAAACGCTTTGGTGTCAAGAATGGACAACATGTTCAGCGACTCAAAACAGAGTTAGCAACCTGTCGTCAAAAAGGAGTGGCCATTGAAACTTACTACGGCTGTCTCTCTCAACTGTGGTGTAGCTTGGCGGATTACCAACAAGCTAAAACCATGGACGACGTCAGAAAAGAACGTGAAGAAGACAAATTGCATCAGTTTCTTATGGGACTTGATGAATCTGTGTACGGAGCTGTCAAGTCGGCTCTTCTCTCTCGAGTGCCACTACCTTCTCTCGAGGAAGCTTACAATGCTTTGACACAAGACGAAGAATCCAAATCCTTGAGTCGCTTACATAACGAGAGGGTTGACGGTGTTAGCTTCGCGGTCCAAACTACTTCACGACCTCGAGATTCTTCAGAAAACAGAGTCTGTAGTAATTGTGGCCGTGTTGGTCATCTCGCCGAACAATGTTTCAAATTAATCGGGTATCCTCCTTGGCTCGAAGAAAAATTGCGTCTTAAAAACACTGCATCTTCTTCACGTGGTGGTTTAAGTTCGTTCAAAGGAAAACAGAGTCATGGTCGTGGATCTTCTATTAATCATGTCGCTTCTTCTGGAATGGCTGCCAATGTTGTTACGAATTCATCGCTCACTTCTCCATTGACATCAGATGATCGCATAGGACTTAGTGGGCTGAATGATTCACAATGGAAAATTTTACAAACGATTCTTGAGGAACGGAAATCTACCTTAAATGATCATCAGTCTGGTAAGTATTTTCTTGAATCTTGGATAATTGATTCTGGAGCCACAAATCATATGACTGGTTCTCTTGCATTTCTCCGTAATGTTTGTGATATGCCTCCTGTTTTGATTAAACTTCCTGATGGACGTTTTACAACCGCTACAAAACAAGGCAGTGTTCAGTTAGGCTCTTCTTTAGATCTTCAAGATGTTCTGTTTGTTGATGGTCTTCACTGCCATCTCATCTCCGTTTCACAACTGACTAGAACACGTCGCTGCATTTTTCAGATCACTGACAAAGTTTGCATTGTCCAGGACCGCACCACTCTGATGCTGATTGGAGCAGGTAGAGAGCTGAATGGCTTATATTTTTTCCGAGGAGTGGAAACAGCAGCTGCGGTGACTAGTAAGGCTTTGCCGTCTTCACAGTTATGGCACCAACGTTTAGGACATCCATCCTCGAAGGCTTTGCATTTGTTACCTTTTTCTGATGTTACTAGTAGTACTTTTGATTCAAAGACTTGCGAAATCTGTATTCAAGCTAAACACACTAGAGATCCTTTTCCTTTGAGCAGTAATAAGACGAGTTTTGCTTTTGAATTAGTGCATTGTGATCTCTGGGGTCTGTATAGAACCACTTCAATATGCGGCTCTCGTTATTTTCTTACTCTAGTTGATGATTATTCTCGAGCAGTATGGTTATACCTCTTACCATCGAAACAAGAAGCTCCAAAGCATCTCAAAAACTTCATCGCTCTAGTAGAACGACAATACACTACCAACATCAAGATTATCCGAAGTGATAATGGTTCTGAGTTTATTTGTCTCTCGGATTTCTTTGCACAAAAAGGAATCATACATGAAACTTCTTGTGTAGGTACTCCTCAACAAAATGGTCGCGTTGAACGCAAACACCGCCATATCCTTAATGTTGCTCGTGCTCTCCGATTTCAGTCTGGTTTACCTATTGAGTTTTGGAGTTATTGTGCTCTTACTGCAGCATATCTCATTAACAGAACTCCAACTCCATTACTTAAGGGAAAGACACCATTTGAGCTCATATATAATCGTCCTCCACCACTGCAGCATATTCGCATTTTTGGATGTATTTGTTATGTTCATAATCTGAAGCATGGAGGAGATAAATTTGCCAGTCGTAGCCATAAATCCATTTTTCTTGGTTATCCATTTGCAAAGAAAGGATGGAGGGTCTATAATATAGAAACTGGTGTGGTTTCAGTTTCACGTGATGTAGTTTTCCGTGAAACAGAGTTTCATTTCCCTATCTCTGTTATGGATTCGTCACCATCACTTGATCCGGTTCTCGTTGATTCATCTGAATTAGAAGAAATCTCTATGACTCCTCCGGTCACTCCGTCTTCTCCGGCTACTCCATCTTCTCCGGTCACTCCGTCTTCTCCGGTTACTCCGTCTTCTCCGGTTAGTCCGTCTTCTCCGGTTACTCCGTCTTCTCCGGTCACTCCTCTATCTTCAACTACAACCTCAGCTGCGATAGACACCATTGAGGATATTACCACTGATCTTGAGGATTCAACCTCTATGGATTTTTTTCCTGATGATGAAGATGAGTTTTCTCCCACTGCTACAGAATCTCCTGCTTCATCGTCATCTCCTGTACACCCTCCAGCAGTTCAACTAGAGCTTCTCGGTAAAGGTCATCGTCCAAAGAGACCTCCTGTTAAACTTGCTGACTACGTCACGACTCTTCTTCATCAACCATTCCCTTCCGCGACTCCGTATCCTTTGGACAACTACATCTCTAGTTCACGTTTCTCAGATAATTATCAAGCATATATTCTCGCTATTACATCTGGAAATGAGCCTCGAAACTATAACGAAGCTATGCTTGATGATCATTGGAAGGGTGCGGTTTCAGATGAAATTGGTTCGCTTGAAAATCTTGGTACTTGGACAGTCGAAGACTTGCCTCCAGGGAAGAAAGCTCTTGGTTGTAAATGGGTGTTTCGTCTAAAATACAAATCTGACGGCACACTTGAACGACACAAAGCACGTTTGGTTGTTCTTGGTAACAATCAAACCGAAGGTCTTGATTACACAGAAACTTTTGCTCCGGTTGCGAAAATGGTCACAGTCCGCGCTTTTCTTCAGCAAGTTGTTTCACTTGACTGGGAGGTTCATCAAATGGATGTTCACAACGCGTTTCTCCATGGTGATCTTGACGAAGAGGTATACATGCAATTTCCTCCGAGATTTCGTACTGGTGACAAGACAAAAGTATGTCGTTTACGCAAATCTTTGTATGGTCTCAAACAAGCTCCTCGTTGTTGGTTCGCAAAGCTCACATCGGCATTGAAGAACTACGGTTTTATTCAAGATATTTCAGATTACTCTTTGTTTATCTTTCACAAAAACGGAGTTCGACTTCATGTTTTAGTATACGTGGACGATTTGATCATCACGGGTACTACTATTGCTGTGATTACAGAGTTTAAACATTACTTAAGCTCTTGTTTCTATATGAAGGATCTTGGAATTTTGCGGTACTTCTTGGGAATTGAGGTTGCTCGGAGTCCTGAAGGTATCTACTTATGCCAACGAAAGTACGCACTTGACATTATCACAGAAACGGGTCTCCTTGGTGTTAAACCGGCTTCTTTTCCATTGGAACAAAATCATAAGCTTGCTTTTGCCACTGGTGAAACAATAGACGACCCACTTCGATACCGTCGTCTAGTTGGGCGCATTATTTATCTTGCGACTACGAGGCCTGAATTATCATATGTTATTCATATTCTCTCACAGTTCATGCATAATCCTAAACCGGCTCATTGGGAAGCTGCTCTTCGCGTCGTCAGATATCTAAAGTCTAGTCCTGGTCAAGGTATTCTCCTACGTGCTAATACACCTTTGGTTCTCTCTGCCTGGTGCGATTCAGACTTTGGAGCATGTCCTCATTCAGATCGATCTCTCACCGGTTGGTTTATTCAGTTGGGTGGCTCTCCTTTATCTTGGAAGACACAGAAACAAAATGTTATTTCCCGCTCTTCTGCCAAAGCTGAATACAGGGCTATGGCAGAAACAGTGAGTGAAATCATATGGATCCGTGAATTACTTCCCGCTCTCGGTATTCCGTGTACTGCTCCTACCACACTCCATTCAGATAGTTTATCAGCCATAAGTCTTGCTGCTAATCCTGTCTATCATGCTCGCACTAAACATGTGCGTCGAGACGTCCATTTCATTCGCGATGAGCTCGTCAATGGCACTATCGCTACTAAGCACGTCTCAACCACTTCTCAGCTAGCGGACATTCTCACTAAAGCCTTAGGACGAAAAGAGTTTGCAGACTTTCTTGCCAAGCTTGGTATCTGCAATCTCCATATACCAGCTTGAGGAGGGGTGTTGGGCTGTGTGGCCTTAGCCCATTTATATTGTATAAATTAACTAGGTCTAAACTTATCGTGTATATAAAGGCATTGCCTCTTGCCGTAATCAATAAGAATCTTCTTTTCACAACCTCGATTGATTCTTGACA
>RU22
TGTTGTAAATCACTTGTTGGATGGACTCCATAACCGTGGCCCATGTCCTTGGAGGATAGGTCCGTCAGCCCATTGGTGTGACGGCCCATCGACCAGTCGGCCCACCAGTCCACCGGTCCATCGGCCCGTCGGTCTGTCGGCCCGGCCTATGGAGAGAAGCCACAGTTGGTCCGGCCCGTAGGTCCGGCCCATGGAGACTAGACATAGGTCGGTCATATACTTAAGTAGTTATGGGCTTTTGTAACCTAGCCCATTAGACATGTAACCTCCTCAAGTATGTATATATATGTGATGTAACCTCATTATGAATCGATAAGAAACAAGTTAGTTCTTCACACGTTATCAGCACGAGCTTGCTCTTAACAAAACCCTAGCAGCCGTCGCTCAACCCTAGCTCGTCCGCCGTCCGCCGTCCGCTGTTCCGTCGACCGCCTGTCGACCGTTTGCTGACCGTCTGTCAACCGACGATACTTCCGTCGACCGCCGACTGTCAACCAGCGACCACCGTTTGATAACCAAGGTCTTTAGCTCCCGGTTCCAGTCCGTACAACCCCAAAGGAGAAAGGTAATTCATTAAACCCTAAAACTAAAGAACCCTAATCGAACATGGATCTAACAAACGGCTCCCGGTTGATTAGTGTTTGCAATATGATTGCTTGTTTGCTCGATTGTTTGTCTTGTTATTGCTTATCCTAAACTTGCAAATCGAAAACATCTTAACCTAGAATCCGAAACCCTAAAAGACATAAACCCTAAATCAAAAACACTATAATCGGATCAAAACCCTAATTCTATTTCGTGATTGTTTGAAGTTATCTAGGGTGTTTAGTTTGATTGATTTCATGGTTGCATGCATGAATTGTTAAAATCCCTCATGTTGCATAAACCCTAAAACCAAAACCCTAAGGAAAATAGAAAATCGCTAAAAAGGAAAATTTACCCTAAGACCGAAAAAGGAAACTCTCCCAAAAGGAAAAAGAAAAAATAATCCCTAGAGAAAAGAGGAAATTCTCCTAAAGAGAAAAGGGAAATTATCCTAGAGAAAAGAGGAAATTGTCCCAAGGGAAAGAGGAAAAGAGAAAGTCAAATCCTTGAGTAAATAGAAAAATCGATTTATGGTCTTCATGACATTTACGATTTGTCCATTACATGATATTGACTCGTAACTTCTTCATTGTAGATGTCGAAGCTCACAAACCTCATGTACGCTGCACTCTTGGCATCTGGTGACAATTACCTTCAATGGGCATTGGACACCAAGATTGAGCTGAAGTCTAAAGGACTCGCCGAGTGCATTGTGGAAGGCAATGAGAAAACGGAGAGGTCAAAGTATCAGGCGATTTCAATCATACGCCATCACATAGCAGAGAGTTTGAAAAATCAGTACCTTACGGTCGAGGATCCACTTGAGCTTTGGCTTGAGTTGAAGAATCGATACGACCACCAAAGGACCATACAACTACCCAAAGCCCAACATGATTGGCTTAACCTCAGGATCCAGGATTACAAATCCGTGGAGGAGTATAACTCCGAGCTCTTTAAGATTGTCTCTATCCTGAGGCTGTGTGGTGAGAAGGTGACTGAGAATGACATGCTCGAGAAAACTTTCTCGACCTTTCACGCGAACAACGTACTGCTTCAGCAACAGTACCGTGCGAAAGGGTTTACGACTTACACAAGTCTAGCCTCCTGCTTGCTTCTTGCTGAGAAGAACAATGAGCTGTTACTCATGAACAGCGCATTGAGACCTCCCGGATCCACAGCTGTGCCCGAAGCCAATAGAGCCGAAATGGCCAAAGCGCCTAATGAACCTCAGGCGACCAAGGAATCCAACTACGTCCATAGGGGTAACCCTCACGGCCGTGGCCGTGGCAGAGGACGTGGTGGAAGAGGTCGTGGCAATTTCTACGGCCAAGGAAACCACTATGGTGGTAGAGGCCGTGGGAACTATGGCCGAGGTAGAGGTAGAGGCCGCGGTGTTAACAAACCGCGAGGAAAGGCTAAGTCCGTGTGCTATAGGTGTGGCATGGACGACCATTGGGCAAAGACGTGCAGAACCTCTAAGCACCTCATTGAGGCATATCAAGAGATGATAAAGCAAAAGGGACCCGAAGCCAATTTGGTTCATCTCGATGGTGAAGGGGATTTCGACCACGAGAACGATGACCTAATGGATTATGAGACTTCGGACATCTTGGGAAAATATACATCTAGTTTTAAATTTGCTTTGTTTGCTTTGCTTTGTAGTTTGATCTCTATTGCGCGATGTCTTGGATTTATTTATTTTAATGGAATTGCTTTGCTTCATTATTGTTTGCTTTATCGCCTAAGATATAGTTCTTGTCCACATTTAGAAATGGCCGAGGACAAGGACATACTCATAGTGGACAGTGGCTCAAGCCACACGATATTGAGAGACAAAAGATATTTCATAAATCTAACATTGAGAAATGCCAACATTAGCACTATAGCGGGTATAGCGAGTCTCATTGAGGGCTACGGCCAAGCCCATGTACTCTTACCAAACGGCACACATCTTGAAATAAGTGATGCCTTGTATTCACCCAGCTCAAAGAGGAGCTTGTTAAGTTTCAAAGACATACGTCTTAATGGTTTCCACGTTGAAACAAAGGGTGAAGGGAATAGAGAATTCCTACATGTAACAGAGATCGCCCAAGGACATAAGAGAGTCCTAGAAACTATACCCGCATTGTCCACTGGTCTTTATCATACTAAGATCAACATGATCGAAGCTAATTTGGCAATGAACAAAGAGTTCATAGAGGAGTTCACTTTGTGGCATGACCGGCTTGGCCATCCGGGTCATAACATGATGCGAAAGCTAATGATAAGTTCAAAGGGGCACACCCTAAAAGAAAAGAGAGTTATCCCAAAGAAGCTCACGTGTGCTGCATGTGCACAAGGGAAACTCATAATAAGGCCATTACCGGCAAAGGTCAATAAAGAGACCATAAACTTTCTAGAAAGGATACAAGGGGACATATGTGGACCAATACACCCACCATGTGGGACGTTTCGATACTTCATGGTCCTCATTGACGCATCGACAAGATGGTCACATGTTTGTCTGTTGTCCTCTAGGAACCAAGCATTTGCTAGGTTACTGACCCAGATCATTCGTCTGAGAGCCCATTTTCCAGATTTTCCGCTTAAGACTATACGTCTAGATAATGCCGGTGAATTCACGTCCCAAGCGTTTAATGGCTACTGTATGTCCATGGGGGTAAGTGTGGAACATCCCGTGGCACATGTACATACACAGAACGGATTAGCGGAATCCTTCATTAAACGAATCCAATTGATAGCTCGACCATTACTGATGAGGTCGAGGCTCCCAGTAGCCGCTTGGGGACATGCTGTATTACATGCATCGGAACTTATTCGTATCAGGCCATCTAGTGAACACAAATATTCACCATCCCAATTGTTAACGGGTCATGAGCCAGACATATCCCATCTAAGGATATTCGGGTGTGCCGTATATGTACCAATTGCTCCACCACAGAGAACAAAGATGGGACCTCAGAGGAGGATGGGAATATATGTTGGATTTGATTCTCCCACCATTATAAAGTATCTAGAGCCAACAACGGGTGATCTATTTAAGGCTAGATACGCGGATTGTCACTTCAGTGAATCCGAGTTTCCTGCGTTAGGTGGTGAGACGAACAAGCTGGGTAAAGAAATAAAAGAGATAGCATGGAATCAAACATCCTTGAATTGGCAAGATCCTCGGACTCTGATGTGCGATTCAGAGGTCCATAAAATTATACATTTGCAAAAGCTAGCTAATGAGTTGCCAGATTCCTTTGCTGACCCAAAGAGAGTTGTGAAATCGTACATACCAGCTTGTAATGCACCAGTACGTATTGATATCCAGAAGGGAATCAATGTAATTGCTACCAAGTCTAACCCACAGAAGAAACGAGGTAGACCAGTAGGTTCCAAAGATAAAAATCCTCGAAAGACTAAGAAAGGTGCAATGGGAACCGAGGTAAAGGAAACCATAGACATGGCCGCGGCAAGTCCTAAGGAACCACCAAATGAGATTTGGGACGCCGAAGCTCATGGTCCTGAAGGAATTGATAATGATGAGATCTCAATAAACTACATCATGTCTGGAATAAAATGGAACCGAAAAGAAGTCGACGTCGACGAGAAATTTGCATATGAGGTAGCATATGAGATAAATGAGGATCATGAACCCACGTCTATCATAGAGTGCACTCAAAGGTCAGATTGGCTAAAGTGGAAAGAAGCCATTGACGTGGAGTTAGGTTCATTAAAGAGAAGAGATGTGTTTGGTCCAATATTGAGGACACCATCTAATATAAAGCCAGTAGGACACAAGTGGGTCTTTGTGAGGAAGAGAAATGAGAAAAACGAAATCGTGAGGCATAAGGCACGGCTTGTGGCACAAGGATTCTCACAAAGACCGGGAGTAGATTATGAAGAGACATACTCCCCTGTGGTGGATGCAACGACTTTTAGATATCTAATAAGTCTGGCAATAAGAGAGAACCTTGACTTACGGTTAATGGATGTTGTAACCGCATATCTATATGGTCCACTGGATAATGAGATATATATGAGATTACCAGAGGGTATTGAGCTCAAAGGAAAAGATAAGAATGGGTCTCGAGACCAATACTGCATAAGGCTGAACAGATCGCTTTATGGGCTGAAACAAAGTGGGCGCATGTGGTACAATAGGTTAAGTGAGTACTTAGTCAAAGAGGGCTATAAAAATGACCCCATCAGTCCATGTATCTTCATCAAGAAGTTTGCTAGCAAAGGATTTGTGATAATAGCAGTATATGTGGATGATTTGAACATCCTGGGAACCTCTGGGGAAATCGCCCAAACAGTCGAATATCTAAAGAAAGAATTCGAAATGAAAGACCTAGGCAAGACAAAGTTCTGTTTGGGATTGCAGCTTGAGTACGTAGATAAAGGAATCCTTGTGCATCAAAGGGCATATACAGAAACAGTACTCAAGAGATTTAATATGGACAAGGCCCACCCATTGACCAGCCCAATGCAGGTGAGGAGCCTAGGATTGGATAGTGATCCATTCGGTCCAAAGAAGGATGATGAAGAAATTCTCGGTCCTGAAGTGTCATATCTCAGTGCCATAGGAGCGTTGATGTACCTGTCTAGCCACACTAGACCGGACATATGTTTTGCCGTGAACCTCCTCTCTAGATTCAGTTCTTGTCCGACCAAGAGGCACTGGGAAGGAATCAAGCATTTGCTTCGATACCTACAAGGGACAATTGATTTTGGTTTATATTATACTAACCATAACAAAGAAGGTTTAGTTGGTTTTGCTGATGCAGGATATCTTTCAGATCCGCACAATGGAAAGTCACAAACGGGTTATGTGTTTACTCATGGTGGAACCGCAATATCCTGGAGATCAATGAAGCAGACCATCGCGGCCACTTCCTCTAACCAGGCGGAGATATTGGCGATGCACGAGGCCAGCCGCGAGTGTGTGTGGTTGAGGTCAATGACTCAACACATACGAGCCGATTGTGGAATGGTCGAAGCCAAGGAGCCGACTATCATATACGAGGACAACGCGGCATGCATTGCTCAGCTCAAGGAAGGATACATCAAGGGAGATCGGACGAAGCACATTCTGCCCAAGTTCTTCTACACGCATGACCTACAGAAGGATGGTGAAGTTAAGGTGGTACAAGTACGTTCAAGCGACAATTCAGCCGATCTATTCACCAAGGCATTACCAGCAACGACATTGAGGAAGCTCGCGCATCAGATTGGGATGCGGAGGCTTAAGGACTTACAGGGATGACCAATTCAGGGGGAGTAATGCGTGCTGTACTCTTTTTCCTCACTATGGTTTTGTCCCGAAAGGGTTTTCCTAGTAAGGTTTTAATGAGGCAGCATCCCCCTAGCGCATTACTGAGATCTCGTAGGCATCTACACGGTTATGTCATCCAAGGGGGAGTGTTGTAAATCACTTGTTGGATGGACTCCATAACCGTGGCCCATGTCCTTGGAGGATAGGTCCGTCAGCCCATTGGTGTGACGGCCCATCGACCAGTCGGCCCACCAGTCCACCGGTCCATCGGCCCGTCGGTCTGTCGGCCCGGCCTATGGAGAGAAGCCACAGTTGGTCCGGCCCGTAGGTCCGGCCCATGGAGACTAGACATAGGTCGGTCATATACTTAAGTAGTTATGGGCTTTTGTAACCTAGCCCATTAGACATGTAACCTCCTCAAGTATGTATATATATGTGATGTAACCTCATTATGAATCGATAAGAAACAAGTTAGTTCTTCACA
>RU23
TGTTATGAATATTAGATGGATGCCCATTATAAGGCCCATCTTCTAGATCCTTCTAGAATAGAATATTCTAGAATTATCCTGTAGATGCTTTGTGAAACCCTAACCTTATACTCCTTTATAAAGGACCTCTCATTCATTGGAATAATACACACAAATCTTCCTCTTCTTCTTCTTTTCTAACACGTTATCAGCACGAGCTGCCTAAGCTAATAGATACTAAAAAAAAATTTCTGATAAAAAACCATATTTATTATCGACTCATGATTCATAATATCAATCTCATATCATTTTTCGATTTAAAACCATGATGGCTTGAATCCGATTCATACGTTAATCGGTTGATGATGGCTTGAGTTTCTTCTTTATTATTTCTATGCCGCCGTGTGCTTCGTCAATAATTTAATACACCCATACGTTTGCCGTTCAAATCAGTTTTTGATAAATCGTATATTATTTATTATTATTTTCATCACGTCCTGATTTTGATAAATTGTACACCACATGTTTAATCGTTATATATCATGGTCGTCATCTCGTTTATCTTGTTGTTATGATAAGTAAATATTTTTCATTTTTATTAAATATGCTATCTTAAAGAAAAGTCAAACATGAATATACGGTTCATTTCATTTGCCATCACATGTCTAATATTATATGAAAATTAATTTAATAATCTGATCAAGTTACACGATCGATGATGACTTATGCTCATTTGATAAATTTATTGCTTCATATTTTTTTATATTATTTTATTGACTGGTTTAGTTGGTACAATTGTTTGATTTGGTTTGATAAATTGAAATCACAATCTGTTATTTATTGATAATATAAATATGACATCGTTATTCATTTATTTTTATATACAATTATTGTAAAAATATATATATATATATATATATATATATATATATTAATTGTATCATTTATGAAATTTAATTAAATTTCTTAATATTTCAGTGAATCATGTCAAAACTCATGAGCCTTGAATTTGGAGCTCTTGATATCACAGGAGATAACTGCTTGGCATGGGCACTAGATGCTGAAATTCATCTAGATTCAAAGGATCTCCTTGATACTATTAAAGATGGTAATCAAACTCCAAGCAGAGAAAAATCAAAAGCTATGATTTTTCTGCGACACCATTTCCATGAGGATCTCAAGAATGAGTACCTCAGTGTGAAAGATCCACATATCCTTTGGAACGATCTAAAGGATAGGTATGATCATCAAAAGACAGTGATCTTACCTAAGGCCCGATATGATTGGACTCATCTGAGACTCCAGGACTATAAGTCTGTAAGTGAGTACAACTCAGCCTTGTTCAAAATAACATCCAAATTGGAGTTATGTGGAGAGAAAATCACGGATGCATATAAGTTGGAGAAAACATTCTCTACTTTTCATGCTAATAACATTGTCCTGCAAACACAATACCGTGAAAAGGGATTCGTGAAGTATTCCCAACTTATTTCTTGTCTCCTTGTAGCTGAAAAAAAATAATGAGTTGCTTTTGAAAAATCATGGACTACGCCCATCAGGTTCTGCTCCATTCCCTGAAGCGAATGTGACATCCTATGGTCAAGAAAGTGGTTACAACCGTGGCCGTGGCCGTGGTTATGGTCGTGATCGTGGTCGCGGTCGTGGTCGTGGGCGTGGATACACTGGAGGACGAGGCAGTGGAGTTCACTTTAAAAACTCAAACTCTCACAAGAAGTGGGAAAACAAAGATGGTAACAAACAAGTGAAAACACCATATGCGAATATCTGTTACCGTTGTGGAGCGAAAGATCACTGGTCTCGTACGTGACGTACACCAAAGCATCTTGTTGAGCTCTATCAACAATCAGTCAAAGGCAAGGGGAAGGATGTTGAAACAAATTTGGTGTATGAAGACGGAGTTGATGATTTTGACTTTGATGATTTCACTCACTTGGACATTGACGATTTTCTTCCTGAAAAAGAGACAAAGTGATCAAACTACAACTATTTGAAGAACTATGTTTTATTTCTTTATTTATTTTTTTTTTGCTTTCAATTATTTGATTTTTATTTATTTGGCTTTCAGTTATTTTATTTTACGAATTATTATTAAAGTTGATTTATTTTAATTATTGGATTCATTATCTTATTTATGATATTAATTTATTTTATTTATTTGAAGAAACAATGAATGGTGGTGATATTTGCTTGGCAGACAGTGCAACTAGTCATACTATTTTAAAAAATAAGAGATATTTCTCTTCTTTGACAATGAAAGAAGCAAGTGTAACTACCGTAACAGGTAGTGCAAAGATAATTGAAGGCTCTGGAAGAGCAAATATTTCAATGCCTATGGGAACACAATTAGAAATTGTGGATGCTTTATACTCTCCTAAATCTCAAAGGAACTTATTAAGTTTTAAAGACATCCGCAGAAATGGATATCATATTGAGACTATGAGCGAAGGTAATATCGAATACCTTCAAATCACAAGTAATATCCAAAGCTCTAAAAATATTCTCGAAAAACTACCTGCTTTCTCCACTGGTTTATATTATACTACAATTAATACAATTGAAGTAAATGCTACAGTAAACCAGAAGTCTACAGAAAACATTAAAGTTTGGCATGACCGGTTAGGCCATCCTGGTACAATAATGATGCGAAAGATAATCACTAATTCATGTGGACATTCATTAAAGAACCAGCAGATTCGTCCTAATGATTTCTCATGTGTTGCTTGTTCACAAGGCAAGTTAATTATACGGCCTTCACCAAAAAGTGTGATCAAATCACATATACCGGCTGCGAATGCTCCAATAAGAATAAATATCCCAGAAGGATAAAATCAAACTGCAAATGAGTCTAAGGCACGTTTAAAGCGTGGTAGACCTATTGGTTCCAAAGATAAAAATCCTCGAAAAAGAAAAGGGGCAGAAATTGGCATAGATAAAACAGAGGAAATAATTACAAATGAAGAATCTCCAGAAGAGACCTTAGACATGACACAGAAAGAAATTCAGGTACCTGACAATGAAGAGATCTCAATTAGTTATGTCATGTCTGGATTAAAATGGAACCGAAAGCAAATCGACGTCGATGATATTTTTGCATGCAATGTAGCAGTTGATGTTATGGATGAGGATCATGAACCAACATCTATTGAAGAGTGTACACAAAGAAGTGATTGGCCAAAATGGAATGAAGCAATAGATGCAGAATTAAAATCTCTGGCAAAGAGAGAAGTGTTTGGATCAGTAGTCCGTATACCCAAAGGTGTAAAACCAGTAGGACATAAATGGGTCTTTGTACGAAAGAAGAATGCAAATGGTGAAATTGTGAGGCATAAAGCACGTTTAGTCGCACAAGGATTCTCACAAAGACCAGGAATTGACTATGAAGATACATACTCTCCTGTGGTGGATGCAACTACATTCAGATTCCTTATTAGTCTGGCAGTAAAAGAAGGGCTTGATTTACGTTTGATGGATGTAGTAACAGCCTATTTATACGGTCCACTGGAAAATGACATTTATATGAAAGTCCCAGAAGGATTTAAAATGCCTGAAGCAGTAAAAACAAATTCTCGAGAACAATACTGCATAAAATTAAATCGATCACTTTATGGATTAAAACAATCAGGGCGTATGTGGTATAATCGTCTTAGTGAGTACTTGATAAAAGAAGGCTATAAAAATGACCCTATTAGTCCATGCATCTTTATAAAAAGATTTGAGAAAGGATTTGTTATAATGCAGTTTATGTTGATGATTTAAATATTATGGGAACTCCTGCAGAGATTTCCTTCACAGTAGAATATTTAAAGAAAGAATTCGAGATGAAAGATCTTGGAAAAACAAAATTTTGTTTGGGACTACAAATCGAACACCTAAAGAATGGAATTCTGGTGCATCAAGAGACATATACAGAAATGTTCTCAAAAGATTCTATATGGATGGAGCACACCCCTTGAGTAGCCCAATGGTTGTAAGATCACTTGATGTGGATAAAGATCCATTCCGCCCTCGGGAAAGCAATGAAGAAGTTCTTAGTCCTGAAGTACCATACTTAAGTGCAATAGGAGCACTGATGTATCTTGCTAGTCATACAAGACCCGATATATCATTTGCGGTGAATTTATTAGCAAGGTTTAGCTCATGTCCAACTCGAAGACATTGGAATGGAATTAAACATATACTTCGTTACCTCCAAGGTACGAAAGACATGGGTCTGTTTTTTCCTAACCAATCCAAGGAAGATTTAATTGGTTTTGCAGATGCAGGATACTTATCTGATCCCCATAATGGTAGATCGCAAACAGGATATGTCTTCACATGCGGGGGTACAGCTATTTCTTGGCGCTCTATGAAGCAAACTATTGCAGCCACATCTTCCAATCATGCAGAGATTTTAGCAATTCATGAAGCTAGCCGCGAGTGTGTATGGCTAAGATCCGTAGTTCACCATATACAAGAAGATTGTGGTATGTATGCAGGGAAAAAGACTCCAACAATTATGTATGAAGACAATGCAGCATGCATCGCACAACTCAAAGACGGATACATCAAAGGCGATAGAACAAAGCACATCCTACCAAAATTCTTCTACACACACGATCTACAAAAGAGCGGCGATGTACGAGTTCTACAGATCCGTTCGAATGATAATCTGGCTGACTTATTCACCAAGGCGCTACCTATTGCTACTTTCAAGAAGTTAGTCTATCGTATCGGATTACGCCGTCTCAAAGATCTCGACGAATATACTCATAAGGGCGAGTAATTGTATGTTGCACTCTTTTTCCCTTAACCATGGTTTTTCCCATTGGGTTTTCCTGGTAAAGTTTTTAATGAGGCAACATTTCAAATACTTTACGAGTTATGATACTATAATGGTCATCAGGGGGAGTGTTATGAATATTAGATGGATGCCCATTATAAGGCCCATCTTCTAGATCCTTCTAGAATAGAATATTCTAGAATTATCCTGTAGATGCTTTGTGAAACCCTAACCTTATACTCCTTTATAAAGGACCTCTCATTCATTGGAATAATACACACAAATCTTCCTCTTCTTCTTCTTTTCTAACA
>RU24
TGTTACAAATAATTGATGGATGCCCATTATAAGGCCTATCTTCTAGAATTCTCTAGAATTATTTGTATCTAGAATTTTATTTTGTCACCAAGTAAAATTCTTCACTTGTACTCCTATATAAAGGACCCTTTATTCATTGGAATAATACACTCATTTTGTACAATCTCTTTCTCTAGTTACAACACGTTATCAGCGCGCTTTAAAAGAAACAATGAATGGTGGAGAAATATGCTTGGCAGACAATGCAACTAATCATACTATTTTAAAAAATAAGAGATATTTCTCTTTTTTGACAATGAAAGAAGCAAGTGTAACTATCGTAACAGGTAGTGCAAAGATAATTGAAGGCTTTGGAAGAGCAAATATAGCAATGCCTATGGGAACAAAATTAGAGATTGTGGAGGCCTTATACTCTCCTAAATCTCAAAGGAACTTATTAAGTTTTAAAGACATCTGCAGAAATGGATATCATATTGAGACTATAAGCGAAGGTAGTATCGAATACCTTCGAATCACAAGTAATATCCAAGAATCTCAAAATATTCAGGAAAAACTACCTGCTTTCTCCACTGGTTTATATTATACTACAATTAATACAATTGAAGTAAATGCTACAGTAAACCAGAACTCTACAGAAAACATTAAAGTTTGGCATGACCGGTAGGCCATCCCAGTACAATAATGATGCGAAAGATAATCACGAATTCATGTGGACATTCATGAAAGAACCAATAGATTCGTCCTAATGATTTTTCATGTGTTGGTTGTTCACAAGGCAAGTTGATTATACGGCCTTCACCAGCTAAGATAAATTTCGAATCAATCAATTTTTTGGAATGAATACAAGGAGATATTTGTGGGCCGATTAACCCATCATGTGGAACTTTATAATCCTTTATGGTTTTAATTGACTCATCTAGAAGATGGTCGCATGTATCCCTATTATCAACTCGAAACCTGGCGTTTGCAAGATTGCTTGCTCAGTTGATTAGAATACGAGCATATTTTCCAGACTTTCCTTTAACAAAAATGTGTCTTGATAATGTTGGTGAATTCACATCTCAAGCTTTTAATGACTATTGTATGTCTATTAGGATAAGTGTTGAACATCCTGTAGCACATGTTCACACACAAAATGGTTTATCAGAATCACTAATCAAGTGTCTTCAATTGATTGCTAGACCATTACAAATGAAATCAAAACTCCCAATATCTGCTTGGGGACATGCTATATTACATGTAGCATCATTGATTCGCATCAGGCCAACAAGTAATCATAAGTTCTCTCCATCTCAACTGGTTCTCGGTGAGGAACCAAATATTTCTCATCTCAAAGTTTTTGGATTGTGCTCTATATGTTCCAATTGCTCCACCACAGCCATATAAGATGGGACCTCAAAGAACGTTGGGAGTATATGTTGGTTATGATTCCCCATCAATAATTAAGTATCTCAATCTATCTATAGGAGATTTATTCAAAGCTCGATTCGTAGACTGTCATTTTAATGAGTCTGTTTTCCTAACATTAGGGGGAGAAAATAAATAGTCGGGAAAAGATATAGTTTGGAATGAATTATCAATGTCTTATCTTTATCCTCGGACTAAAGAGTGTGAATTAGAAGTCCAAAAGATAATTCATTTACAGAGTTTAGCAAATCAGCTGCCAGATGCATTCATTGACCCAAAAAGTGTGATCAAATCACATATACCGGCTGCAAATGCTCCAATAAGAATAAATATCCTAGAAGGACAAAATCAAACTGTAAATGAGTCTAAGACATGTTTAAAGCGTGGTAGACCTATTGGTTCCAAAGATAAAAATCCTCGAAAAAGAAAAGGGGCAAAAATTGGCATAGGTAAAACAGAGGATATAATTACAAATGAAGAATCTCCAGAAGAGAGCTTAGACATGACACATAAAGAAATTCAGGTACCTGACAATGAAGAGATCTCAATTACTTATGTCATGTCTGGAATAAAATGGAACCAAAAGCAAATCGATATCCATGATATTTTTGCATGCAATGTAGCAGTTGATGTTATGGATGAGGATCATGAACCAACATCTATTGAAGAGTGTACACAAATAAGTGATTGGCCAAAATGGAATGAAGCAATAGATGCTGAATTAAAATTTCTTGCAAAGAGAGAAGTGTTTAGACCAGTAGTCCGTACATCCAAAGGTGTAAAACCAGTTGGACATAAATGAGTTTTTGTACTAAAGAAGAATGCAAATGGTGAAATTGTGAGGCGTTTAGTCGCACAAGGATTCTCACAAAGACCATGAATTGACTATGAAGAGACATGGTGACTTGATTTACGTTTGATGGATGTTGTCACAACCTATTTATACGGTCTACTAGAAAATGACATTTATATGAAAGTCCGAGAAGGATTAAAAATGCCTCAAGCAGTAAATTCAAATTCTCGAGAACAATACTGCATAAAATTAAATTGATCCCTTTATGGATTAAAAGAATCAGGGCGTATGTGGTATAATCGCCTTAGTGAGAACTTGCTAAAAGAAGGCTACAAAAATGACCCTGTTAGTCCATGCATCTTTATAAAAATTTTGGGAAAGGATTTGTTATAATTGCAGTTTATGTTGATAATTTAAATATTATGGGAACTATTGCAGAGATCTCATTCACTGTAGAATATTTAAAGAAAGAATTCGAGATGAAAGATCTTGGAAAAACGAAATTTTGTTTAGGACTACAAATCGAACACCTAAAGAACGTAATTCTGGAGTATCAAGAGACATATACCAAAAATGTTCTCAAAAGATTCTATATGGATGGAGCATACCCCTTGAGTAGTCCAATGGTTGTAAGATAACTTGATGTGGATAAACATCCATTCCGTCCTTGGGAAAACAATGAAGAAGTTCTTAGTCCTGAAGGACCATACTTAAGTGCAATATGAGCACTGATGTATCTTGCTAGTCATATAAGACCTTATATATCATTTGCGGTGAATTTATTAGCAAGGTTCAGCTCATGTCCAACTTGAAGGCATTGGAATGGAATTATACATATACTTTGTTACCTCCAAGGTACGAAAGACATGGGTCTGTATTTTCCTAACAAATCCAAGTAGCGAGTGCGAGTGTGTATGGCTAAGATCCATAGTTCACCATATACAAGAAGATTGTGGTTTGTATGCAGGGAAAAAGGCTCCAACAATTATGTACGAAGACAAATGCAGCATGCATCCCACAACTCAAAGACGGATACATTAAAGGTGATAGAACAAATGCAGCATGCATCCCACATTCTTCTTCACACACGATCTACAGAAGAGCGGCGATGTATGAGTTCTACCGATCCGTTCGAACGATAATCTGGCTGACCTATTCACCAAGGCTCTACCTACTGCTACTTTCAAGAATTTCGTCTATCGTATCGGATTACGCCGTCTCAAAGATCTCGACGTATATACTCATAAGGGGGAGTAATGGCGTGTTGCACTCTTTTTCCCTTAATCATGGTTTTCCCAATGGGATTTCTTGGTAAGGTTTTTAATGAGATATCATTTCAGATGCACTACGAGCTATGGTACTATAATGGTCATCAAGGGGGAGTGTTACAAATAATTGATGGATGCCCATTATAAGGCCTATCTTCTAGAATTCTCTAGAATTATTTGTATCTAGAATTTTATTTTGTCACCAAGTAAAATTCTTCACTTGTACTCCTATATAAAGGACCCTTTATTCATTGGAATAATACACTCATTTTGTACAATCTCTTTCTCTAGTTACAACA
>RU25
TGTAGAGTATATAAGTAAAGGATAGTTTAATAAATCATTAATCCCTAATTCATTCTAATGTAGTCACTATATATATTGTAATTATATCATCTAATGAATTATTCAGCCTTCAATACTATATGGTATCAGAGCTTTAAACGATCCCTAAACCTAAATCTAGCCGCTACTCTGTTTTTCATCATTTTTCATTATTTTTCTTTCTCTTCAATGGCTTCTGAGACTGTCATTACATCTGATTCAACCAGTCTTCTCAACGTCAATATGACTAATGTTACCAAACTCACGTCCTCTAACTTTCTCATGTGGAGGCGTCAAGTTCAAGCTCTACTCAACGGCTACGATCTCACCGGCTACATTGACGGCTCCATTGTCGTCCCACCTGCAACCATCACTGCAAATGGTGCAGTTACGGTCAATCCTGCCTTCAAGCACTGGCAAAGGCAAGATCAACTCATTTACAGTGCTCTACTAGGCGCTATTTCAATCTCGGTTCAACCGATCCTCTCCCGAACAACAACATCTGCTGAAATTTGGACTAAGCTGATGGACACATATGCTAAACCCAGCTGGTCTCACATCCAACAATTACGACAACAGATCAAGCAATGGAAGAAGGACACCAAATCCATCGATGAATTCTTCCAAGGCTTGGTGATGCGATTTGATCAACTAGCTCTCCTTGGCAAGCCGATGGAGAGTGAGGAACAGATGGAAGTCATTGTGGAAGGGCTCTCCGATGACTACAAACAGGTCATTGACCAAATTCAAGGTCGTGAGGTACCTCCCTCTCTCACTGAAATTCACGAGAAGTTACTTAATCATGAAGTGAAACTTCAAGCTGCGGCATCGTCTCTTCCGATCTCTGCAAATGCTGCAAGTTATCGTCCTCCAGCCAACAACAAGCATAACAACTCCAACAACTATCGCGGACAAAACCGTAACAACAACAATCGTGGTGCTAATTCATACCAACAGCCAAGAAACGATCAGCCCTCTTCTCGTGGTTATCAAGGAAAATGCCAAATCTGTGGAGTTTTTGGCCATAGCGCTAGACGTTGTTCACAGCTTCAGATGTCTGGCGCTTACTCCACCCCATCTCCAAGTCAATACCCTAATGCTACTGTTCCATGGCAGCCCCGTGCAAATATGGCAGCCATGTCGTACAATCCTTGGCTTCTTGATAGCGGAGCAACACACCATCTTACCACAGATTTGAACAACCTTGCTCTTCATCAACCTTACAATGGTGGAGAAGAAGTCACAATTGCTGATGGCTCTACTCTTCCGATCACTCACACTGGTTCATCAACTCTCTCTACTCAATCTCGTTCCCTTGCTTTAAACAATATTCTATATGTTCCCAACCTGCACAAAAATCTGATTTCAGTTTACAAATTGTGCAATGCTAATAAGGTTTCTGTGGAATTCTTTCCTGCCCACTTTCAGGTGAAGGATCTCAGCACGGGGGCCCGGTTACTCCAAGGCAGAACTAAAGACGAGTTATACGAGTGGCCAGTTCCTTCAAACACACCCATCTCTTTATTCGCTTCACCTACACCAAAAACAACACTTCCTTCATGGCATTCAAGGCTTGGTCACCCGTCTCCGCCTGTTTTAAAATCCCTTGTTTCTCAGTTTTCTTTACCAGTTTCAAATTCCTCTCAAAAACATTTTCCTTGTTCTCATTGTCTCATTAATAAAAGCCATAAGCTTCCGTTTTATTCAAACACAATTATCTCCTACACACCTCTTGAATACGTTTACTCTGATGTCTGGACTTCTCCAGTTACATCTGTCGACAACTTTAAATATTATTTAATCCTTGTTGATCATTATACCCGATATACATGGCTGTACCCATTGAAACAAAAATCACAAGTACGGGAGACTTTTGTGGCGTTCAAAGCTCTAGTGGAGAATCGTTTTCAAACCAAAATCCGAACATTATATTCTGACAACGGTGGAGAATTCATTGCGCTACGACAATTCCTGCTAACACACGGCATTTCACACTTGACCTCTCTTCCTCACACGCCGGAACACAATGGAATTGCAGAACGAAAACATCGTCACATCCTCGAAACCGGGTTAACTCTTCTCACTCAAGCCTCTATTCCAACTTCATATTGGACATATGCGTTTGGAACTGCGGTTTACCTCATAAATCGCTTGCCCAGTTCTGTGCTCAATAATGAATCGCCGTATTCGAAGCTCTTCAAGACTTCACCAAATTACCTCAAATTAAGAGTTTTTGGATGTTCGTGCTTCCCATGGCTCCGCCCATATACCAATCACAAATTGGAAAGAAGGTCACAGCCGTGTGTATTTCTCGGGTATTCCTTAACCCAAAGTGCATATTTATGCCTTGATAGAAGCTCTGGTCGTGTCTACACTTCAAGACATGTCCAGTTTGTTGAGGATCAATTTCCTTTTTCCATCTCCGATACCCATTCAGTTTCTAATTCAAGCCCAGAAGAAGCTTCCCCTTCATGTCACCAACCCCCATCTCGCATTCCGATTCAGTCATCATCTCCGCCACTCGTACAAGCTCCGTCGTCGCTGCCGCCCCTAAGCTCAGATTCTCACCGCCGGCCAAATGCTGAAACTTCATCGTCTTCGTCCTCGACGAATAATGATGTTGTGGTATCGAAAGATAACACACAAGTGGATAACAGGAATAATTTCATAGGCCCAACAAGCAGTTCTTCAGCCCAAAGCCAAAATAATTCTAATCCAAGCTCATCCATCCAAACCCAAAATGAGCCCAATCCGAGCCCGTCACCAACACCTCAAAATTCTAGCCCAGAATCTTCACCATCGTCTTCTACCTCCGCCACGTCCACAGTCCCAAATCCACCACCACCACCTCCGACAAACAACCACCCAATGCGAACCCGAGCTAAAAATCATATAACCAAGCCCAAAACGAAACTCTCCCTCCTAGCAAAAACAGTTCAAACCCGACCTCAAATACCAAACACGGTGAACCAGGCTTTACGAGATGAAAAATGGAGGAACGCTATGGGAGAAGAAATCAATGCCCAAATACGGAATAATACATTTGAATTGGTTCCACCAAAACCAAATCAAAATGTTATTTCCACAAAGTGGATTTTTACACTAAAATATCTTCCTAATGGTACTCTTGACAGGTATAAAGCAAGATTGGTGGCTCGAGGTTTTCGGCAGCAATATGGACTCCATTACTCTGAAACTTTCAGTCCTGTGGTTAAATCTCTCACAATTCGCCTAGTTCTACAATTGGCAGTGTCTCGCTCATGGACAATTAAACAACTAGACGTAAACAACGCTTTTCTTCAAGGTACATTGACGGATGAGGTGTACGTCACACAACCACCTGGTTTTATCGACCCCGATCGACCACACCACGTTTGTCGCCTTAAGAAGGCGCTTTATGGCCTGAAACAGGCTCCACGCGCTTGGTACCAAGAGTTGAGAAATTTTGTTTGCTCGTTGGGATTCACCAATTCTCTCGCTGATACATCAGTGTTTGTTTACATCAACGACATCCAAATCGTCTACTGCTTGGTCTATGTTGATGACATTATTGTCACGGGAAGTAGTGATGCGTTGGTAATGGCTTTCATCACCGCTCTTTCTCGGCGATTCTCGTTGAAGGACCCGACGGATTTGGTATATTTTCTTGGTATAGAGGCAACAAGAACCTCACAAGGTCTTCATTTGATGCAGCATAAATATGTTTATGACTTGTTGTCTAGGATGAAGATGTTAGATGCCAAACCGGTGTCCACACCAATGGCGACACATCCTAAACTTTCACTCTACTCTGGCATTGCTCTAGACGAACCCGGAGAATACAGGACAGTGATCGGCAGCTTGCAATACTTGGCGTTTACACGACCGGATATTGCGTATGCTGTGAATCGATTATCACAATTTATGCATCGTCCCACAGACATTCATTGGCAGGCTGCAAAACGCGTCCTTCGATATCTTGCGGGAACTGCTACTCATGGTATATTACTTCGCTCAAACTCTCCTCTCTCGCTTCATGCATTCTCCGATGCTGATTGGGCTGGGGACAATGACGATTTTGTTTCCACCAATGCATATATTGTGTATCTTGGCTCTACACCCATAGCTTGGAGCTCGAAGAAACAAAAGGGAGTCGCACGTTCTTCCACCGAGGCCGAGTACAGGGCTGTTGCAAACACAACTTCAGAAATTAGATGGGTATGCTCTCTTCTTACTGAGTTAGGCATCACATTACCAAAGATGCCTGTGATATATTGTGACAATGTTGGTGCCACATATCTCTCTGCAAATCCGGTTTTCCATTCAAGAATGAAGCATCTAGCATTGGACTATCATTTTATTCGCGACAATGTGAGTGCCGGTGCACTACGAGTCTCTCACATATCAACACATGACCAACTTGCCGATGCTCTAACCAAGCCATTGCCTCGTCAACACTTTCTTCAGTTTTCAAGCAAGATTGGAGTGAGCAAACTCCCTCCATCTTGAGGGGGCATGTAGAGTATATAAGTAAAGGATAGTTTAATAAATCATTAATCCCTAATTCATTCTAATGTAGTCACTATATATATTGTAATTATATCATCTAATGAATTATTCAGCCTTCAATACTATA
>RU26
TGTTCTAAATAATAGATGGATGCCCATTATAAGATTCATTTTATAGAAGTCTCTAAAATTACTTGTACATAGGGTTTTACTTTGTCACCCAAGTAAAACCCTTCCCCTCCACATTGATATAAAATACCCTCTATTCATTAGAATAATACACACGTTTCTTCGATCTCTATCTCTATTTACAACAAGTTATCAGCTAAAAGGTAGATATTCTCATTTTTTTTTATAGAACTATGTTTATTTATCGACTCATGGTTCATAGTATTTATTTTTCTATTATTGAAACAAACAATATGAGCCGATCGATAATTATGATATAGATTGGTAAAAGCATGTTTTCAATGATTCAGTAAAGAAGATAATCATGCTTACCATTTATTTATCTAATTATTATAGCATGATTCAATGATTCTATAAAGAAAATCGTCAAAAAAAAAGAATCATGTTTGTTGATTGTTAATTTATGTGAAATCTATTATAATAATATAAAATATATTATTTAATTTGATATTTTATCTAGTTAATATTGCAACTATTAAATGCCCGGTGGTGAATGATGCAAGCATGCATTAGAGCATCATTATTGGTAGGTTTTTAAGAAATTCTTAGCATTAACTTTGACAAAAATTAAATGAATAATTGGTTTAAATTCTAAGAACCAGCTCTTATATAAGAGCCAAAGAACTAGTTCTTAGCATTAATTCCTAGTATTTTTCTATCTTCTTCGTTTTGGATAGTTGCATATTCAATATAGTTCAGTTAATATTTTATTATCTAAAATTCTTTTACGATTGATTCAATATTATTTAGTTAATACTTTATTTTTGATAATTCATATTTCACAACCATGATCGTCGTACATATATTATTACTTTTGATATTGACTTTTCATATGTAGATAGATATCTAATATTCTGATTTCCATATATTTAATACTTGATTGTTGATTTTCATATATTTAATATTTGATTGTCCTATTACTTTTTTTTAACAAAAAGCGTTAGTCAACCCAATTCTACGTTTTTTAATTTTCTATGAAACTTTCCTTGCAAAGTAATACTTTATTATTATAAGATAATTATAATATCGTTCAGAAGGAATTGTCTGTAGTAAAATCGTCTTTGTAACAGTTCTCATAATTTGCAATAAAAATAAATCTAAGACGAAAAAAAAGATAATTGTAATATTTTATTTGTTAATGTATTTTGAAAATTAACACATATTTTTTTATTTTTGAAATCTAGTCATATTTAATCAATTTTTTTAATATTTTAGTAAACCATGTCAAAACTTATGAATCTTTAATTTGGAACTCTTGATATCACAGGAGATAACTATTTGGCATTGGTACTGAATGCTGAAATTTATCTAGATTCAAAAGATCTCCTTGATACCATCAAAGATGGGAATCAAACTCAAAGTAAAGAAAAATTAGAAGCTATGATTTTTCTGCGATACCATCTCCATGAGGATCTCAAGAATGAGTATTTCAGTGTGAAAGATCCGCAGATCATTTGGAACAATCTAAAGCACAGTTATGATCATGAGAAGACTATGATATTATCTAAGGTCCGATATGATTGGACTCATCTGAGACTCCAAGACTTTAAATATGTAAGTTAGTACAACTCAGCCTTATTCAAAATAACTTTAAATTGGAATTATGTGGAGAGAAAATGATGGATGCAGATAAGTTGGAGTAGACATTCTCTACTTTTTAATGCTAATAACATTGTCTTGCAGACACAGTACGGTGAAAAGGGATTCGTGAAGTATTCCCAACTTATTTCTTGTCTACTTGTAGCTGAGAAAAACAATGAGTTACTTTTGAAAAACCATGGACTATGCCCATCAGGTTTTGCTTTGTTCTCTGAAACGAATGTGACATGCTATGGTCAAAAAAGTGGTTACAACCGTGGTCGTGGCCGTGTATACACTAGAGGACTAGGCAGTGGAGTTCATTTTAAGAACTCAAACTCTCATAAGAAGTGGGAAAACAATGGGACCTCAAAGAAGGTTGGGAGTATATGTTGGTTATGATTTCCCATCAATAAAAGTATCTCGAGCCATCCACATGGGATTTATTCAAAAGCTCGATTCGCATACTGTCATTGTAATGAGTCTGTTTTTCCAACATTAGAGGGATAAATAAACAGTAAGAAAAAGATATACTTTGGAATGAATTATCAATGTCTTATCTTGATCCTCGGACTAAAGAGTGTGAATTAGAAGTCCAAAAGTTAATTCATTTACAGAGCTTAGCAAATCAGTTGCCCTATGCATTTACTGACCCAAAAGTGTGATCAAATCACATATACCGGTTGCAAATGATCCAATAAGAATAAATATCTCCTAAGGACAAAAACACGTTTAAAGCGTGGTAAACCTATTGGCTCAAAAATAAAAATCCTTAAAAAAGAAAAGGGACAGAAATTGGCATAGGTAAAATAGAAAAAATAATTACAAATGAGGAATCTCCCGAAGAGACTTTAGACATGACACAGAAAGAAATTCAGTTACCTGACAATTAAGAGATCTCAACTGGTTATGTCATGTCTAGAAGAAAATAGAACTGAAAGCAAATCGACGTCGATGATATTTTGCTTGCAACATAGCAGTTGATGTTATGGATGAGGATCATGAACCAACATCTATTGAAGAGTGTACACAAAGAAGTGATTTGCCAGAATGGAATGAAGCAATAGATGCAGAATTAAAATTTCTTGCAAAGAGAGAAGTGTTTGGACCAGTAGTCTGTACACCCGAAAGTGTAAAACCAGTGGGACATAAATGGGTCTTTGTACGAAAGAAGAATGAAAACGGTGAAATTGTAAGGCATAAAGTCGCACAAGGATTCCCACAAAGACCCGGAATTGACTATGAAGAGACATACTCTCTTGTGGTGGATGCAACTACATTTTGGTTCCTTATTAGTCTAGCAGTAAAAGAAGGACTTGATTTATGTTTGATGGATGTAGTCACAACCTATTTATACGGTCCACTGAAAAATGACATTTATATGAAAATCCCAGAATGATTTAAAATGTCAGAAGCAGTACAATCAAATTCTCGAGAACAATACTGCATAAAATTAAATCGATCCCTTTATAAATTAAAACAATCATGGTGTATGTGGTATAATCGCCTTAGTGACTTGCTAAAAGAATATACAAAAAAAGACTATGTTAGTCCATGCATCTTTATAAACAGATTTGGGAAATGATTTGTTATAATTGTAGTTTATGTTGATGATTTAAATATTATGGGAACTTCTGCAGAGATCTCCTTCACAGTAGAATATTTAAAGAAAGAATTTGAGAAGAGAGATTTTGGAAAAACAAAATTTTGTTTGGGACTACAAATTGAACACCTAAATAATGTAATTCTGGTGCATCAAGAGACATATACAGAAAATGTTCTCAAAAGATTCTACATGGATGGAGCAGTCCCCTTGAGTAGCCCAATGGTTGTAAGGTCACTTGATGTGGATAAAGATCCATTATGTCCTCGGGAAAACAATGAAGGAGTTCTTAGTCCTGAAATATCATACTTAAGTGCAAGTTCATGTCCAACTCGAAGACATTGGAATGGAATTAAACATATACTTCGTTATCTCCAATGTAAGAAAGACATGAGTCTGCTTTTTCCTAACCAATTTAGAAGATTTAATTGGTTTTGCAGATGCAGGATACTTATCTGATCTCCATAAGGTTTTGCAGATGCAGGATATTTATCTGATCTCCATAATGGTAGATCGTAAACAGAATATGTCTTCACATGTATTGCTATTTATTGGCGTTCTATGAAGAAAACTGTTGCAGCCACATCTTCTAATCATTCAGAGATTTTAGCAATTCATGAAACTAGCCGCAAGATTTTTAGCGTGTATGGCTAAGATCCATAGTTACCATATACAAAAAGATTGTGGTATCTATGCAAGGAAAAAAGCTCCAACAATTATGTACAAAGACAATGCAGCATGCATCGCACAACTCAAAAACATATACATCAAAGGCGATAGAACAAAGGACATCTTACCAAAATTCTTCTTCACACTGTTCTAAATAATAGATGGATGCCCATTATAAGATTCATTTTATAGAAGTCTCTAAAATTACTTGTACATAGGGTTTTACTTTGTCACCCAAGTAAAACCCTTCCCCTCCACATTGATATAAAATACCCTCTATTCATTAGAATAATACACACGTTTCTTCGATCTCTATCTCTATTTACAACA
>RU27
TGAAGAATAAAGCCCAATCGGTTTGGATTTGGGCCTGCATCTTTGTGTTGGTTCTGCAACTTTATTGGTTTTTCTAGTTTTGAATAAGTCTCCACCTTTGTAGGAGAAAGAATCGTGACATTAGTTTAGTTGCGAGAGTTTCGTAGCTTCAGTTGCTTTCTTTGTAAAGTCTATTTATTGACTAATCTGAATTCAATGCAAGTAAGAGTTTTTCAGTATCTGTTCTTGCAAATCTTTGTTTTTCCTTAAAGTGAGATTTGATAAAACAACAGTGGTATCAGAGCTTGTCACGAGCTTGGTACAAAAGAGAAACACCATGAGTGAAAAGGAGTCGGTGATCATACCAAAATTCGATGGTGATTATGAGCATTGGGCTATGCTCATGGAGAATCTGATAAGATCAAAGGAGTGGTGGGATATCATTGAGACGGGAATTCCAAGGCCGGAGAGAAACGTGATCCTCACCGGAGCGCAAAGAACAGAGTTGGCGGAGAAGACGGTGAAGGACCACAAAGTGAAGAACTATCTATTTGCATCAATAGATAAGACGATTCTCAAGACGATTCTGCAGAAGGAGACGTCGAAGGACTTGTGGGAGTCAATGAAAAGGAAATATCAAGGGAATGATAGGGTTCAAAGCGCTCAACTGCAGAGGTTACGGAGAAGCTTTGAAGTTCTTGAGATGAAGATTGGAGAAACAATCACGGGTTACTTCTCAAGAGTGATGGAAATCACTAATGATATGCGGAATCTGGGAGAAGACATGCCAGACTCCAAAGTAGTGGAGAAAATTCTGAGAACATTGGTCGAAAAATTCACATACGTTGTGTGTGCTATAGAAGAGTCTAACAACATCAAGGAGCTTACGGTGGATGGGCTTCAAAGTTCTTTAATGGTGCATGAGCAGAACTTGAGTAGACATGATGTGGAAGAGAGAGTGTTAAAAGCTGAAACTCAATGGAGACCGGATGGAGGAAGAGGCAGAGGAGGAAGTCCAAGCCGAGGAAGAGGTAGAGGGGGTTACCAAGGAAGAGGGCGTGGCTATGTGAACAGAGACACGGTAGAGTGTTTCAAGTGCCACAAGATGGGACATTACAAGGCGGAGTGTCCAAGTTGGGAGAAAGAAGCGAATTATGTTGAGATGGAGGAAGATCTGCTTCTCATGGCTCATGTAGAACAGATTGGTGATGAAGAGAAACAAATTTGGTTCTTGGACTCGGGATGCAGTAACCACATGTGCGGTACAAGAGAGTGGTTCCTCGAGTTGGATAGTGGTTTTAAGCAGAACGTGAGACTAGGAGATGATCGAAGAATGGCGGTAGAAGGAAAGGGAAAGCTGAGACTTGAAGTTGATGGAAGAATTCAAGTGATCTCAGATGTGTACTTTGTGCCAGGGTTGAAGAATAACCTCTTTAGCGTGGGTCAACTACAACAAAAAGGGTTAAGATTCATCATTGAAGGTGATGTGTGTGAAGTGTGGCACAAAACAGAGAAGAGAATGGTGATGCACTCAACGATGACAAAAAATCGCATGTTTGTGGTTTTTGCAGCTGTGAAAAAGTCAAAGGAGACTGAAGAAACAAGATGCCTTCAAGTGATCGGCAAAGCTAACAATATGTGGCACAAGAGATTTGGACATCTCAACCATCAAGGCTTGAGATCGCTAGCTGAAAAAGAGATGGTAAAAGGCTTACCAAAGTTTGATCTTGGAGAAGAAGAAGCAGTTTGCGATATATGCTTAAAGGGTAAGCAAATCCGAGAGTCAATTCCAAAGGAGAGTGCGTGGAAATCAACTCAGGTTCTGCAGCTTGTTCACACAGACATTTGTGGACCGATAAATCCTGCATCAACCAGTGGGAAAAGGTACATTTTGAACTTTATAGATGACTTTAGCCGGAAGTGTTGGACTTATTTGTTGTCGGAGAAGTCAGAAACATTTCAGTTCTTCAAGGAATTTAAGGCTGAAGTCGAAAGAGAATCAGGAAAAAAATTGGTATGTTTGCGGTCAGACAGAGGAGGAGAATATAATTCGAGGGAGTTTGACGAGTACTGCAAGGAATTTGGAATCAAGAGACAACTCACCGCAGCATATACGCCACAACAAAACGGGGTCGCAGAAAGAAAGAATCGGAGCGTGATGAACATGACGCGGTGTATGTTAATGGAGATGTCAGTGCCAAGAAAGTTCTGGCCTGAAGCTGTTCAGTATGCAGTGTATATACTGAATCGGAGTCCGTCAAAGGCTTTAAATGACATAACTCCGGAAGAGAAGTGGAGTAGCTGGAAACCATCAGTTGAGCATCTAAGAATATTTGGCAGCCTAGCATATGCTCTTGTCCCGTACCAGAAAAGAATCAAGCTTGATGAGAAAAGCATCAAATGTGTGATGTTCGGTGTAAGCAAGGAATCCAAAGCCTATCGTCTCTATGACCCTGCAACAGGAAAAATATTGATTAGTCGGGATGTTCAGTTTGACGAAGAAAGAGGCTGGGAATGGGAAGATAAGTCGCTGGAGGAAGAACTTGTGTGGGACAATTCTGATCATGAACCTGCAGGAGAAGAGGGTCCAGAAATAAACCACAACGGGCAACAAGATCAAGAGGAAACAGAAGAAGAAGAAGAAACGGTAGCAGAAACGGTTCATCAAAATCTCCCGGCTGTTGGAACAGGAGGTGTTAGACAGAGACAACAACCAGTTTGGATGAAAGATTATGTTGTTGGAAACGCCCGGGTGCTCATAACACAAGATGAAGAAGATGAAGTTCTTGCGTTGTTCATTGGACCAGGTGATCCGGTTTGCTTTGAAGAAGCGGCTCAATTAGAGGTGTGGAGAAAGGCGATGGAAGCAGAGATAACCTCCATAGAAGAGAATAACACATGGGAGTTAGTTGAATTACCTGAAGAAGCAAAGGTGATTGGGCTGAAGTGGATTTTCAAGACTAAATTCAATGAGAAAGGAGAAGTTGATAAGTTTAAAGCAAGACTGGTTGCAAAGGGCTATCATCAGAGATATGGAGTGGATTTCTATGAGGTATTTGCACCAGTAGCTAAGTGGGATACTATCAGATTGATTCTTGGCTTAGCTGCAGAGAAAGGATGGAGTGTTTTTCAACTAGATGTGAAAAGTGCGTTTTTGCATGGAGACCTAAAGGAAGATGTGTTTGTTGAGCAGCCTAAGGGATTCGAAGTGGAAGAAGAATCCAGCAAGGTGTACAAATTGAAGAAGGCCTTATATGGCCTAAAACAAGCTCCAAGAGCTTGGTACAGCCGTATAGAAGAATTCTTTGGTAAAGAAGGGTTCGAAAAGTGCTACTGTGAACATACACTGTTCGTGAAGAAAGAGAGAAGTGACTTCTTGGTGGTAAGTGTGTATGTGGATGATCTTATTTACACAGGAAGCTCGATGGAGATGATTGAAGGGTTTAAAAATTCTATGATGGAGGAATTTGCTATGACTGATCTTGGAAAGATGAAGTACTTCTTGGGAGTTGAGGTCATACAAGATGAAAGAGGTATTTTCATCAACCAAAGAAAGTATGCTGCAGAAATCATTAAGAAGTATGGAATGGAGGGATGTAATTCAGTCAAGAATCCAATTGTGCCCGGACAGAAGTTAACAAAAGCTGGAGCTGGTGATGCTGTTGATCCAACTGAGTTTAAGCAACTCATTGGGAGCTTAAGGTACCTAACCACCACTCGACCAGACTTGATTTTCTCTGTAAATCTAGTTAGTAGGTACATGGAAAGTCCAAATGAGCAACACTTGTTGGCTGTGAAGAGAATCTTGAGGTACGTTCAAGGTACGTTGGATCTCGGGATTCAATATGAACGTGGTGGTGCTACAGAGTTGGTTGGCTTCGTTGATAGTGATTATGCCGGTGACGTCGATGACAGAAAGAGCACCTCTGGTTATGTGTTCATGTTAGGTGGAGGAGCTATAGCTTGGGCATCTAAGAAGCAACCAATTGTGACATTATCAACAACGGAAGCAGAGTTTGTGTCAGCTTCTTATGGTGCGTGTCAAGCGGTATGGCTCAGAAACGTTTTGGAGGAGATTGGCTGCAGACAAGAAGGAGGCACACTTGTGTTCTGTGATAACAGCTCCACCATAAAGTTGTCAAAGAATCCTGTACTACATGGAAGAAGTAAGCACATTCATGTGAGGTATCATTTTCTCAGAGAGTTGGTGAAGGAAGGAACTATTAGACTTGACTATTGTACTACTACAGACCAAGTTGCAGACATCATGACTAAGGCTGTGAAACGTGAAGTGTTTGAAGAGCTTCGGGGAAGAATGGGAGTAAGAAGAAGAGAAGAATAAACCGAAAAGTGTGTTTTCGGTTTAAGGGAGGGATTGAAGAATAAAGCCCAATCGGTTTGGATTTGGGCCTGCATCTTTGTGTTGGTTCTGCAACTTTATTGGTTTTTCTAGTTTTGAATAAGTCTCCACCTTTGTAGGAGAAAGAATCGTGACATTAGTTTAGTTGCGAGAGTTTCGTAGCTTCAGTTGCTTTCTTTGTAAAGTCTATTTATTGACTAATCTGAATTCAATGCAAGTAAGAGTTTTTCAGTATCTGTTCTTGCAAATCTTTGTTTTTCCTTAAAGTGAGATTTGATAAAACAACA
>RU28
TGAAGAATAAAGGTCCAATGAGTTTGGGCCTGTGGAGTTTGGGCCTACGGGTTTAGTTACGCATCTTTCGTTTTCAAGTTGCTGTGTTTTGTTCTGTTTTCGTTTTTGAATAAGTCAGCTCCTTTGTCGGAGAAAGACTCGGGCGTTTAGCTAGTAGCTTAAGTTTAGGAGCTGCAGTTTGATTATCTTGTAAGGTCTATTTAAAGACTATCACTGAAGTCAATTGAAGTAAGAAGTTTTCAGTCTCTGTTTCTTGCATACTCTGTTTCAAATTGAGATTAGAAAACAATAAGTGGTATCAGAGCTTGTCACGAGCTTGGTACGAGAGAGAAAAACATCATGAGTGAAAAAGAGTCTGTGATCATACCAAAATTCGACGGTGACTATGAGCATTGGGCTATGCTCATGGAGAATCTGATAAGATCAAAGGAGTGGTGGGATATCATCGAGACGGGAATCCCAAGGACGGAGAGAAACGTGATTCTCACCGGACCGCAGAGGACGGAGCTGGCGGAGAAGACGGTGAAAGATCACAAAGTGAAGAACTATCTATTTGCGTCAATAGATAAAACAATCCTCAAGACAATCTTGCAGAAGGAAACGTCTAAGGATTTGTGGGAGTCCATGAAGAGGAAATACCAAGGAAACGATCGAGTTCAAAGCGCACAACTGCAGAGATTACGCAGGAGCTTTGAGATTCTTGAGATGAAGCTGGGAGAAACAATCACCGGGTATTTCTCTAGAGTGATGGAAGTCACCAATGATATGAGAAATCTGAGTGAAGACATGCCAGATTCTAAGGTGGTAGAGAAGATCTTGCGAACTCTGGTGGAGAAATTCACATACGTTGTATGTGCCATAGAAGAATCAAATGACATCAAGATGATGACAGTAGATGGTCTGCAAAGCTCGTTGATGGTTCATGAGCAGAATTTAAGAAGACATGATGTAGAAGATAAAGTCTTAAAAGCTGAGACACAATGGAGACCGGATGGTGGAAGAGGTAGAGGAGGAAGTCCAAACCGAGGAAGAGGAAGAGGAGGTTATCAAGGAAGAGGACGTGGCCATGTGAATAGAGACACGGTGGAGTGTTTCAAATGTCACAAAATGGGACACTTCAAGGCAGAATGTCCAAGCTGGGAGAAAGAAGCAAATTACATAGAGATGGAGGAAGATTTGCTTCTCATGGCGCATGTAGAACATATTGGTGAAGAAGAGAAACATGTTTGGTTTCTCGATTCCGGATGCAGCAATCACATGTGTGGTGTCAAAGAATGGTTCATCGAGTTGGACCATGACTTCAAGCAGAATGTAAGGCTGGGAGATGACCGGAAAATGACTGTGGAAGGAAGAGGAAAGCTGAGACTTGAAGTTGACGGAAGAAACCAAGTAATCTCGGACGTGTACTTTGTTCCGGGGCTGAAGAACAATCTCCTTAGTGTTGGGCAGCTGCAACAAAAGGGGTTGAGATTTATAATTGAGGACGATGTGTGTGAAGTGTGGCATAAGTTGGAACAGAGAATGGTGATGCACTCAACCATGACAAAGAATCGCATGTTTGCTATTGTTGCAACTGTTAGAGAGGCTAGAGAGACTGAAGGAAAAAGGTGTCTTCAAGTGATCGAAGCTCAAGACAATTTATGGCACAAGAGATTCGGGCATCTTAATCACCATGGCTTAAGATCACTTGCAGAAAAGGAAATGGTAAAGGGTTTACCAAAGCTCACTCATGGAGACAAAGATGTGACATGCGAAATTTGTCTAAAGGGAAAACAGATCAGAGAGTCTATTCCGAAAGAGAGCATGTGGAAATCGACTCAGGTCCTGCAGCTTGTTCACACAGACATATGTGGACCAATAAACCCTGTATCGGCCAGCGGGAAAAGGTATATCCTTAACTTTATTGATGATTTCAGTAGAAAGTGTTGGACCTATCTGTTGTCCGAGAAGTCGGAAGCATTTCAGGCCTTCAAGGAATTTAAAGCTGAAACTGAAAGAGAATCTGGTCAAAAGGTGGTCTGTTTGAGATCAGATAGAGGAGGAGAGTATAACTCAAAGGAGTTTGAGGAGTACTGCAAAGAATTTGGAATCAAGAGACAGCTCACAGCAGCTTACACGCCACAACAGAACGGCGTCGCAGAGAGAAAGAATCGGAGTGTGATGAACATGACGCGATGTATGCTGATGGAGATGTTTGTACCAAGAAAGTTCTGGCCTGAAGCGGTTCAGTACGCAGTGTACATACTGAATCGAAGTCCGTCAAAGGCTCTAAAGGAGATAACACCAGAAGAGAAGTGGAGTAATTGGAAGCCATCGGTAGAGCACTTGAGAATTTTTGGTTGCTTAGCATATGCTTTGGTACCGTACCAGAGAAGAATCAAGCTTGATGAGAAGAGTATCAAGTGTGTAATGTTTGGAGTAAGCAAGGAATCTAAGGCGTATCGTTTATATGATCCTGCTACAGGAAAAATCTTGATTAGCAGAGATGTTCACTTTGATGAAACCAGAGGCTGGGAATGGGAAGATAAATTGCTGGAACAAGAGCTTGTTTGGGAAGATTCTGTTAAAGAACCTGCAGGGGAAGAGGGTACAGAAGCAGATCAACCTGAGCAACAAGAACAAGCGGAATCAGAAGAAGAAGTAGTAGAAGAAGAAGCTCATCAAAATCAAAATTTGCCGTCTGTTGAAACAGGAGCTGCTAGACAGAGACAACCACCTATTTGGATGAAAGATTATGTCATCGGAAACGCAAAGGTTCTAATAGCAGAAGAAGAAGATGAGTTGTTTGCGATGTTTGTTGGACCAGAAGATCCAGGAAACTTTGAAGAAGCGGTTCAGATGGAGGTATGGAGAAAGGCTATGGAAGCTGAGATCGCCTCAATAAAAGAAAATAACACATGGGAACTGGTTGAGCTGCCGGAAGAAGGAAAAGTGATTGGGTTGAAGTGGATCTTCAAAACCAAGTTCAATGAGAAAGGAGAAATCGACAAATTTAAGGCAAGACTGGTCGCAAAAGGGTACCATCAGAGATACGGAGTCGACTTTCATGAGGTATTTGCGCCAGTGGCTAAGTAGGACACAATCCGGTTAATACTCGCCTTAGCAGCAGAGAGAGATTGGAGAGTCTTTCAACTTGATGTAAAGAGTGCCTTCCTTCATGGAGACTTGAAGGAGGACGTTTTCGTTGAGCAACCTCAGGGATTCAAAGTTGAAGAAGAATCCAACAAGGTATACAAGCTTAAGAAAGCCCTATATGGACTAAAACAGGCCCCGAGAGCATGGTATAGCCGCATAGAGGGTTACTTTATCAAGGAAGGGTTTGAAAAGTGCTACTGTGAGCATACTCTGTTCGTGAAGCAGGAGAGAAGTGATGTTTTGGTTGTCAGTGTTTATGTGGATGATCTCATTTACACAGGAAGTTCAATGGATATGATTGAGAAGTTCAAGACATCGATGATGGAGGAATTCTCAATGACTGACTTGGGAAGAATGAAATATTTCTTGGGAGTGGAAGTTATTCAAGATGAAACAGGTATTTTCATTAACCAAAGGAAATATGCTGCAGAGATTCTCAAAACGTATGGAATGGAAGATTGCAACCCGGTCAAGAATCCAATTGTGCCAGGACAGAAATTAACCAAGGAAGGAGCTGGTGAACTAGTAGATTCAACCAAGTATAAACAACTCATTGGGAGCTTGAGGTACCTAACCACTACACGACCAGACTTGATTTATTCTGTAAATCTAGTCAGTAGGTACATGGAAAGTCCAACTGAGCTGCACATGCTTGCGGTGAAGAGAATCTTGAGATATGTGAAGGGAACTCAAGGTTACGGAATTCAGTATAAACGTGGGAGAGTTGCAGAGCTGGTCGGGTTTGTTGACAGTGATTACGCTGGTGATGTTGATGACAGGAAGAGTACGTCCGGGTTTGTGTTCATGTTAGGAGGAGGAGCAATTGCTTGGGCATCAAAGAAACAGCCCATCGTGACTTTATCAACAACAGAAGCTGAGTTCGTGTCGGCTGCTTTTGGTGCTTGTGAAGCGATATGGCTCAGAAATGTGTTAGAAGAGATTGGTTGCAGACAAGAAGAAGGTACACTTGTGTTCTGTGACAACAGTTCCACTATAAAGTTGTCAAGAAATCCTGTGCTTCACGGAAGGAGCAAACACATTCATGTGAGGTATCATTTTCTTAGAGAACTGGTGAAAGAAGGAACTATCAGGCTTGATTACTGTGCTACTGCAGACCAAATTGCAGACATCATGACCAAGGCTGTGAAACGAGACGTGTTCGAGGATCTTCGTGAAAGAATGGGAGTAAGGATTAGAGAAGAGTAAACTGAAGAGAAGGAGTTTCAGTTTAAGGGAGGGAATGAAGAATAAAGGTCCAATGAGTTTGGGCCTGTGGAGTTTGGGCCTACGGGTTTAGTTACGCATCTTTCGTTTTCAAGTTGCTGTGTTTTGTTCTGTTTTCGTTTTTGAATAAGTCAGCTCCTTTGTCGGAGAAAGACTCGGGCGTTTAGCTAGTAGCTTAAGTTTAGGAGCTGCAGTTTGATTATCTTGTAAGGTCTATTTAAAGACTATCACTGAAGTCAATTGAAGTAAGAAGTTTTCAGTCTCTGTTTCTTGCATACTCTGTTTCAAATTGAGATTAGAAAACA
>RU29
TGTGGAGATGATAGCTTGTAGCACAAGAACATTCAAATGTTTGACTCAACCTGAAGAGTGAAACTAACCAAGGTTGATTAAGTCGAACCATGGTTGAGTTACTTTTGGGACCAGTTTCTTGAGGCAACGGCTATGAAGGAGACAGCCTGGAAATAGCCATGTTTTGCGCTTAAGGACATTTTGTCTTGTGTGTCCAAAAGAGAAACAGGATCAGAGTGGCTGCAACAATCGTTTTCAAAGTTGTTAGAGTTGGCGTTTAGCAAACGCAGGCGGCTACTTGTTTGTTGCTGAAGTGAAGCCCTAATTGTTACTTGGAGTATAAAATAGGTGCTTGTGTGATAAGAGAGAGAGTGTGAGAGAAATAAAAGAAGTGAGGTGTTCTTGAGAGAAAAGCATTACATTGTGTAAACTTGTATTGAGTTGTTCTCTATGGATTACAAGGGTAGTGTAGAGTGACCTAAGTACTAGTGAAGGGTATTAGGTTGTCACTTGTAAACTCTTGTTGTAAAGAAACACCATCTGATTTCTAGTGGATTCCCGAGGCAAGTCTCGGCCCAGACGTAGCTACCCTTACGGGAGTGAACTGGATTAACAAATCCTGTGTTCTTCGTTTTTGTTTTCTCTTCTGTTGCTAGTCTTGTTCTTCTGAAACACACACACACTCAGTTCTCTGTTCCATCATTCTGTTCTCTGTTTTAGTGCCTCTGTTCTGTCTTTGTTGAGTGTCTCTCTAGAGGAAGTCGACACCTTTTAGAGTAAGAGATCTTAACAGATTGGTATCAGAGCTGTAGGTTATTGCTTGTGGTTCTGTAAAGTCTCACAATCATTGAACCATGTCTACGGCTAGGATAGAGGTTGAGAAGTTTGATGGTCGTGGTGATTACACGATGTGGAAAGAGAAGCTGTTGGCTCATATGGATATATTGGGTCTAAATACTGCTCTCAAGGAGTCGGAGAGCACCGGTGAGAAGAAATCAGTTCTGGATGAATCTGATGAAGACTATGAGGAAAAGCTTGAAAAGTTCGAAGCTTTAGAAGAGAAGAAGAAGAAGGCTAGGAGCGCCATTGTTCTTAGCGTCACAGATAGGGTTCTAAGGAAGATAAAGAAAGAATCGACAGCTGCTGCTATGTTGTTAGCCTTGGACAAGCTATACATGTCGAAAGCTCTTCCAAACAGGATCTATCCGAAGCAGAAGCTATACAGCTTCAAGATGTCTGAAAATCTGTCGGTTGAAGGTAACATTGATGAGTTTCTTCAAATTATTACAGATTTAGAGAACATGAATGTTATTATCTCGGATGAGGATCAAGCTATCTTACTGCTAACTGCACTTCCAAAGGCATTTGATCAGCTGAAAGATACTTTGAAATATAGCTCTGGTAAGTCTATATTGACTCTAGATGAGGTTGCTGCAGCTATTTACTCAAAAGAATTGGAGTTAGGCTCAGTGAAGAAAAGTATCAAGGTTCAGGCTGAGGGTCTTTATGTTAAAGACAAGAATGAGAATAAAGGGAAGGGTGAACAAAAGGGAAAGGGTAAAGGAAAGAAGGGCAAGTCCAAGAAGAAACCAGGGTGTTGGACTTGTGGTGAAGAAGGCCACTTCAGATCTTCTTGTCCTAACCAGAACAAACCTCAGTTCAAGCAGAGTCAAGTAGTGAAGGGAGAGTCCTCAGGAGGTAAAGGAAATCTGGCTGAAGCAGCTGGATATTACGTGTCTGAAGCTTTGTCATCAACTGAGGTCCATTTAGAAGATGAATGGATATTAGACACGGGTTGCAGCTATCACATGACCTATAAAAGGGAATGGTTTCATGAGTTCAATGAGGATGCAGGCGGGTCAGTTAGAATGGGAAACAAGACAGTGTCTCGGGTCAGAGGTGTTGGAACCATCAGAGTCAAGAACAGTGATGGTTTAACTATCGTTCTCACTAATGTGAGATACATTCCTGACATGGACAGGAATCTGCTGTCATTGGGAACTTTTGAGAAAGCTGGTTACAAGTTTGAATCAGAAGATGGGATATTGAGAATTAAAGCTGGAAATCAAGTGTTATTGACTGGAAGAAGGTATGACACGCTTTATTTGCTTAATTGGAAACCTGTGGCAAGTGAATCACTTGCAGTAGTTAAGAGAGCAGATGATACAGTCTTGTGGCATCAGAGGCTATGTCACATGAGTCAAAAGAACATGGAAATTCTAGTTAGAAAGGGGTTTCTAGATAAGAAAAAGGTATCAAGCTTAGATGTATGTGAAGACTGCATCTATGGTAAAGCCAAGAGGAAGAGTTTCAGTCTGGCACACCATGATACTAAAGAGAAGCTTGAGTACATCCACTCTGACTTGTGGGGAGCTCCATTTGTTCCGCTCTCACTAGGGAAGTGTCAATACTTCATGTCCATTATTGACGACTTTACCAGAAAAGTATGGGTTTATTTTATGAAAACTAAGGATGAAGCATTCGAAAAGTTTGTTGAATGGGTCAATCTGGTGGAGAATCAGACTGATAGGAGAGTGAAGACTCTCAGAACAGACAATGGTCTCGAATTCTGTAACAAGTTGTTTGATGGCTTCTGTGAATCAATAGGGATTCATAGGCATAGAACTTGTGCGTATACACCCCAACAGAACGGTGTTGCAGAGCGCATGAACAGGACGATCATGGAGAAAGTAAGGAGTATGCTGAGTGATTCAGGTCTACCTAAGAGGTTTTGGGCGGAGGCAACTCACACAACAGTGTTACTTATCAACAAGACTCCCTCTTCAGCTCTAAATTTTGAGATTCCTGACAAGAAGTGGTCTGGAAATCCTCCAGTTTACAGCTATCTGAGAAGATATGGCTGTGTTGCGTTTGTTCACACAGATGATGGGAAACTGGAACCTAGAGCTAAGAAAGGAGTGCTTATTGGTTATCCTGTTGGAGTAAAAGGGTACAAGGTGTGGATACTTGATGAGAGAAAGTGTGTGGTTAGTAGAAACATCATCTTTCAAGAGAATGCTGTGTATAAAGATCTGATGCAGAGACAAGAAAACGTTTCTACAGAAGAAGATGATCAAACAGGATCTTATCTGGAGTTTGATCTTGAAGCAGAAAGAGATGTTATCTCAGGTGGAGACCAAGAGATGGTTAACACTATACCTGCACCAGAAAGTCCGGTTGTCTCTACCCCTACAACTCAAGACACTAATGATGATGAAGATTCTGATGTAAATCAGTCTCCTTTGAGTTATCATTTAGTAAGGGATAGAGACAAAAGAGAGATAAGAGCCCCAAGACGTTTCGATGATGAAGATTACTATGCTGAAGCATTGTACACAACTGAAGACGGTGAAGCAGTTGAACCTGAGAATTACCGAAAGGCAAAGTTAGATGCAAACTTTGACAAGTGGAAACTAGCTATGGACGAAGAGATCGATTCTCAAGAGAAGAACAACACATGGACGATTGTTACTAGACCTGAGAATCAGAGGATCATTGGTTGCAGATGGATTTTTAAGTACAAACTTGGGATTCTTGGAGTAGAAGAACCAAGGTTCAAAGCAAGACTTGTTGCGAAGGGTTATGCACAAAAGGAGGGCATTGACTACCATGAGATCTTTGCTCCTGTGGTAAAGCATGTATCTATAAGGGTGTTGCTTTCGATAGTAGCTCAAGAAGACTTAGAGCTGGAGCAGTTAGACGTGAAAACTGCCTTCCTTCATGGGGAGCTTAAAGAGAAGATCTACATGTCACCTCCAGAGGGATATGAGTCAATGTTCAAAGCCAATGAGGTATGTCTTCTTAATAAAGCTCTATATGGACTGAAGCAGGCACCTAAACAGTGGAATGAGAAGTTTGACAACTTCATGAAGGAAATCTGTTTTGTGAAAAGTGCTTATGACAGTTGCGCTTATACAAAGGTGTTGCCTGATGGTTCAGTGATGTATCTTCTCATTTACGTGGATGATATACTGGTAGCATCTAAGAACAAAGAAGCTATTACAGCCTTGAAGGCTAATTTGGGTATGCGTTTTGAGATGAAGGATCTAGGAGCTGCTAAGAAGATTTTGGGTATGGAAATCATCAGAGACAGGACATTGGGTGTTTTATGGCTGTCTCAAGAGGGTTACTTGAATAAGATTCTTGAAACCTACAATATGGCTGAAGCAAAGCCTGCAATGACTCCACTGGGAGCTCATTTCAAGTTCCAAGCTGCAACAGAACAGAAGCTGATCAGAGATGAAGACTTTATGAAGTCTGTCCCCTACTCAAGTGCAGTGGGGAGCATTATGTATGCCATGCTTGGCACACGTCCTGATCTAGCTTATCCAGTGGGTATCATTAGCCGTTTTATGAGTCAACCTATCAAGGAGCATTGGCTTGGAGTAAAATGGGTGCTAAGATACATTAAAGGTACTCTTAAAACAAGACTGTGTTACAAGAAAAGCTCAAGTTTCAGTATTGTGGGCTACTGTGATGCAGACTATGCTGCAGACCTTGACAAGAGAAGATCAATCACTGGTTTAGTGTTTACACTTGGTGGAAACACAATAAGCTGGAAGTCAGGCTTGCAACGAGTTGTTGCTCAGTCAACAACTGAATCAGAGTACATGTCACTCACGGAGGCTGTTAAAGAAGCAATTTGGTTGAAGGGCTTACTTAAAGACTTCGGTTATGAACAGAAGAGTGTTGAGATCTTCTGTGACTCACAGAGTGCTATTGCACTCTCGAAGAACAATGTGCATCACGAGAGAACGAAGCACATTGATGTTAAGTACCATTTCATCAGAGAAATCATTTCAGATGGTACTGTGGAGGTGTTGAAGATATCTACTGAGAAGAATCCGGCAGATATATTCACCAAGGTATTGGCTGTGAGCAAGTTTCAGGCTGCTTTGAACTTGCTCCGAGTCAAGTCTGAGTAATGGACTCAGGATCCGAGACTGGAATCCAGAAACTAGAATCAGGTACTCTCTCTCTCTTTTCTAAACTCTAGATGTTGTGAATGTTTACTGCTTATGCTATCAGGTGGAGATTTGTGGAGATGATAGCTTGTAGCACAAGAACATTCAAATGTTTGACTCAACCTGAAGAGTGAAACTAACCAAGGTTGATTAAGTCGAACCATGGTTGAGTTACTTTTGGGACCAGTTTCTTGAGGCAACGGCTATGAAGGAGACAGCCTGGAAATAGCCATGTTTTGCGCTTAAGGACATTTTGTCTTGTGTGTCCAAAAGAGAAACAGGATCAGAGTGGCTGCAACAATCGTTTTCAAAGTTGTTAGAGTTGGCGTTTAGCAAACGCAGGCGGCTACTTGTTTGTTGCTGAAGTGAAGCCCTAATTGTTACTTGGAGTATAAAATAGGTGCTTGTGTGATAAGAGAGAGAGTGTGAGAGAAATAAAAGAAGTGAGGTGTTCTTGAGAGAAAAGCATTACATTGTGTAAACTTGTATTGAGTTGTTCTCTATGGATTACAAGGGTAGTGTAGAGTGACCTAAGTACTAGTGAAGGGTATTAGGTTGTCACTTGTAAACTCTTGTTGTAAAGAAACACCATCTGATTTCTAGTGGATTCCCGAGGCAAGTCTCGGCCCAGACGTAGCTACCCTTACGGGAGTGAACTGGATTAACAAATCCTGTGTTCTTCGTTTTTGTTTTCTCTTCTGTTGCTAGTCTTGTTCTTCTGAAACACACACACACTCAGTTCTCTGTTCCATCATTCTGTTCTCTGTTTTAGTGCCTCTGTTCTGTCTTTGTTGAGTGTCTCTCTAGAGGAAGTCGACACCTTTTAGAGTAAGAGATCTTAACA
>RU30
TGTGAAGACTGATAGCTTGAAGCACAAGGTGATATTCAAATGTTTGGCCTTAACCTTAAGACTTAACCCAAGGTAAAGTAACTCAACCTTGGTTAGTCTACTTTTGGGACCACAACAAAGCAAACGGCTATGAAGGAGCTTGCCTCGCAATGGCATCGGTTTGCTTTAAGGACAGTTTGTCCATTTGTGTGTGCAAAGAGAGGAGGTTAAAGAAGGAGACAACAATCGCTTTCAAGCTGGCAGTTTTGGCGTTTTAAGGAGCGTAGGCTGCGGCTTGTTATTTGCTGAGGTGAAGCCCTAATCTACTTTGAAGTATAAATAGGTGCTTAAGTCATTGAGAGAGTGTGCGAGACATTTTAGAGAGTTTGGGAGGTGTTAAGAGAGAAAGCTATTCATAGTATAAACTTGTATTAACTGTTCTTTGTGGGATAACAGAGTAGTGCAGAGCAATCCTAAGTACTAGTGAAGGGTATTAGGTGTATTGCTTGTAGACTCTTGTTGTAAACACTATAAGATTCTAGTGGATTCCGAGGAGAGTCTCGGCCCAGACGTACCTACCCTATGGGAGTGAACTGGGTTACCAAATTCTCGTGTGTGTTCTCTATTTTGTTTCTCTATTTCTTGCAAAGTCTTGTTCTTCTTACAAACATTCTTGAACGAGTTTCTGAAGTACATCACTCATCTCTGAAGTAGTTCTGTTCTAGGATCTGTTTTGAGTCACTGAGTAAAGTAAAGTCGACGTCTTTAGTTCTGTCGTTTCTTAACAGATTGGTATCAGAGCACCATGTTGGTGTTCTTTGTGGTTCTGAAAAGGGTTTAAGATCTTGAACCATGTCTACAACTAGAATAGAAGTTGAGAAGTTTGATGGTCGTTGTGATTACACGATGTGGAAGGAGAACTGTTGGCTCATATGGATATATTGGGTCTGTGTACTGCTCTCAAAGAATCAGAGAGCAAGGGTGAGGAGTTATCAGGTCCAGACGAATTTGATGAAGACTATAAAGAGAAGCTCGAAAAGTTCAAAGCTTTAGAAGAAAAGAAGAGAAAGGCTAGGAGCGCCATAGTTCTTAGTGTCATTGATAGAGTCCTAAGGAAGATAAAGAAGGAATCGACAGCCGCTGCAATGTTGTTAGCCTTGGATAGGCTATACATGTCGAAAGCCTTTCCAAATAGGATCTATCTGAAGCAGAAGCTTTACAGCTACAAGATGTCTGAAAATCTGTCAGTAGAAGGTAATATCGATGAATTCCTTTAGATTATTACAAACTTAGAGGACATGAATGTTAATATCTCTGATGAGGATCAAGCTATTCTGCTGTTAACATCGCTTCCAAAAGCTTTTGATCTGCTTAAGGATACTCAGAAATATAGCTCGGGTAAGTCTATATTAACCTTAGATGAGGTTGTTGCAGCCATCTACTCTAAAGAGTTGGAGTTAGGGTCTGTAAAGAAGAGTATCAAGGTTCAGGCTGAAGGTCTTTTTGTTAAAGACAAGAATGAGGCTAAAGGAAAGGGTGAACAAAAGGGAAAGGGGAAAGGAAAGAAGGGCAAATCCAAGAAGAAACCCGGGTGCTGGATTTATGGTGAAGAAGGACACTTCAGAGCTTCCTGTCCAAACCAGAACAAGCCACAGTTCAAGCAGAGTCAAGTAGCAAAGGGAGAATCCTTAGGAGGAAAAGGAAACATAGCTGAAGCAGCTGGTTATTATGTATCTGAGGCGTTGTCATCAACTGATATCCGTTTAGAAGATGAATGGATACTAGATACAGGCTGTAGCTATCACATGACCTACAAGAGGGAATGGTTTGAAGAGTTCGATGAAGAAGCAGGAGGTTGTGTCAGAATGGGAAACAAGACTGTTTCTCGGGTAAAAGGAATTGGAACCATCAGGGTCAAAAATGATGATGGTCTGTCTGTGGTTCTCACAAATGTGAGATATATTCCTGATATGGATAGAAATCTGCTATCTTTGGGGACTTTTGAAAAGGCAGGTTACAAGTTTGAGTCAGAAAATGGAATCTTAAGCATTAAAACTGGAAGTCAAGTGCGACTTACTGGAAGAAGGTATGACACTCTTTATTTGCTTAACTGGAAACCTGTAGCTAGTGAATCACTTGATGTAGTTAGGAGAATGGATGATACTGTGTTATGGCATAGAAGTTTATGTCATATGAGTCGAAAGAACATGGAGATTTTGGTCAAGAGAGGACTTCTAGATGGTAAGAAAGTCTCAGTTCTCGACACCTGCGAGGACTGCATTTATGGTAAAGCCAAGAGAATTGGTTTCAATTCGGCTCATCATGGTACCACTAAGAAGTTAGAATATGTTCATTCAGACCTTTGGGGAGCTCCATTAGTTCCATTCTCATTAGGGAAGTGCCAATACTTCATGTCAGTTATTGATGATTACACTAGAAAGGTGTGGGTTTATTTTCTGAAAACCAAAGATGAAGCCTTCGAGAAGTTTGTTGATTGGGTCAGTTTGGTTGAGAATCAGAGTGACAATAGAGTGAAGACTCTTAGAACAGACAATGGTCTGTAACAAGTTGTTTGATGGTTTTTGTGAATCAAAAGGGATTCAAAGGCACAGAACGTGTGCTTACACACCTCAACAGAATGGGGTTGCTGAACGCATGAATAGAACCATCATGGAGAAAGTGAGAAGCATGCTGAGTGATTGAGGTCTACCTATGAAGTTTTGGGCAGAGGCAACTCACACTGCAGTACTTCTCATCAATAAAACACCATCATCAGCTCTTAATTTTGAGATTCCTGACAAGAAGTGGTCAGGAAAACCACCGGTTTACAGTTATCTGAGAAGGTATGGATGTATAGCTTTCATTCACTCTGATGATGGAAAGCTTGAACCAAGAGCTAAGAAGGGAGTGTTTATTGGTTACCTGTTGGAGTAAAAGGGTATAAAGTGTGACTGCTGGATGAAAGAAAGTGTGTGGTTAGTAGAAATGTCATCTTTCAAGAAAATGTTGTGTACAAGGATCTGATGCTGACACGTGAGAATGTGTCTAGTGAAGAAGATGATCAAACTGGATCATATCTAGATCTTGACCTTGAAGCAGAAGATGATGTTATCTCAGGTGGAGATCAAGGGATGTCTTAGACAACTCCTGTACCAGAAAGTCCAGTACACGCTACTCCACTCAGTAAAACTGCAAATGATAATGGTGTTTCTGAAGTAAATCAGTCTCCTCCGAGTTATCATTTAGTAAGAGACAGAGACAGAAGAGAGATTAGAGCACCAAGACGTTTTGATGATGAAGATTACTATGCTGAGGCATTGTATACAACTGAAGATGGTGATGTAGTTGAGCCGGAGAGTTTCAACGAGGCAAAAATGGACTCTAATTGGAACAAATGGAAGCTTGCTATGAATGACGAGATCGATTCTCAAGAGAAAAACAACACGTGGACAGTAGTCACGAGACCTGAGAATCAAAGAATCATTGGCTGCAGGTGGATCTACAAGTATAAGCTTGGGATTCTGGGTGTAGAAGAACCAAGATTCAAAGCAAGACTTGTTGCCAAGGGGTATTCTCAACGAGAAGGAATTGACTATCATGAGATCTTTGCTCATGTGGTAAGACATGTATCTATAAGGGTTTTGCTGACTATAGTATCACAAGAGGACTTGGAACTAGAGCAGTTAGATGTGAAAACAGCTTTTCTGCATGGAGAGCTGAAGGAGAAGATCTACATGTCACCTCCAGAAGGTTATGAGTCAATGTTCAAAGAGAATCAGGTATGTCTTTTGAATAAAGCCCTGTATGGACTGAAGTAGGCACCAAAACAATGGAATGAGAAGTTTGACAACTTCATGAAAGAGATTGGTTTTGTGAAAAGTCAGTATGATAACTGTGCTTACACTAAGGTGCTGCAGAACGGTTCAATGATGTATCTTCTCATCTATGTGGATGATATGCTTGTAGCAGCAAAGGATAAAGAAGCAATAGCCTCTTAAAAGTCTGAGTTGAGCAAGCGTTTTGAGATGAAAGATTTGGGGGCTGCTAAGAAGATACTTGGTATGGAGATCAACAGAAACAGATCAGAGGGTGCTCTATGGCTGTCTCAGGAAGGTTACTTGAATAAGATTCTTGAAACTTACAATATGTCAGAACCAAAGCCTGCAATGACTCCACTTGGAGCTCATTTTAAGTTTCAAGCTGCAACAGAACAGAAACTGGTCAGAGATGAAGACTTTATGAAGTTTGTTCCCTACTCAAGCGCTGTGGGAAGCATCATGTATGCCATGATTGGGACACGTCCTGACCTTGCTTATCCAGTGGGTATCGTCAGCCGCTTCATGAGTAAACCGAGTAAAGATCATTGGGTTGGAGTGAAATGGGTGTTGAGATACATTAAAGATACTTTGAAAACAAGACTGTGTTACAAGAAAAGCTCAAGTTTCAAGATTGTGGGCTATTGTGATGCAAATTATGTTGATGACCTTGATAAGAGAAGATCAATCACTGGTCTTGGTTTTACACTTGGTGGAAACACCATAAGTTGGAAGTCAAGTCTACAAAGAGTTGTTGCTCAGTCAACAACAGAATCAGAGTACATGTCACTTAATGAAGCAGTGAACGAGGCAGTTTGGTTAAAAGGTTTGTTGAAAGACTTCAGGTATGATCAGAAGAGTGTGGAGGTCTTCTGTGATTCTCAGAGGGCTATTCCACTCTCGAAGAACAATGTGCATCATGAAAGAACCAAGCACATTGATGTTAAGTTCCATTACATCCGAGAGATCATATCAGATGGAACTGTTGAGGTGTTGAAGATAACTACAGAGAAGAACCCAGAGGATATATTCACCAAAGTTTTGGCAGTGAGTAAGTTTCAAATAGCTTTGAACTTGCTCCGTGTCAAGTCTGAGTAGTAAACTCGGAGAATCCGAGACTAGAATCCAGAGGCTAGAATCAGGTACTCTTTCTCTCTCTTGTAACTCTAAACAGTTTGAATGTTTGTGGCTTATGCTATCTAGTGGAGATTTGTGAAGACTGATAGCTTGAAGCACAAGGTGATATTCAAATGTTTGGCCTTAACCTTAAGACTTAACCCAAGGTAAAGTAACTCAACCTTGGTTAGTCTACTTTTGGGACCACAACAAAGCAAACGGCTATGAAGGAGCTTGCCTCGCAATGGCATCGGTTTGCTTTAAGGACAGTTTGTCCATTTGTGTGTGCAAAGAGAGGAGGTTAAAGAAGGAGACAACAATCGCTTTCAAGCTGGCAGTTTTGGCGTTTTAAGGAGCGTAGGCTGCGGCTTGTTATTTGCTGAGGTGAAGCCCTAATCTACTTTGAAGTATAAATAGGTGCTTAAGTCATTGAGAGAGTGTGCGAGACATTTTAGAGAGTTTGGGAGGTGTTAAGAGAGAAAGCTATTCATAGTATAAACTTGTATTAACTGTTCTTTGTGGGATAACAGAGTAGTGCAGAGCAATCCTAAGTACTAGTGAAGGGTATTAGGTGTATTGCTTGTAGACTCTTGTTGTAAACACTATAAGATTCTAGTGGATTCCGAGGAGAGTCTCGGCCCAGACGTACCTACCCTATGGGAGTGAACTGGGTTACCAAATTCTCGTGTGTGTTCTCTATTTTGTTTCTCTATTTCTTGCAAAGTCTTGTTCTTCTTACAAACATTCTTGAACGAGTTTCTGAAGTACATCACTCATCTCTGAAGTAGTTCTGTTCTAGGATCTGTTTTGAGTCACTGAGTAAAGTAAAGTCGACGTCTTTAGTTCTGTCGTTTCTTAACA
>RU31
TGAGAGTTGTGACCCAAATGCCTTTATTCTCTAAGTATCAGAGAGTCTCTCAAAGAAACTGAAGGTTCAAGTCTTGGGGTTAATTATCACACGTGTGGTTAACAGGTGAGAAGTCAACGAAGGAGTATTAGCGTTATATCTTTAGCTCATTCTGTTTCATCGTTCATTGAGTTGTTGTAACAAGATAAGAGAGAGAGAGAGATCCTTTGTAGAGAGAGAACGTTATCAGCGATCTAGTGGATTCCGGAGAATCTCCGGCGAGACGTAAACTAACCACATCAGTTAGTTGAACTAGTTAAAGCTTGGTGTCGTTTCTTCATTCTTAAACAAACACACGAGAGTCTAGAGTGTTTAGTGAGCTAAACTTGAAGACGATTCATCTTGAATCGTACAAATTGGTATCAGAGCTCTGGTTCATCAATAATCTGAAGATCGGTTATAAGAATGACGGATTCGAAAGTAAAGATTGCTCAATTCGATGGATAGGGTGACTTCTCCCTCTGGAGAACTCGGATGTTCGCTCACCTCAGAGTGTTGGGGCTAAAGACTGCTCTGGTGGAGCAACCACCACATAAACCTCTCACGGAAGAAGAAGAAGGAGATCCTGCAAAGAAGAAGAAGTGGATCGAGGAGGAAGAGGCTAGAATAGAGCGAGATGAGAAGGCGATGGACATTATATTCATCAATGTCGCAGATAAGGTTCTAAGATCAAGAAAACATTCAAAATCTGCAGCGGAAGCTTGGGGAACGCTTGAGAGATTGTATTTGGTAAAGATTTTACCAAATCGTGTATATCTTCAACTAAAGGTTTACAACTACATGATGCAAGAATCGAAGACTCTTGAGGAAAACTTTGATGAGTTCTTAAAGATGATTTTAGATCTGAATAATCTTCAGATTCAAGTCCCAAATGAAGTTCAAGCAATCTTGATCCTGAGTGCTCTTCCAGAGAAGTATGATATGTTGAAAAAAACATCGAAATATGGTAGAGAAGGTATAAGGCTGGATGATGTAATAAGTGTTGCTAAGTCAAAGGAGCTGGAGCTGAGGGATAGCTTAGGTGATTCAAGACCGGTTGGTGAAGGCTTGTATGTGTGAGGAAGACCACATGCAAAGGGTAATGATCAAATGTTTGGGAAAGAGGGCAAGAAAATCTGTTGGATCTGCGGTAAAGAGGGACATTTTAAAAGACAGTGCTATAAGTGGATTGAGAGGAACAAGGCTAATTCTCAACAAGGAGAATCAGCTCTGGTTAAAGATGATGCACAAGATCTGATTGGACTAGTCGCATCTGAAGTGAATCTCACTGAGAATGCAGATCAAGATGAGTGGATAATGGACACAATTGCTCGTTTCACATGACTCCAAGAAGAGATGTGCTCATTGAGTTTCAGGAAATTGGAACAGGGATGGTTAGAATGGCAAACAACTTATTCACAGAGGTCAATGGTATTGGCAAAGTGAGGTTTGTGAACTCGGATGGTACCACCTTTATGCTTCACGATGTCAGATATATGCCAGGGATGTCAAGGAATCTGATCTCCATGGGAACTCTGGACTCTAAAGGATGTGAGTTCGAAGGCAAAAACGGTGTGTTAAAGGTTATGAAAGGGGATATCACGTACATGAAAGGCACAAGAAGAGAGTCTTAATACATTTTACAAGCAGGAGCTAAGAAGTCAGAGTGTCTGGCACTTGAAGAGAAACCTGCAGAAGAAGATCTAACAAAACTTTGGCACAATCGTCTTAGGCATGTGGGACAGAAAGGGATGGATGGCCTAGCAGAGAAAGGGTGTTTTGGAAAAGACAAAGTATCAAGTATTAAGTTCTGTGAGGATTGTGTGTTTGGAAAAACACACAAAGTTAGCTTCAGCTCAGCACAACACGTCACTAAAGAGAAACTAGACTATGTTCATTCAAATTTATGGGGCTCTCCAAACGTCCCATTGAGTCTTGGAAGGTGTCAATACTTCATCTCCTTCACTGATGATTGGTCCAGGAAGGTCTGGATCTATTTCTTGAGGACAAAGGATGAAGCATTTGACATGTTTGTTCAATGGAAGAAGATGGTTGAAACACAAAGTGAAAGGAAAGTAAAGAAGCTTCGTACGGATAATGGTCTTGAGTTCTGCAATAATAGATTTGATACTTTCTGCAAGAAGGAAGGAATGGTGAGACACAGAACCTGTGCCTATACACCTCAACAAAATGGAATTGTAGAGAGATTAAATAGAACGATTATGAACAAAGTCAGAAGCATGCTCAGTGAGAGCGGATTAGGACAACAGTTTTGGGTTGAGGCAGCTTCCACATTAGTGTACCTAATAAATAGAACACCATCATCTGCTATTGATTTTCACATTCCAGAAGAGATGTGGACTTCAACTGTGCCAGACTTATCAGGTTTGCGAAGATTTAGATGTCTCGCTTACATTCACTCAAATGATGGTAAGCTAAATTTGAGGGCTAAGAAAAGAATCTTTACCGGATATCCAGAAGGAGTTAAGGGCTTCAGGGTTTGGTTGTTAGAAGACAGGAAGTGCACCATTAGCAGAAATGTGGTGTTCAAAGAGGATGTGTTGTACAAGGATATCATGGCTCAGAAACAGTCATGTATGATCTCTAACCCTTTACCAATGTTATCTGATAAAGCTACTTGTGATATTGCAGGAAATAACAGGTCTGAAGAGGATATTTCTTAAGGTGGAGCTTTAAAGCAAGATACTGTGATAAATTCAGGACAAAGTTCAGTGGAAATGTCAACAAGAGTTGAGAATCAAATGTCAGGGAGCTATCAGATAGCTAAACACAGGCCAAGAAGACAGATCATGAGACCAACCAGACTAGAAGACTAATACACTGAAGAAGCAGAATTAGATGAGATAGCCGGATACGCATACTTCGTAACAGAAGACGGTGGCAAGTCTGAGCCCTCCAGTTTTCAGGAAGCATTAAGAGATGCTAATAGTGACAAGTGGTTCACAGCTGCAGATGAAGAGATAGAGTCTCTCATGAAGAACAAAACTTGGTCACTAGTAGACAGAGATGAAAAACAGAAGCCTATAGGCTGCAAGTGGGTCTTCAAGAGAAAACCTGGAATAGTGGGTGTGGAAGGTCCTCGATTTAAAGCAAGAGTAGTAGCTAAAGGTTACTCACAGAAAGAAGGGGTTGACTATCAGGAGATTTTTTCACCTGTGGTGAAACATGTGTCAATTCGTTTTCTGCTCAGTATTATTGCTCATTTGGATATGGAACTCCAACAGATGGATGTCAAGACTGCTAACTTGCATGGATACTTATAAGAGACCATTTACATGGATCAGCCAGAAGGTTATGTAGATGAAAAATATCCAATGAAGGTGTGTCTGCTACAAAGGTCGCTATATGGTCTCAAGCAGTCACCAAGGCAATGGAATAATCGATTCAACGAGTTTGTGTAGTCACATGGATATGAAAGGAGTCAATATGATAGTTGCGTTTACTCTAAGAGATTACAGAGTGGAGACTATGTCTATATGCTGCTATATGTCGACGATATTTTAATAGCTTCAAAGGATAAGAATCATATAGATGAGTTAAAAACACTTCTCAACTCAGAATTTGAAATGAAAGATCTAGGAGAAGCTAAGAAGATCCTTGGAATGGAAATATCAAGAGATAGACAGAAAGGTACTCTCACTGTATCTCAAGATGGATATCTCCTAAAGGTCCTTGGAACTTATGGGATGGACCAATCCAAACCAATAGGAACACCAATGGGAATACACTTCAAGTTGCGTGCTGCCACAGATGAAGAATTAAGGATTCAGTCTGAATCTATGAGGGGTGTGCCATATCAAAGTGCAGTTGGAAGCTTAATGTATGCAATGATAGGTACCAGACCAGATCTCGCATATCCTGTGGGATTGGTATGCAGGTACATGAGTAAACCACTCAAGCAACATTGGCAAGCAGTTAAGTGGATTCTAAGGTATATCAGTGGGTCTATCAAGAAGAAGCTTTGCTATAAAAACAAAGGAGATTTTGTGATTGAAGGGTTTTGTGATTCAGACTATACTGCATGACAGGAGAAGATCTACATCAGGTATAGTTTTTACTTAGGAGGCAACGTTATCAGCTGGAAATCAAGTCTGCAAAAGGATGTGGCATTATCGTCTACTGAGGCTGAATACATGGCTCTAACAGAGGCAGCTAAGGAAACAGTTTGGTTACTAGGACTGATGAATGAACTTGGGTTTAAGCAGGATTCAGTAAATATTCACTGTGACTCTAAGAGTGCGATTGCTTTGGCAAGGAACACAGTGTTCCATGAAAGGACTAAACACATAGATACCAAGTATCATTTCATAAGAGATTTGGTAAGTGATGGGGTTATAAATCTGGTTAAGATTGCAACAGAGTGTAATCCTGCAGATATCTTTACTAAGACAGTACCAGTGGGTAAGCTTCAAGAAGCGTTAGAGCGACTCAGGATTACAGAAGCATAATGGAGCCATAAGGCTCCTCAACAAGCTGAGTGGGTTTACTCACGTGATCTGAAGCTTAGTGGGTTTAATCAAAAAGGCTTAGAAGGCTGAGTGAGTTTAGTCAGGTATACGGAGTTGGAGTCCAAGTTCGGCTGCTAGGTCGCTGCATTGGGGTCAAGGTGGAGAACTGAGAGTTGTGACCCAAATGCCTTTATTCTCTAAGTATCAGAGAGTCTCTCAAAGAAACTGAAGGTTCAAGTCTTGGGGTTAATTATCACACGTGTGGTTAACAGGTGAGAAGTCAACGAAGGAGTATTAGCGTTATATCTTTAGCTCATTCTGTTTCATCGTTCATTGAGTTGTTGTAACAAGATAAGAGAGAGAGAGAGATCCTTTGTAGAGAGAGAACGTTATCAGCGATCTAGTGGATTCCGGAGAATCTCCGGCGAGACGTAAACTAACCACATCAGTTAGTTGAACTAGTTAAAGCTTGGTGTCGTTTCTTCATTCTTAAACAAACACACGAGAGTCTAGAGTGTTTAGTGAGCTAAACTTGAAGACGATTCATCTTGAATCGTACA
>RU32
TGTTCGATATGACTTGAATTGGAATGTACCCTTAACTTTAGGCCAAATCAGTTTAGGGTTAATTAGGGCTTCTTTTGTATAAGTACTCTTCTTAACCTAGCCTCCCTGTATTCTGTACTCTGTTTTCTCAAGTAATAAATCTGTCTCTTTGCCCGTGGACGTAGCCAACAGAAAGTGTTGGTGAACAACGTTAAATCTGTGTCGTGTTCTTTACGCTTTTTTGTCTTGCTCACATCTGTTATAACAAAACTGGTATCAGAGCCAGGTTACTTTGTTCTTCTTTCGTCCTGCGAATTTTTTGCATAAGAAGTTTTGTGCAGAATAAGGTTCTGGAAATTCCATGTTTTGTAATCTGGTGAGAAGATGTCTTCGATGAATGTGAAGATTGATAAGTTTTCTGGAAGAAACAGTTTCAGTCTCTGGCAAATTAAGATGCAAGCCCTGTTAAAACAACAAGGCTTGTGGGCGCCGCTGTCTAATGACAGTAAAGGGAAGAGCGATGATGCTGAGATGGATGTCATGGACAAGAAGGCACACTCCACAATCATGTTGTGTCTTGAAGACGAAGTCATCATTGAGGTTTCAAGAGAAACCACTTCTGTCAATCTGTGGAAGAAGTTAGAGAATTTGTATATGACAAAGTTTCTACAGAACAAGCTGCTTCTGAAACGACGCCTGTTTGCATTAAGGATGCAAGAAGGTACACCACTCAAAGATCACTTAGAAAAGTTGAAGTCAGTATTACTAGAACTGCGGAATATTGATTTTAAAGTTGAAGATGAAGATGCTGCTTTGCTTCTGTTGGTACCTTTACCACTATCATATGAGAACTTTGTTGAATCATTTATAGTGAATAAAGTTACAGTTACTTTGGAAGAAGTCAGATCTACGCTTCACAGGATCTACTGCTATAGCAGAAAATGACACTAAGTCTCAATATGATGTTGCTCTTGTGGCTGCTGGAAACGCCCACAACTCTGATGTGTGGGTTCTGGATACAAGGGGCATCATTTCATATGTGTCCAAGGAGAGAGTAGTTCTCAACATATGTACATGTAGAAAACGGCTGCATCAAGATGGCTAACAGTTCTGTCTGTTAGGTTGCTGGAATCGGCTCTATACAGATCATGACACATGATGGCAGATTTTGCACACTGAACGATGTCAGACATGTTCCGTCGACGGAGAAAACTTTGATATCACTGAGTCTGCTTGATAGCAAAGGTCTAAAATATTCTGGTGGAGACAGAATTTTGCAGGTCTGTCAAGGTTGTTATAAGTGGTCCTCTTTATATACTACATGGGTTCACTGTTATAGGTTCAATGAATGTTGCATCTTCAGAGATTCACAAGGAGGATATGACTAAGCTATGGCCTATGAGGCTTGGTCATATGAGTGAAAGAGGGATGAAAATTTTGTCCAAGGAAGATCTTTTGTGTGGCCATGAGGTCAAGAGTCTTGAGTTCTGTGAGCATTGTGTGTATGGGAAGCTTCACCGTAGTAAGTTCCCTAAGGCTGTTCACATAACCAAAGGTACATTAGATTATATTCACTCTGATTGTTGGGGTCCAGCTCAAGTTGAATCTCTAGGAGGTCATAGATATTTTGTGTCGATGATTGATGATTACTCTAGGAAGACTTGGGTGATCAAGCTAAAACACAAAAGTGAAGCTTTCAATAACTTCAGGGAGTGGAAAATTTTGGTGGAAAATCAAACTGGAAAGAAGATCAAGAGGCTGCGGACAGACAATTGTCTGGAGTTCTGTTCATCAGAGTTCAATCAGCTGTGTAAGGATGAAGGGGTTGCTCGTCATCACACTGTCAGAGATACACCATACCAGAACGTTGTAGCTGAACAGATGAATCAGACTTTATTGAAGAGAGCTAAGTGTATGCTCTCTAATGCTTGTTTAGAAAAAAGATTCTAGGCTGAAGCAGTAAATATAGCCTGTTACTTGATAAATCGTGGGCCGCACACATGAATCAAGTGTAGGACACCTGCAGAGATGTGGTCTGGTAAATCTGCTGATTACTCTAATCTTAAGATTTTTGGCTGCACAGTTTATAATCATGTAAATGAAGGTAAATTGGAGCCAACAGCAAGGAAGGGAGTATTTCTAGGCTATGGAGATGGAGTCAAGGGATTCAGGGTTTGGTCTCCATCAGAGAAGAGAGTGATTTTGAGAAGGAATGTTGTCTTTGACAAAGTTTCTATGCTCTGATTTTCAGAGAAGTCTACAACTACAGAAGAGAACAGTAGCTTTGATAAATAGGTGGAGCTGACAGCTAATCAGAAAGCTGATTTACAGAAACCAGAAGACAGTAAGGGGCTACAGGCAGCAGATGGGTCACCTGACACTATCAAGCAAGAATCAAAACCTTACTGTATCGCTCAAAACCGAACAAAGAGGATTGGAGTTGGACCACCGCAAAGATACGGTTATGAGGATATGGTAGGATTCTGTCTTGAGGATATGGTAGGGTATGCTTTACAGGTTGCAGAAGAGGTAGATACTCATGAGCCAGCCACTTATCGAGAAGTTTTTTCTGGGATTGAGGCTGAGAAATGGTTTCCTGCAATGAGAGATGAGATGGAATCTCACTGTAAAAATCAGACATGGGATTTGGTCAAACGACCACCGGGAAGAAAGATTGTTACTTGCAAGTGGATCTTCAAGATAAAGGAAGGGATATCACCAGTAGAAGGGGTTAAGTACAAGGCTCGAGTTGTTGCGAGAGGTTTCAGCCAAAGAGAAGGGGTAGACTACAATGAGATTTTCTCACATGTGATCAGACACACTTCAATCAGAATGCTGCTAGCAATTATTGCAAATCAGGACTTGGAACTTGAACAACTTGATGTTAAAACTGCTTTTCTTCATGGTATATTAGCAGAAGAAATATACATGACTCAATCAAATGGTTTCCAAGTTCCTAGAAAGGGAGATCACGTCTGTAAGTTGAACAAGTCTTTGTATGGCCTCAAGCAGTCTCCAGGCAGTGGTACAAGAGGTTTGACAACTACATGATGGAGCTGGGCTACAACAGGAGTCCGTATGATTGCTGTGTTTACACTAGCAAGCTGAAAGATGAATCATACGTCTATCTGGTGCTCTATGTAGATGACATGTTAATAAATGCCAAACAGATGTCTGATATTCAGAGATTGAAAGATTTGTTGAGTGCTGAGTTGGAGATGAAGGATCTGGGAGCAGCAAAGAAGATTCTAGGGATGGAGATTCTCAAAGACAGAAGTCAGAATAAGCTTTTCTTGTCATAGAAAGGCTACATTCAGAAGGCGTTGGATAGGTTTGGTATGTTATCAGCAAAACCTGTTGATACTCCTTTTGCTGCTAATATTCCTCTCACCATGTTTGCTCCTTAGTCTGAAGAGGACAAAGAGTATATGTCTCGTGTTCCTTACGCTAATGCTGTGGGATGTTTGATGTATGCTATTGTCTGTACAAGACCAGATCTTGCACCTGTAGTCAGTGATGTCAATAGGTTCATGGGACAATCATGAAAAGAACATTGGCTGGCTGTGAAAAGGATTTTCAAGTACCTGAAAGGTACGTCTGATGTTGGACTCCTATACAGAGGTGAGGCTCTGAGCCTGATTGCAGGCTATTCTAATTCGGATTATGCAGGAGATATAGACAGCAGAAGATCAATGACTGGTTATGTGTTTGCCTTGGGTAATTCTGTAATTAGCTGGAAAGCAACTCTACTGCCAACTGTGACGCTGTCAACCACAGAAGCAGAGTATATGGCTTCAACAGAAGCTGCTAAAGAGGGTATTTGGCTGAAAGGATTGGTCAGTGATATCCGTTTGCATCAAGATCAGGCTACAATGTATTGTGACAGTTTGAGTGCGATTTCTTTAGCCAAAGATCATGTCCATCATGAGCGGACCAAGCATATTGATGTGAGATATCATTTTCTGAGAAATGAGAAGAGGTTTCAAGTGAAGAAGGTAGGGACTGCTGATAACCCTATAGATATGTTCACTAAGCTGGTTCCTTAGAGCAAGTTTAAACATTGTTTAGACTTGCTGAATGTCTCAAGCTGTTAATCGCCCTGAAGGGCAAACAGGCCCCTAACGGGGCAGCAAGTCCCTGGAGGGACATCTGGCCTCTGAATAGGCATAAGGCTCCTTATGAAGCATTTGGCCCCAGTGGAGCGTTCTGGTTTCTGATGAAGCATTTTGGTCTTGGTAGGCGTTCTGGCTTCTGAATAAGTATTCTGGCTCAGTGAAGCATCTGACTTGACGAAGGAGTTGGCTTGCAGGGGCATCTGGTCCCTGATGGAATATCTGAGGCAAATGAGAATTTTGGTACATATCTCTGCTACTTTTGGTTGGTACGTCTAGCATTGGGATAATGCATATAGTACAACCGTCTGGTAGCTTAATCTAGTACATCTATCTAAGGGCGAAGTCTGGTACAACACTGTGAGCAGTGTGTCAGGTACAGCTGTTTGGAGGATTCAAGTCACGTTGGAGATTTTGTTCGATATGACTTGAATTGGAATGTACCCTTAACTTTAGGCCAAATCAGTTTAGGGTTAATTAGGGCTTCTTTTGTATAAGTACTCTTCTTAACCTAGCCTCCCTGTATTCTGTACTCTGTTTTCTCAAGTAATAAATCTGTCTCTTTGCCCGTGGACGTAGCCAACAGAAAGTGTTGGTGAACAACGTTAAATCTGTGTCGTGTTCTTTACGCTTTTTTGTCTTGCTCACATCTGTTATAACA
>RU33
TGTTGGATAAGCTTGAGAAAAGTAACTTGAGGAGTAAGTTACTAAAGAAGAGGAAAAGGAGATTAAGCTTTATTATTCTAGGAGATATCTAGAATATATTGTTTGGAGTTATCTTATGATATTAGGAGTTATCTAATTGTTAAGATAAGGTTAAAGCTTTGTTATATAGGGAGGTATCAATGTTGTGATACAACTTATGGGATTTGAGAGAGATTGAGACTTTAGGTTTTGAGAGAGTTTCCTAAAGATAATAAAAGAGAGTTATTCTTTTATATACTTGTGTTCTTAATCTTTCTTGAAAACTAGATTTGGTATCACAGCAAGATCGATCTTGCAGAATGAGTGAAATAATTCCCGCAGCTTCACCCGCAGCTAAAGCAATGAGAGAAGTGAGTAGATCTTCTTCGATTCAATGTCCTATGCTAAACGCAACGAATTACACATGATGGGCCATGAGGATGAGGAGAGCGCTTAAGGTTCACAAGACTTGGGATGTGATAGAGAAGGTTACGGAGCCGTTTGATGAAGACAAGAGTGATGTTGCATGCACCTTGTTGTTTCAATCCATTCCTGAATCATAAGCATTACGGATTGGAGAACTTGAGACAGCAAAAGAAGTATGGGATTCGATCAAAGCAAGAGATGTGGGGGTAGAGAGAGTGAACGATGCTAGATTGCAGACCCTAATGGCTGAATTTCATCGACTGAAGATGAAGGATTCTCATAAAATAGATGACTTTGCAGGCATGTTGTCTGAGATCTCAGTAAAATCGGCTGCTTTGGGTGTAATTATTGAAGAATCAAGACTTGTTAAAAAGTTTCTTAAGAGTGTTCCTCGGAAGAGATACATTCACATTGTGGCTGCTTTAGAACAAGTCTTGGATCTTAATGCCATAACTTTTGATGACATAGTTGGTCGTTTAAAGGTGTATGAGGAACGAGTTTACGACGAAGACGATCCTGAAGAAGACCAAAGCAAGCTTTTGTATTCAAGTATGGACTCAAGTAAACGTGAATCAGAGGGTGAGGAGGAAGAGGATCCTATAGGGGAAGAGGACGAGGACGGAATGGTGGCAGAGATGCATCACATATAACATGTTTTAGATGTGATAAGATCGGCCACTATGCTTCGTATTGTCCTGATCGATTGTTGCAATTGCAGGAAACTCAAGAAAATGACAATAAGGAGACCCAAGTCGCGGATGAGCTTATGATGCATGAAGTGGTTTATCTAAATGAACAAAGTTGTATGCCAAGCAGTTTTGAAACAAACGTTGATGGAGAGAATGTTTGGTACCTGGACAACGGAGCTAGTAACCACATGACAGGAGATCGTCGATACTTTGACAAGATGGACCATTCTATTACCGGGAAAATACGCTTTGGAGATGATTCACGCATCGACATTAAGGGAAAGGGCACAATAGCTTTCATAGACTTGAATGGTAAACCAAGAGTAATGTTAGATGTCTATTTTATTCCTGAACTCAAGAGCAACATAATTAGCCTTGGACAAGCTACTGAGTCAGGATGTGAAATAAAATTGAAGGATGGATATCTAACTATGCATGATCAAGAAGGAAAGCTGTTGGTAAAAGCTGAGAGGTCTAGGAATAGTCTATACAAAGTAAAGATGGGCTTAAGAAAGGAAGCATGTTTATACCTAACAAGTACAAGTATGTCAAGTCTGTGGCACGCAAGAATGGGACACGTGAGTCTCATCACACTAAAGTCTATGATTGATAAGGAATTGATCCAAGGAGCTCCAAGTTTAGTGATTGAGTCGGAGGTTTGTGGTTCTTGCTTACTTGGAAAGCAGACAAGGCAGTCATTCCCACAAGCGACCGTCTTTAGAGCAACCAAGAAGCTTGAGCTGATACACGGAGATCTGTGTGGTCCAATAACACCAAAAACAAGTGTTGGAAATCGTTATATCTTTGTACTCATTGATGATTATTCTCGTTACATGTGGACAGTGCTGTTAAAGGAGAAGGGAGATGCTTTTTTTAAGTTTAAAAACTTCAAAGCTTTGGTAGAGAAAGAATCTGGAGAGAAGATTCAAACTTTCATAACTGACAGAGGAGGAGAGTTCGTGTCTGGAGAGTTCAATTCTTTCTGCGAAAGGACAGGGATAAGAAGGCATCTCACTGCTCCATATACACCACAACAAAACGGTGAAGTAGAGAGACGTGACAGGACTCTATTGGAGATGGCGAGAAGCATACTGAAGCATATGCACATGCCTAATTATTTGTGGGGGGAAGCCATAAGACACTCTACCTATCTAATCAACAGAGTCGCTACAAGAGCTCTTAAGGATAGAACCCCATATGAATGCTTCAGAGAGAAGAAACCAATCGTTGACCACATATGAATCTTTGGTTGTACGGCATATGCAAAGATAGACAAGCAGTTTTTGAAGAAATTAGATGATAGGTCTCGAGTACTCATTCATTTAGGGACAGAATCAGGATCAAAAGCTTACAGATTACTCGATCCACAAACAAAGAAAGTAGTGGTCAGTCGTGATGTTGTCTTTGACGAGACAAAGGGCTGGAACTGGACACAGGATGACTCAACACAAGACGGAGAAGGAAGCTTCAAAGTCATGATTGAAGACTTTGGTGATCATGAACTTAAAGAGAAAGAAGGAGATGCAGACACAGATCAGATTTCTCCAGAACAAAATGATGATTCTAATTCTGAGACAAGTCAAGAAGCAATAGAAGAAGCAACAGAGTCAAGTGAAAGTGTTTCTCCTCTGCAAGCATTAAGAAGATCAACTAGACAGGTTAGTAGACCAAAATACCTTGAGGATTACGTATTGCTTGCAGAAGAGGAGGGTGAGATGTTACTTTTGACTCTAAACAACGAGCCTAGATGTTTTTATGAAGCAAGAGAACATAAGGAGTGGATACGCGCCTGTGAAGAAGAAATCAACTCTATTGAGAGACTAGAGACATGGAATCTCGTGAACTTACCAGTTTGAGTGAAGCCGATTGGTCTGAAGTGGGTATTCAAACTTAAAAGAAACTCTGATGGAAGCATAAACAAATACAAGGGTCGCCTTGTTGCTAAAGGGTATGTCCAGAAGTATGGAGTTGATTTCGAAGAAGCCTTTGCACCTGTAGCACGAATTGAAACAATAAGATTGCTCATCGACTTAGCAGCAGCTCATAGTTGGGAGATTCATCACCTCGACGTCAAAACTGCCTTCTTACACGAAGAACTAAAGGAAATAGTTTATGTCTTACAACTAGAGGGCTTTGAGAAGTTTGGAAAAGAGGATAAGGTTTATAAACTTAAAAAGGCTTTGTATGGATTGAGACAGGCCCTAAGAGCTTGGAACAACAAGCTAAATCACATTCTTGTTGAACTTCTTTTTAAGAAGTGCTCTAAGGAGCCATCAGTCTACCGCAAAGAAGTTAAAGGTAATCTCCTCATTGTTGTTGTGTACGTCGATGACTTATTTGTCACATGGACAAGCTTAGAATTGATCAACAAATTCAAGAGGGAGATGTCTGCTAAGTTTGAGATGAGTGATCTCGGGAAGTTGACTTATTATCTGGGGATAGAAGTAACTCAACACAATGAAGGAATAATATTGTCATAAAGTCGATATGCTCTCAAGATTTTAGAAGAAGCTGGGATGAAAGACTGCAACCTAGCACACACTCCTATGGAAATTGGTTTGACTTGGAAAAATCAGAAAATGAAAAGGAAGTGAATACAACAGATTTTAGAAGAAACGTTGGTTGTCTCAGATATCTGCTACATACAAGACCTGACTTGTCGTTTTGTGTAGGAGTTTTGAGTATATATATGCAGAGTCGCAGAGAATCACATGCGGCTGCGATGAAACAATGTTTAAGGTACTTAAAGGGAACTACTACACTTGGTATATCGTTCACTCGAAGCATGGAGATACCAAGACTAGTAGGATACAGTGATAGCAGCCATAATGTGGATCCAGATGATGGGAGAAGCACAGTAGGACATATATTTTATCTTGGCAAAGGACCAATTTCTTGGTGTTCTCAGAAACAAGACACTGTGGCGATGTCGTCTTGTGAAGCAGAGTTCATGGCAGGAACAGAGGCAACAAAACAAGCAATTTGGCTTCAAGATCTTTTGAGTGAGATTACAGGTACATCAAGTGAGAGTGTAACCATACGCATCGACAACAAATCAGCTATTGCCCTTACGAAGAATCCGGTCTTTCATGGTCGAAGCAAGCACATACATAGGAGATACCATTTCATTAGATAATGTGTTGAGAATGGTCAAATTGAAGTGGAACGTGTTTCAGAGATGAACAAAAGGCAGACATTTTAACAAAGGCACTTGGTCGATCCAAGTTCAAAGAGATGAGAAGCTTCATTGGAGTTCAAGACTTAAAGGGAGAAGAGTTCAAGCTTAAGAGGGAGAATGTTGGATAAGCTTGAGAAAAGTAACTTGAGGAGTAAGTTACTAAAGAAGAGGAAAAGGAGATTAAGCTTTATTATTCTAGGAGATATCTAGAATATATTGTTTGGAGTTATCTTATGATATTAGGAGTTATCTAATTGTTAAGATAAGGTTAAAGCTTTGTTATATAGGGAGGTATCAATGTTGTGATACAACTTATGGGATTTGAGAGAGATTGAGACTTTAGGTTTTGAGAGAGTTTCCTAAAGATAATAAAAGAGAGTTATTCTTTTATATACTTGT
>RU34
TGTTGAAGAATAATCAAATCTCGTATAAGTCAAAGTCACATTCGTATAAGTTAGTTATTAAGTTACGAGTCGTGTCTGTTAACACAGTTGTGTCTTTATCAAGAGTCATGTCTTTTACACAAGACAATGTTTCATTTCATATAAATAGATCGAGTCTCTGTTTCCTGTAACACAATTGAGTTTTGTAATACAATCAAGTCAATAAGATTGATTACATTCATACTCTGTTTTTTCGTTCTTACTCTGTTCTTCTTTCATAACAAAACATTAACATGGTATCAGAGCTTATCGATTGAGAGGACAAGAGAAAACACTAAAAAGAGAGAGAGGCAACAAAAGTGAGATCGTATACGTCTCAGCAAAAAGCGAGACGATGCAAGGCTCCTCACATCAAGTCATCCCTATATTCGATGGGGAGAAATATGACTTCTGGAGCATTAAAATGGCAACCATTTTCAGGACCAGAAAACTATGGTCCGTGGTTGAAGAAGGCGTACCGGTCGAACCGGTACAAGCGGAAGAAACTCCTGAAACTGCAAGAGCAAAGACGCTCAGAGAAGAAGCAGTGACAAATGATACAATGGCTTTGCAAATCTTGCAAACTGCCGTAACCGATCAAATCTTCTCACGGATTGCAGCGGCATCATCATCAAAAGAAGCGTGGGATGTGTTGAAGGACGAATACCAAGGATCTCCACAAGTCCGATTGGTTAAACTTCAATCGCTGCGTAGAGAGTACGAGAACTTGAAGATGTATGACAATGACAACATCAAGACATTCACCGATAAGTTAATTGTTCTGGAAATTCAATTGACTTATCATGGTGAAAAGAAGACAAACACTCAACTCATACAGAAGATACTCATCTCTCTCCCAGCCAAGTTCGACAGCATTGTTAGTGTTCTAGAGCAAACTCGCGACTTGGATGCACTAACAATGTCAGAACTTCTTGGTATCTTAAAAGCACAAGAAGCGAGAGTAACTGCAAGAGAAGAAAGCACAAAAGAGGGAGCATTCTATGTTCGGTCCAAAGGAAGAGAATCCGGTTTCAAACAAGACAACACCAACAACCGTGTCAATCAAGACAAGAAATGGTGTGGTTTTCACAAGAGTAGCAAACACACAGAAGAAGAGTGTCGAGAGAAACCGAAGAATGACGATCATGGCAAAAATAAGAGAAGTAACATCAAGTGTTACAAGTGTGGGAAGATCGGCCATTACGCAAATGAGTGTCGCTCGAAGAACAAAGAGAGAGCTCATGTAACTCTTGAAGAAGAAGACGTAAATGAAGATCATATGTTGTTTAGTGCAAGTGAAGAAGAATCAACAACGTTAAGAGAAGATGTTTGGTTGGTAGACAGTGGCTGCACAAACCATATGACGAAAGAAGAGAGATACTTTTCAAACATCAACAAAAGTATCAAAGTCCCGATTAGAGTCAGAAATGGAGATATAGTCATGACAGCCGGTAAAGGAGATATTACCGTCATGACAAGGCATGGCAAAAGAATCATCAAGAATGTTTTCTTAGTGCCTGGTTTGGAGAAGAACCTATTGAGCGTTCCTCAAATCATCTCAAGCGGCTATTGGGTACGTTTTCAAGACAAGAGATGCATCATCCAAGATGCAAATGGAAAGGAGATCATGAACATTGAGATGACGGATAAGAGCTTCAAGATCAAGTTAAGTTCAGTCGAAGAAGAAGCCATGACAGCCAATGTTCAAACAGAGGAAACATGGCACAAAAGACTTGGCCATGTAAGCAACAAGCGCTTGCAACAAATGCAAGACAAGGAATTGGTAAATGGGTTACCAAGATTCAAAGTGACGAAGGAGACATGTAAAGCGTGTAATCTTGGGAAGCAATCACGCAAGAGCTTTCCAAAAGAATCTCAAACGAAGACAAGAGAAAAGCTTGAGATTGTGCATACGGATGTGTGCGGACCGATGCAACACCAATCGATCGATGGAAGTCGCTACTATGTGCTGTTTTTGGATGATTATACTCACATGTGTTGGGTATACTTCCTAAAACAAAAGTCGGAGACGTTCGCAACGTTCAAGAAATTCAAAGCGTTGGTGGAGAAACAATCAAACTGTTCCATCAAGACGTTGAGACCGATGGAGGTGGTGAGTTCACTTCACGAGAATTCAATCAGTTCTGTGAAGATGAAGGAATCAATAGGCAAGTGACTTTGCCTTACTCACCTCAACAAAATGGTGCAGCAGAACGCAAGAATAGATCATTGGTGGAGATGGCAAGATCAATGCTTGTTGAACAAGACTTACCCCTCAAGTTATGGGCAGAAGCGGTATATACCTCGGCGTATTTGCAAAATCGCTTACCATCAAAAGCAATAGAAGATGATGTGACGCCTATGGAGAAGTGGTGTGGACACAAACCAAACGTGTCACACTTGAGGATATTTGGAAGCATATGTTACGTGCATATACCGGATCAGAAAAGAAGAAAGCTAGACGCTAAAGCAAAGTGTGGTATTCTCATCGGTTATAGCAATCAAACCAAAGGCTATAGAGTTTTCTTACTGGAAGATGAGAAGGTGGAAGTATCAAGAGATGTTGTTTTCCAAGAAGACAAGAAGTGGGATTGGGATAAACAAGAAGAAGTTAAGAAAACTTTTGTCATGTCCATCAACGACATACAAGAGTCAAGAGATCAACAAGAGACATCCAGCCATGATTTGTCTCAAATCGATGATCATGCTAACAATGGAGAAGGAGAAACCTCAAGTCATGTGTTATCCCAAGTCAATGATCAAGAAGAACGAGAAACTTCAGAATCACCAAAGAAATACAAGTCCATGAAAGAGATCTTGGAAAAGGCACCAAGAATGGAGAATGATGAGGCGGCTCAAGGCATAGAAGCTTGTCTTGTTGCAAATGAAGAACCACAGACTTATGATGAAGCTCGTGGTGATAAAGAATGGGAAGAAGCCATGAATGAGGAGATAAAGGTGATCGAGAAAAACAGAACATGGAAACTAGTAGACAAACCGGAGAAGAAGAATGTGATAAGCGTGAAGTGGATCTATAAGATCAAGACGGATGCAAGTGGAAATCACGTCAAGCACAAGGCAAGACTAGTTGCGAGAGGTTTTTCTCAAGAATATGGAATCGATTATCTTGAGACATTCGCCCCTGTTTCAAGATATGATACAATACGAGCTTTACTTGCGTATGCGGCTCAAATGAAGTGGAGATTGTATCAAATGGATGTGAAGTCGGCGTTTCTAAACGGAGAGCTTGAAGAAGAAGTTTATGTCACACAACCACCTGGGTTTGTGATAGAAGGCAAAGAAGAGAAGGTGTTAAGGCTTTACAAAGCCTTATATGGTCTTAAGCAAGCTCCACGTGCATGGTATGAAAGAATTGATTCTTACTTCATTCAAAATGGTTTTGCAAGAAGTATGAATGATGCAGCCTTGTACAGCAAGAAGAAAGGAGAAGACGTGTTGATCGTTAGCTTGTACGTCGATGATCTTATCATCACTGGAAACAACACTCATCTCATCAACACATTCAAGAAAAACATGAAGGACGAGTTCGAGATGACAGATCTCGGTTTGCTAAACTACTTCCTTGGAATGGAAGTAAACCAAGATGACAGTGGCATTTTTCTTTCACAAGAAAAATATGCAAACAAACTTATTGATAAGTTTGGGATGAAAGAGAGCAAGAGTGTAAGCACCCCACTTACACCACAAGGGAAAAGAAAAGGAGTAGAAGGTGACGACAAAGAATTTGCAGATCCAACAAAGTACCGGAGAATTGTCGGAGGATTGCTCTATCTATGTGCATCAAGACCTGATGTGATGTACGCAAGTTCTTACCTATCAAGGTACATGTCATCACCAAGCATTCAACACTATCAAGAAGCCAAACGAGTGTTGAGATACGTCAAGGGAACGTCAAATTTTGGAGTACTCTTTACAAGCAAAGAGACACCAAGATTAGTTGGCTACTCGGACAGCGATTGGGGTGGTTCTCTGGAAGACAAGAAAAGCACCACAGGTTATGTCTTTACTCTTGGTTTGGCTATGTTTTGTTGGCAGTCTTGTAAGCAGCAAACAGTGGCTCAATCAACGGCGGAAGCAGAGTACATAGCAGTGTGTGCTGCGACAAACCAAGCCATATGGTTGCAAAGACTTTTTGAAGACTTCGGCTTAAAGTTCAAAGAAGGTATTCCCATCTTATGTGACAACAAGTCGGCAATTGCGATTGGAAGGAATCCTGTGCAACATAGAAGAACGAAGCACATCGAGATCAAGTATCATTTCGTGAGAGAAGCCGAGCACAAAGGACTCATTCAACTTGAGTATTGCAAAGGAGAAGATCAACTCGCGGATGTACTTACCAAGGCGTTAAGTGTTTCAAGGTTTGAAGGTCTTAGAAGGAAGCTTGGAGTGAAGCCGAGATATGATTAAGGGGGAGTGTTGAAGAATAATCAAATCTCGTATAAGTCAAAGTCACATTCGTATAAGTTAGTTATTAAGTTACGAGTCGTGTCTGTTAACACAGTTGTGTCTTTATCAAGAGTCATGTCTTTTACACAAGACAATGTTTCATTTCATATAAATAGATCGAGTCTCTGTTTCCTGTAACACAATTGAGTTTTGTAATACAATCAAGTCAATAAGATTGATTACATTCATACTCTGTTTTTTCGTTCTTACTCTGTTCTTCTTTCATAACAAAACATTAACA
>RU35
TGTTGTTTGGGTTTGACATAACACAATTATTGGGCCAACAAAATTGGCAAGGTGAGGAAGAACACAAGTGTGGGCAAAAGTATGTGGCCCATTTACGTCACCTATAAATGCATTACAACGTACGACGTATAGTGGAGGTAGGTGAGAAAAGAATCTAAAGAGAGTTATAGAGAAGAGAGATAAAAGAGCTTCCAAAGCAAGCTTTCTTCTTCCTCTTTGTTGTTTTTGAATCTTTGTTTTTCTTGAGTGCAAATCTGTAAAAACCAAAAGACAACATCACAAGTTAGTGGTGTGTTTGTAATCCCTTTGATGTAGTGAAACTTGGGAGCAAGAGATCTCCCCCGAGATGTAGGGGTTGAGGCTGTGAACTCGGTTATCAATTTTCTTTGTCTGTTTATTTCTTTACCAAGCAATCTCTATCACTTTTTTCTCCACAAGTGGTATCAGAGCTCCAGGCTTGTATAGGGTTGTTAAGGAGTTTCAGCTAAGGAGTTTCAGATCAGGGGTTACAAGAAGTTTTAAAAGATGAGTAGTAACGCTCGGGTTGAGGTTGACAGATTTGATGGAACCGGTGACTTCTCTTTGTGGAAGGTCAGAATGTTGGCTCATTATGGTGTTTTAGGGCTAAAAGGTATCTTGAACGATGAGCAGCTGCTAAGAGATCCACCTGTTATAGAAGAGGAAGCTGCAGTAGCTGGAAGAGACTATCACGTCGGAGATTTTGAGCTGCCTTCCAATGTTGATCTTATAAAGTTTGAAAAGTCAGAGAAGGCAAAAGATCTTATAGTACTAAACGTGGGAAATCAAGTACTAAGAAAGATCAAAAACTGTGAGACAGCTGCAGCCATGTGGTCCACATTAAAGAGGTTATACATGGAGACTTCTCTACCTAATCGAATCTACTTACAGCTTAAGTTCTATACTTATAAGATGACTGATTCTAGAAGTATAGATGGGAATGTGGATGATTTCCTTAAGCTAGTTACTGATCTAAACAACATAGGAGTAGATGTGACAGAGGAGGTTCAAGCTATACTATTGTTGAGTTCATTATATGACCGGTATGATCAGCTCAAAGAGACGTTAAAGTATGGCAGAGACACTTTGAGCTTGAATGAAGTCATTGGAGCTGCAAAATCAAAGGAAAGAGAACTCACAGAAAGTGGAAAGCTCTCAAAGTGAAGGTCTGTATGTGGAACAAGAGGCAGATCAGAGAAGAGGTTTGAAAAAGGAAAAGGCAAACCATGGAGAGGACGTTCTAAGAGCAAAGGCAGATCAAAATCAAGGCCAAAGTACAATAAAAACAACAAGGGTTGTTTCATCTGTGGTAAAGAAGGACATTGGAAGAGGGAGTGTCCTGAAAAGTCTTCACAAGCCTTCAAGTTCAGCAAACATTGCAACGGAGCCAAAACAGCCACTAGTATTAACAGCTAGCCCTCAAGACACTAAGGAAGAATGGGTTATGGATTCTGGATGTAGTTTTCACATTACACTAGACAAGGATTCTCTGTTTGACCTACAAGAATTTGATGGAGGCAAAGTTTTGATGGGTAATATGACTCACAGTGAAGTGAAAGGGATTGGTAAGATTAAGATCTTAAATCCAGATGATTATGTGGTCATATTAACAAATGTGCGGTACATACCTACAATTGGAGAAGAGCGGCTGCAAGTATGAAGGAAAAGACTTTATAGTCACTTTCTACAAAGATGGACAGAAAGTCATTTCTGGAAAATATCAAGATGGGCTGTACTATCTAGAAGGAAAAGTAGTAAAAGGAGAAGTTGCAGTGGCAAGACCAGACATTGACATGACTAGCTTATGGCATTCTAGGCTGGGTCATATGAGCTTGAAGAACATGAATGTGCTGGTTGAAGAAGGTTACTTGTCAGGAAAAGAAGTAGACAAGCTGGAATTTTGTGAGAGTTGCGTACTTGGAAAATCTCACAAACAAAGTTTCCCAACTGCTAAGCACACTACTAAAGGTATATTAGATTATATACATTCTGATCTCTCGGGATCTCCTTCTACTCCAGAAAGTCTTGGTGGTTGTAGGTACTTTGTGAGCTTCATTGATGATTTCTCAAAGAAAGTATGGGTGTATTTTCTGAAGACCAAGGATGAGGCATATCACAAGTTCAGAGAATGGAAACAAGCAGTTGAGAATCAAACGGGCAAGAAGATTAAGTATTTAAGGACTGATAATGGTCTTGAATTCTATAATACACAGTTTGACAACTTGTGTAAGGAAGATGGAATTAAAAGGCACAGAACGTGCACTTATACACCGCAGCAAAACGGTGTATCGGAGAGGATGAACAAGACCATTATGGATATAGTTAGAAGTATGCTTGCTGAGACAGGAATGAGTCAAGAGTTTTGGGCTGAGGCTACTTCTACGGCAGTCTACTTAATCAACAGAACACCGAACTCGTTTATTGGTTTCAAGCTACCTGAGGAAGTGTGGACAGGTACAAAACCAGATTTAAGTCATCTCAGGAGGTTTGGATGTTCAGCCTATGTCCATGTCACTCAAGACAAGACAAGTCCAAGAGCAGTCAAAGGAGTTTTCATGGGATATCCTTGTGGTATTAAAGGATATAGAGTCTGGTTACCGAAAGAAGGGAAATGCACTACAAGTAGAAATGTGGTGTTCAATGAAACTGAGTTGTACAAGGACACATTAAGTAGTGCAGATGAAAGGAAAGAGGAAGCTGAAAAAGAGTACAAGAAATTGAAGAAAGCTAGAAAAAGAGTGTCCTTCAGCCATGATCTTCTCAGAGGTCCTTCAACTAGCTGCTGTGATTTGGATGACTCATCTTCTCAAGGTGGAGAAACCTCCTCATCTTCATCAGAAAGTTCAGAAAACTTAGAGGAATCAGAAATGAATGAGGAAGTTGTTGGATCTGAAAATGAGCAGTCTCTGGATGATTACTTATTGGCGAGGGACATGAAACGAAGAAGTAATATCAGGCCTCCTTCCAGATTTGAAGACGAAGATTTCGTAGCTTATGCATTGGCAACAGCAGAAGACTTGGAAGAAGAAGAGCCTAAGTCTTATGAAGAAGCATTGAAAAGTAGTAAGAGAAAGCAGTGGGAAAATGCAATGAAAGAGGAGATGGATTCTCATAAAAAGAGTCACACTTGGGATTTAATTGAGAAACCAGAAAAGCAGAAGCTGATTGGATGCAAGTGGATTTTTAAATTAAAGCCAGGCATACCAGGAGTTGAGAAACAGAGATACAAGGCTAGACTTGTTGCTAAAGGTTTCTCGCAGCAAGAAGGTATTGATTATAATGAAGTGTTTTCTTTAGTGGTGAAGCATGTCTCCATCAGGTTAATGTTGTCACTTATGGTTAACATGGATTATGAGCTGGAGCAAATGGACGTTAAAACAGCTTTTCTGCATGGTAATCTAGAGGAAAGGATCCTAATGAGTCAGCCTGAAGGATTCATACAAGAGGGAAACGAAAATAAAGTTTGTTTGTTGAGGAAATCCCTATATGGCCTAAAACAGTCTCCTAGACTTTGGAATCAGAGGTTTGATGCATTCATGAAGGATCAGAAGTTTGAAAGAAGCTGTTATGACCCATGTGTCTACATGAGAGACACTCAAACAGACAAAGCTATCTACTTGTTGCTCTATGTTGATGATATGTTGATAGCTTCAGGGAATATGGCTATCATACAAGAGCTTAAAAACAAGCTGAATTGTGAGTTTGAGATGAAAGATTTGGGAAGGCTTCAAGAATTCTGGGTATGGATATCATAAGAGACAGAGAAAAGGGAGAATTAATTCTGTCTCAAGGAAACTACTTGGAGAAAGTGTTAAAACGTTTGGAATGCTTGAAGCAAGACCAGTGATTACACCAACTGCTGCTCACTTCAAATTCAGAAGTTTGTCAGAAGAAGAAAAGAAAACAGAAGCTGTTCACATGGAAAGAATTCCATATGCAAATGTTGTGGGGAGTTTAATGTACGCCATGGTTGGTTCAAGGCCAGATTTAGCATTTGTAGTGGGTTTTATCAGCAGATTTATGTCAAGTCCAGGAAGGGAGCATTGGTCAGCAGTAAAATGGGTGTTAAGGTATTTAAAAGGTGCATACACTCAAAACTTGATTTTTAAGAAGGATTCTAAGTTCTGCATTGAAGGATTTTCAGATTCAGATTATGCAACAGACTTGGACAGGAGAAGATCAGTGACAGGATATGTGTTTAAAGTTGGTGGAAACACAATTTCGTGGAAGTCAAGTTTACAGTCTGTTGTGGCTCTTTCAACCACAGAAGCAGAGTATATGGCTCTTACTGAAGCAGTGAAAGAGGCCATTTGGTTGAAAGGTTTGTGTTCAGAATTGGGTTTTAAACAAGATAATGTTATGGTTCATTGTGATTCGCAGAGTGCTCTAGCCCTAGCAAAGAATTCAGTTCATCACGAAAGAACCGAGCACATAGACACTAAATTCACACAACAGTCAATCCGACAGATTTCTTAACTAAGACGGTACCTGGTCAAAAGTTCCAGCTTTGCTACGAGCTTCTCAACATCCACTGAGATGGAGCAGCGGCTACAAGTAACTCCAACAGTCTCGCAAAACAGGAAGAAACAAGATGAGTCAGTTTTGTGAGAAATACTCAAGTGTCATAATTGAGTAAGGCATTAAATTGGAGTTGGTGTTACCTGTTAAGTGCTGGAACTGCGTAGGAGTTGCAAGTTCCAGGTGGAGTATCTGACTACACAGTTTCAGAAAGAAATTGGGTTAGGAAATCTCATAATGTTGTGAGATTGAAAAATTGCTACAAGAGATGGTGATTAACGGCAGGTAATTACGTGAAAGCTGTTGTTATTGTGCTGAGAGGAATATCAGTTTCAGGTGGAGTCCTCTAAGAAGCCAGCTGAAATCGTTGGGTGTGGTGATTCAACTATTAACAAAGCAGATCGAGTCAGATCACTTGGTTAAAATTTGAATCGCAAAATCAGTTGGTGAGGAAGAGCTTACCTAAGGTCGAAATTGATTGGGTATTATCTCATCGAAGAAGTTGTGGAGTTCGCCAGAGAAGTTGTGCCAATCACCCGAATTACATTAAAAAAAAAAAAATCAAGTTTTTTCAGATTCTCTGGAAATATTAAAGGATCCTAGTCTCTAAGTGTGACAAGAAAGAGATTAGAGAGTACCTTTGATGAACCTGGAGTTACAAAGGAGGCTGTGGTCAGAATCTAAAATTGATTCCAATTTTTATCATCTTCTCTTCATCACGGGAAAGAGAGGAAGCTTGGAAGAGATTGGTGAAGATGAGAATGGGAGATTATGAGGAGATCACAGCCGGAGCTAATCGCTGGAGAAGACGGCCATGATGTGTCATGGAAGGAAGGTGAAGATGAGAGACAACGAGATGTCTCAGATTCGCCAAAGTTTGATACCAACGGGAACAGAGGTGTCAGCCGGTGATGGAGAACGTCGCCGGTGTAAAACGCCGGAGGTAATGGCAATCCGGTGGTGTCGTTGTTGGCTTCACGAAGGGACAAAGGGAAAAGGTGGTTTCAGATAACGATTTCGTCGAGGAAGATTGTGTTTTGTCAAAAGGTGGAGAATTGTTGTTTGGGTTTGACATAACACAATTATTGGGCCAACAAAATTGGCAAGGTGAGGAAGAACACAAGTGTGGGCAAAAGTATGTGGCCCATTTACGTCACCTATAAATGCATTACAACGTACGACGTATAGTGGAGGTAGGTGAGAAAAGAATCTAAAGAGAGTTATAGAGAAGAGAGATAAAAGAGCTTCCAAAGCAAGCTTTCTTCTTCCTCTTTGTTGTTTTTGAATCTTTGTTTTTCTTGAGTGCAAATCTGTAAAAACCAAAAGACAACATCACAAGTTAGTGGTGTGTTTGTAATCCCTTTGATGTAGTGAAACTTGGGAGCAAGAGATCTCCCCCGAGATGTAGGGGTTGAGGCTGTGAACTCGGTTATCAATTTTCTTTGTCTGTTTATTTCTTTACCAAGCAATCTCTATCACTTTTTTCTCCACA
>RU36
TATTAGAGAGTGTTGGTTTATTTATGTGGTTTAGTTCATTATGTATTTCGGTTATGTTAACCGGTTGTATAATCATAGTATATATACTTGTACATATACATTTTACAGAGTTAATGAGAAAATATCTTCTTCTATGTCTAACAAATTTTCTCTTCTCTCTCAATCGTAATATGGTATCAGAGCCATCCAAGCTCAAATTTCATTGGTTACTCGATCTGATTTCTCCGTTTTCAAGCTCAGAATCGTCTTCTCCATTGCTCAAGCTCAAGATCCAATGGTGACAGTAGCTCGAGTGACGCGGAAATCAACTCGATCGAAGTCAGGAACAAGTTCAGCTCGCAAACAGTCGCGATCCACCGGCATTGATGATTCTCCTCCGAATTCTCCTCCAGTTGCTCGATCTAAGACTACTGGAGCTTCGCGAGTCATCGTTTCACCGGAATCAACGGATCCGACTCAATCACCGTTCTTCTTGCACAGCGCCGATCATCCATGTTTGAATATCATCTCTCATCGTCTTGATGAAACGAACTATGGAGATTGGAATGTTGCAATGCTCATTTCGTTAGATGCTAAGAACAAATCTGGATTCATAGATTGAACTCTGCCTCGTCCTTTAGAAACGGATAAGAACTTTCGTCTATGGTCTAGATGCAATACCATGGTGAAATCTTGGCTTCTCAATTCTATGTCTCCTCAGATTTACAGGAGTATTCTTCGTATGAATGATGTTTCGGATATATGGCGTGATCTCAATAGTCGATTCAATATGACTAATCTTCCACGTACATATAATCTTACTCAAGAGATTCAGGATTTGCGTCAAAGTACTTTGTCTTTGTCCGAGTACTATACTCGTCTCAAGACATTGTGGGATCAATTGAATAGTACAGAGGAGTTGGATGATCCTTGTACATGTGGTAAAGCTCTTCGTCTGCAACAGAAGGCAGAAAGAGCTAAGATAGTGAAGTTTTTAGCTGGTTTGAATGAATCTTATGCTATTATTCGCAGACAGGTTATTGCTAAGAAGATACTTCCGAGTTTAGCAGAGGTGTATCACATTGTGGATCAAGACAATAGTCAACAAGGATTTTCAAATGTGGTTGCTCCACCAGTTGCTTTCCAAGTGTCTGAAGTCACTGTTGCTAATATCATTGATCCTACTATCTGCTATGTTCAGAATTGTCCTAATAAGGGGAGACCGATGTGTTCTTTCTATAATAGGGTTGGTCACATTGCAGAGAGATGCTATAAGAAGCATGGTTTTCCTCCAGGCTTTACTCCTAAGGATAAGGTTGGTGATAAAACACAAAAACCAAAGTCTGTTGTTGCTAATGTTGCTTTGGCTACTACAAAATCTGATGATACTCATTCTGGTCTGGAGAGTTTGGTGGGCAATCTGAGCAAAGAACAACTTCACTAGTTCATTGCTATGTTTAGCTCTCAACTTCAGCCTCAACCTCACAGTAATTCTGCAGTAGCTAGCTCATCTCAAGCTGATAACATTGGTATTTCTTTCTCTCCTTCCACCTATAGTTTTATTGGGATTTTGACTGTTGCTCAACATACTCTTTCCTCTAAAACATGGGTGATAGATTCAGGAGCTACACATCATGTTTCACATGATAGAGATCTGTTTTTGACTTTGAATACATCTGTTTTGAGCTCAGTGAATTAACTAGCTGGTCCCACTATGAAGATTAGTGGAGTTGGTACTTTGAGACTCAATGATGATATTCTTCTCAAGAATGTTTTGTTCATACCTGAATTTCGTCTTAATCTGATTAGTATAAGTTCATTGACAGATGATATTGGTTCAAGAGTGATATTTGATCAACATGCTTTTGAAATTCAGGATCTTATCAAAGGCCGGATGCTTGGTCACGGTAGGAGAGTGGCTAATCTTTATGTCATGGATGTTGAAGATACAAATGTTTCAGTGAATGCAGTTGTGGATATCAGTACGTGGCATAACAGACTCAGACATGCTTCTCTACAAAGACTGGATGTTATTTCAGAATCATTGGGAACTACTAAACACAAGAATAAAGGATCCGATTATTGTCATGTTTGTCATCTAGCTAAGCACAGAAAGTTGTCTTTCCCTTCTCAGAATAATGTTTGTAATGAGATTTTTGAGATGTTACACATTGATATTTGGGGGCCTTTCTCAGTTGAAACAGTGGATGGTTATCAATATTTCTTGACAATCGTTGATGATCATTCTCGTGCAACATGGATTTATTTGCTCAAAACTAAGTCTGAAGTTCTTACAATATTTCATGATTTCATTCAGCAAGTGGAGAATCAGTATAAGGTTAAAGTGAAAGCTGTAAGATCTGACAATGCTCCAGAACTGCGTTTTACAAGTTTGTATCAACGGAAAGGGATTATGGCTTTTCATTCTTGTCCAGAGACTCCAGAACAGAACTCGGTTGTAGAACGTAAACATCAGCACATTCTTAATGTGGCAAGGGCTCTCATGTTTCAATCTCAGGTACCACTTTTTCTATGGGGTGAATGTGTCTTAACAGCTGTTTTCCTTATCAACAGGACACCTTCACAGCTTCTTTCAAATAAGACTCCTTATGAGATTCTCAGTGGTACTGCTCCCCAATATGGACAGCTCAGAACATTTGGTTGCTTATGTTACAGTTCTACATCACCGAAGCAAAGACATAAGTTTCAGCCTCGATCAAAAGCTTGTATCTTCTTGGGATACTCGTCTGGTTATAAAGGTTATAAACTTATGGATTTGGAGAGTAATGCCATTTTTATTTCTAGGAATGTGGTGTTTCTTGAGGAGGTGTTTCCTTTGGCTGGTACTAAGAAGTCAGCAGATTCTCTGAAGTTGTGTACACCATTAGTTCTTGTGCCTTCAGGTATTCAACAACAATCTTCTTTTTCTTCTCTTTCATCACAAATTTCTGATCTACCACCACAAATTTCTTCACAGAGAGATAGGAAACCTCCTACTCATCTGTCAGATTATGTTTGCAACAATATGCAATCTGATCAAAAATATCCTATATCTTCTACTATCTCTTACTCTCAAATTTCTCCATCTCACATGTGTTATATCAATAATATCACAAAAATTCCTATTCCCACGAATTTTGCTGAGGCACAGGGCACTAAAGAATGGTGTGAAGCTGTTGATGTTGAGATTGGTGCTATGGAATCTACGAATACATGGGAGATTACAACATTACCAAAGGGTAAGAAGGCAGTGGGTTGTAAATGAGTGTTTACTTTGAAATTTTTGGCGGATGGTAGTCTTGAGAGGTATAAGGCTAGACTGGTTGCTAAGGGTTATACTCAGAAGGAGGGTCTAGATTATACGGATACTTTTTCTCCAGTTGCTAAGATGACAACGATCAAGTTGCTGTTAAAGATCTCTGCTTCTAAGAAATGGTTTATGAAACAGCTTGATGTGTCTAATGCTTTCTTGAATGGGGAGTTGGAGGAAGAAATATACATGAAGTTACCTGAAGGATATGCTGAGAGAAAGGGTATTATCTTACCATCAAATGTTGTTTGTCGTTTAAAAAGATCCATTTATGGTTTGAAACAGGCTTCTCGACAATGGTTTAAGAAATTTTCCGCATCTTTACTCAGTTTGAGATTCTTCAAAACACATGGAGATCACACATTGTTTCTCAAAGATTGTGGAGGTGAGTATGTGGTTGTGTTAGTGTATGTTGATGATATTGTCATTGCTAGTACTAATGAGGCAGCAGCAGTACAGTTGAGTCAGGATTTACAGAATCTTTTCAAGTTAAGAGATCTTGGAGATTTGAAGTATTTTTTGGGATTGGAAATTACTAGAACTGAAGCAGGAATCTCATTGTGTCAGCGAAAATATGCTTTGGAGTTGTTGGCATCTACTGGTATGATAAATTGCAAACTTGTTTCAGTTCCAATGGTTCCAAATTTGAAACTGATGAAAGTTGATGGTGAGTTACTTGAGGATAGAGAACAGTATCGTCGAATTGTTGGCACGTTGATGTATTTGACTATAACTAGGCCAGATATCACGTTTGCGGTGAACAAGTTATGTCAATTCTCTTATGCACCTACGACTGCACATCTTCAGGCTGCTCACAGAGTTCTTCAATACATTAAAGGCACTGTTGGTCAAGGCTTATTCTATTCTGCTTCTTCTGATCTTACTTTGAAAGGATTTGCAGACTCGGATTGGGCGTCTTGTCCTGATAGTCGTCATTCCACTACTGGTTTCACTATGTTCGTCGGTGATTCCCTTATATCATTGAGATCCAAGAAACAACATGTGGTTTCTCGGTCATCAGCTGAGGCTGAATATAGAGCTCTCGCTCTTGCTACTTGCGAGTTAGTATGGTTACATACTTTGCTTGCGTCTTTGACTGCTGCTACTACAATTCCTATATTATTTTCAGACAGTACAGCAGCGATTTACATAGCAATCAATCCGGTCTTCCATGAGCGGACCAAGCACATCGAGATTGATTGCCACACCGTGCGAGAAAAGATAGATGATGGTGAGTTGAAGTTGTTACACGTTCGCACGGAAGATCAAGTAGCAGATATCATGACTAAACCTCTGTTCCCAAACCAATTCGAACATCTTAAGTCGAAGATGAGTATTCTCAACATTTTTGAATCCTCATCTTAAGGGGGCATATTAGAGAGTGTTGGTTTATTTATGTGGTTTAGTTCATTATGTATTTCGGTTATGTTAACCGGTTGTATAATCATAGTATATATACTTGTACATATACATTTTACAGAGTTAATGAGAAAATATCTTCTTCTATGTCTAACAAATTTTCTCTTCTCTCTCAATCGTAATA
>RU37
TATCAGATATGTATATTGGTTTAGTTGATATAAGTTGGTTTAGTAGAACCATTGTATAGTGTAAAGTATATAAGACATTTGTACAGAATCATTTTACAATTAATGAGAAAAGCCTTCATAATATCTTCAACAAACTTTTCTCTCATCTCTATTCCGCTAATATGGTATCAAAGCCTTCCAAGCTCAAAACTCCATTGTTTTCGATCTGATTTCTTCATTCTCAGCTCAAGTTCGTCTTCTTCGTTGTTCTCGCTCCAGATACAATGGTGACAGCTAGAGTTACTCGGAAATCCACTCGATCGAAGTCCGGTACAAGTTCTGCAGCTCGAAAATCATCGCGATCCACCGGTGTTGATGAATCTCCTCCGATCTCTCCTCCAGTTCACAAATCCAACGTTTCTGGAGCTTCGCGAGTCATCGCACCACCGGAATCCGTTGATCCGACTCAGTCTCCCTTCTTCTTGCATAGTGCAGATCATCCAGGTTTGAATATCATATCTCATCGTCTTGATGAAACAAACTATGGTGATTGGAATGTTGCTATGCTTATCTCCTTAGATGCTAAGAATAAATCTGGATTTATTGATGGAACTCTCCCTCGTCCGTTGGAATCGGATAAGAATTTTCGTCTTTGGTCTAGATGCAAAAGCATGGTGAAGTCTTGGTTATTGAATTCTGTATCTCCTCAGATCTATAGGAGCATTCTCCGTATGAATGATGCTTCTGATATATGGCGTGATCTTCACAGTCGTTTCAATGTGACTAATCTCCCACGCACATATAATCTTACTCAAGAGATCCAGGATTTTCGCCAAGGTACATTGTCTTTGTCTGAGTACTATACTCGCCTCAAGACATTGTGGGATCAATTAGAAAGTACAGAGGAACTAGATGATCCCTGTATTTGTGGTAAGGCTATGCGTTTGCAACAGAAGGCAGAGCAAGCTAAGATAGTGAAATTGTTAGCTGGTTTGAATGATTCTTATGCTATCATTCGCAGACAGATCATTGCTAAGAAAGCACTCCCAAGTTTAGCAGAGGTGTATCACATTCTGGATCAAGACAACAGTCAACAAGGTTTTTCCAATGTGGTTGCTCCACCGGCTGCTTTTCAGGTCTCTGAGGCAATGATGGCTACTAACAATGATGTGAATATGCTATGTTCAGAGTGGTCCAAACAAGGGCAGACCGATTTGTTCTTTCTGTAATAGGGTTGGACATATTGCAGAAAGATGCTATAAAAAGCATGGATTCCCTCTTGGTTTTACTCCTAAAGGCAAAGGTGGTGACAAGTCTCAGGTGATAGATTCAGGAGCAATACATCATGTATCTCATGATAAGAGTCTTTTCTTGAATTTGGATACTTCTGTTGTGAGTGCAGTGAATTTACCAGCTGGTCCTACTGTAAGAATCAGTGGTGTTGGTACATTGCGACTTAATGATGACATTCTTCTCAAGAATATCTTATTCATTCCTGAGTTTCGCCTGAATCTAATCAGTATAAGTTCTCTGACTGATGACATTGGTTCACGAGTAATATTTGATAAGACTTCTTGTGAAATTCAGGATCCTATCAAGGCTCGGATGCTTGGTCAAGGTAGGAGAATTGCGAATCTATATGTGCTGGATATTGAAGATCCTATTGTCTCAGTGAATGCAGTGGTTGATATCAGTATGTGGCATCGAAGACTTGGTCATGCTTCTCTACAGAGATTGGATGTTATTTCAGACTCTTTGGGGACTACTAAGCCTAAGAATAAAGGCTCAGATTATTGTCATGTTTGTCATTTAGCTAAACAGAGAAAGTTACCCTTCCCTTCTCAGAATAAAGTTTGTAATGAAATCTTTGATTTGTTACACATTGACATTTGGGGTCCTTTTTCAGTTGAGACAGTGGATGGCTATAAATATTTTTTGACAATTGTGGATGATCATTCCAGAGCTACATGGATTTATTTGCTTAGAAACAAGTCAGAAGTTCTTACTGTGTTTCCTGCTTTCATTGAACAAGTTGAGAATCAGTATAAAGTGAGAGTAAAGGCAGTGAGATCAGATAATGCACCAGAATTGAAATTCACAAGTTTATATCAGCAGAAAGGGATTGTTTCGTTTCATTCCTGTCCTGAAACACCGGAGCAGAATTTAGTGGTTGAGCGTAAACATCAACACATACTCAATGTTTCTCGGGCTCTCATGTTCCAATCTCAGGTACCACTCTCTCTTTGGGGTGATTGTGTGTTAACGGCTGTGTTTCTTATCAACAGGACACCTTCCCAGCTCTTATCAAACAAGACTCCATATGAGATTCTCACTGGTACAGTTCCTGTTTATGAGCAGTTTCGAACCTTTGGTTGTTTGTGTTACAGTTCTACTTCGCCAAAAAAAGACATAAGTTTCAGCCGAGATCTAAAGCGTGTGTGTTTTTGGGATATCCTGCTGGTTACAAGGGGTACAAGTTAATGGATTTGGAGAGTCACACTGTGTTTATCTCAAGGAATGTTGTTTTTCATGAGGAGGTATTTCCATTGGCTGTGGATCCAAAGTCAGAGAGTTCTTTGAAGTTGTTTACTCCAATGGTTCCTGTGTCCTCAGGTATTACACAATCTCCTATCTCTTCTCTTCCATCACAAATTTCTGATCTACCACCACAAATTTCTTCACAGAGAGTTAGGAAACCTCCTGCTCATCTGTCAGATTATCATTGCAACATCACGCAATCTAATCACAAATATCCTATTTCCTCTACTATCTCTTACTCTAAAATTTCTCCATCTCACATGTGTTATATCAATAATATCACAAAAATTCCTATTCCCACCACATTTGCTGAGGCACAGGACACCAAAGAATGATGTGAGGCTGTTGATGCAGAGATTGGTGCTATGGAAACTACACACACTTGGGAGATTACTACTTTACCTGCAGGGAAGAAGGCAGTAGGGTGTAAATGGGTATTCAGTTTGAAGTTTTTGGCAGATGGCAGTCTTGAGCGGTATAAGGCTAGATTGGTTGCTAAGGGTTACACTCAGAAAGAAGGTCTAGACTATACAGATACTTTCTCTCCAGTGGCAAAGATGACTACAATCAAGTTGTTATTGAAGATTTCTGCCTCTAAGAAATGGTTCTTAAAACAGCTTGATGTGTCTAATGCTTTCTTGAATGGTGAGTTAGAGGAAGAGATTTACATGAAGTTACCTGAAGGTTATGCGGCAAGGAAAGGTATCACTCTACCTCCTAATTCAGTCTGTCGATTGAAGAGATCCATTTATGGTTTGAAACAGGCCTCTCGTCAGTGGTTTAAGAAGTTTTCTGCTTCATTACTTGATTTGGGTTTTAAGAAGACACATGGTGATCATACTTTGTTTATTAAAGAGTATGATGGAGAATTTGTGATTGTTTTGGTTTATGTTGATGATATTGCTATTGCGAGTACAAGTGAAGGTGCTGCAATACAATTGACTCAGGATTTACAACAGCGATTCAAGTTAAGAGATCTTGGGGATTTGAAATATTTTTTGGGTCTTGAGATTGCTAGAACTGAAGCTGGTATTTCTATCTGCCAGAGAAAGTATGCTCTTGAGTTATTAGCATCTACTGGTATGGTTAACTGTAAACCTGTTTCAGTTCCCATGATCCCGAATGTGAAGATGATGAAGACTGATGGTGATTTGTTGGATGATAGAGAACAATACCGTCGTATTGTAGGAAAGCTGATGTATTTGACAATTACTAGACTTGACATCACCTTTGCAGTTAACAAGTTATGTCAGTTTTCCTCTGCTCCTAGGACGTCTCATCTTCAAGCTGCTTATCGAGTTTTACAATATATCAAAGGCAGTGTTGGCCAAGGTCTGTTCTATTCTGCATCTGCAGATCTTACTCTTAAAGGTTTTGCAGATTCAGATTGGGCTTCCTGTCCAGATAGTAGGAGATCAACAACTGGATTCAGCATGTTTGTGGGTGATTCATTGATATCTTGGCGTTCCAAGAAACAGCATGTGGTTTCCAGATCTTCTGCAGAGGCTGAGTACCGTGCCTTAGCACTGGTTACGTGTGAACTGGTATGGCTTCACACTTTGCTCATGTCTTTAAAAGCTAGCTACTTGGTTCCTGTGTTATATTCTGATAGCACAACTGCTATTTACATCGCCACAAATCCTGTGTTCCATGAAAGAACGAAGCATATAGAGCTAGATTGTCACACGGTTAGGGAGAAACTAGACAATGGCGAGCTGAAGTTGCTTCATGTGCGAACTGAAGACCAAGTAGCGGACATTCTTACTAATCCGTTATTTCCCCATCAATTCGAACACCTTAAATCCAAGATGAGCATTCTTAATATCTTTTCATGCACATCTTGAGGGGGCATATCAGATATGTATATTGGTTTAGTTGATATAAGTTGGTTTAGTAGAACCATTGTATAGTGTAAAGTATATAAGACATTTGTACAGAATCATTTTACAATTAATGAGAAAAGCCTTCATAATATCTTCAACAAACTTTTCTCTCATCTCTATTCCGCTAATA
>RU38
TATCAGATTAGATACCGGTTTAGCTGGTTTAGTATAGCTGGTTAACTTAAATCAATTGTATAGCTATAGTATAAATACATGTACATTACACATTATGTGATTGAATGAGAAAATCAGATTAATATCCTCAACAAACTCTCTTTGATCTTCTTCTTCGTAATATGGTATCAGAGCCAACAACGCTCTCATCTCCATCGTTTTTTTTTCCGACTTGATTTCTTCGTTCTGAGCTCCGATTCGTCTTCCTCGTTGCATTTCCTTAAGATCCAATGGTGACGGTAGCTCGTGTGACTCGGAAATCGACTCGCTCGAAAGCTGGTACAAGTTCAGTGACTCGGAAGTCGCGATCCACCGGTGCTGTTACTACTCCTCCGAATTCTCCTCCGGTTAACAGATCTGGAGCTTCGCGAGCCTTAACATCATCGGAATCTGGAGATCCGACTCAATCTCCCTTTTTCCTGCATAGTGCAGATCATCCAGGTTTGAACATAATCTCTCATCGCCTTGATGAAACGAATTATGGTGACTGGAGTGTTGCTATGCTTATTTCTTTGGATGCTAAGAACAAAACTGGATTCATAGATGGAACTTTATCTCGTCCTTTAGAATCAGATTTGAATTTTCGTCTATGGTCTAGATGTAATAGCATGGTGAAGTCTTGGCTATTGAACTCTGTTTCTCCTCAGATTTATCGAAGCATTCTCCGTATGAATGATGCTTCTGATATATGGCGTGATCTTAATAGTCGATTCAATGTGACTAATCTTCCACGCACGTATAATCTTACTCAAGAGATTCAGGACTTTCGTCAGGGAACTTTGTCTTTGTCTGAGTACTACACTCGTCTCAAGACATTGTGGGATCAATTGGATAGTACAGAGGCTTTGGATGAGCCTTGTACTTGTGGTAAAGCGATGCGTCTGCAACAGAAGGCGGAGCAAGCTAAGATAGTGAAGTTTTTGGCTGGTTTGAATGAGTCTTATGCTATTGTTCGCAGGCAGATCATAGCTAAGAAGGCTTTACCTAGCTTGGGAGAGGTGTATCACATTCTGGATCAAGACAATAGTCAACAGAGTTTCTCCAATGTGGTTGCTCCACCTGCTGCTTTCCAAGTTTCTGAAATAACACAATCTCCTAGTATGGATCCCACAGTTTGCTATGTTCAGAATGGTCCTAATAAAGGTAGGCCAATTTGTTCTTTCTACAATAGAGTTGGTCACATTGCTGAGAGATGTTACAAGAAACACGGTTTTCCTCCTGGTTTCACTCCAAAAGGTAAGGCTGGTGAGAAACTTCAGAAACCAAAACCTTTGGCTGCAAATGTTGCTGAATCTAGTGAAGTTAATACTAGTTTGGAGAGTATGGTTGGAAATTTGAGTAAGGAACAGCTTCAGCAATTCATTGCTATGTTCAGTTCTCAGCTTCAGAATACTCCTCCGAGTACTTATGCAACTGCAAGCACTTCTCAGTCAGATAATCTTGGTATTTGTTTTTCACCATCTACCTATAGTTTCATTGGAATTTTGACTGTAGCTCGTCATACTCTTTCTTCTGCAACATGGGTGATAGACTCTGGAGCTACACACCATGTGTCTCATGATAGAAGTTTATTCTCAAGCTTGGATACTTCTGTTTTGAGTGCAGTGAATCTGCCAACAGGACCCACTGTGAAGATCAGTGGTGTTGGTACTTTGAAACTGAATGATGACATTCTACTTAAGAATGTGTTATTCATCCCGGAGTTTCGACTGAATCTTATAAGTATAAGTTCTTTGACTGATGATATTGGCTCCCGTGTGATATTTGATAAAAATTCTTGTGAAATTCAGGATCTTATCAAGGGCCGGATGCTTGGTCAAGGTAGACGAGTGGCGAACCTCTACTTGTTGGATGTTGGAGATCAGTCTATCTCAGTGAATGCAGTTGTGGACATCAGCATGTGGCATAGGAGGCTTGGTCATGCTTCTTTGCAAAGACTTGATGCTATTTCTGATTCATTGGGAACTACTAGGCATAAGAATAAGGGTTCTGACTTTTGTCATGTATGTCATTTGGCAAAACAGCGAAAGTTATCTTTTCCTACTTCGAATAAAGTTTGTAAAGAGATATTTGATCTACTACACATTGATGTTTGGGGTCCTTTCTCAGTTGAAACAGTTGAAGGATATAAGTATTTCTTGACTATTGTTGATGATCATTCAAGAGCAACATGGATGTATTTGCTTAAGACTAAATCAGAGGTTCTTACAGTATTTCCAGCGTTCATTCAACAAGTGGAGAATCAATATAAAGTGAAGGTTAAGGCTGTACGTTCTGATAATGCACCTGAGTTAAAATTTACAAGCTTCTATGCAGAAAAAGGGATTGTTTCTTTTCACTCATGTCCCGAGACTCCAGAGCAGAATTCAGTTGTGGAAAGAAAACATCAACACATTTTGAACGTTGCTCGAGCTCTCATGTTTCAGTCTCAGGTACCTCTTTCTCTGTGGGGTGATTGTGTTCTTACTGCTGTGTTTTTGATAAACAGGACTCCATCACAGCTATTGATGAACAAGACTCCATATGAGATTCTCACTGGTACAGCACCTGTTTATGAGCAGCTTCGTACTTTTGGTTGCTTGTGTTATAGTTCTACATCTCCAAAACAAAGACATAAGTTTCAGCCAAGGTCACGAGCTTGTTTGTTCTTGGGTTATCCTTCTGGTTACAAAGGTTACAAGCTGATGGACTTGGAGAGTAACACAGTGTTCATCTCAAGGAATGTTCAGTTTCACGAAGAAGTGTTTCCTCTGGCAAAGAATCCGGGTTCAGAGAGTTCGTTGAAGTTGTTTACACCAATGGTTCCTGTGTCCTCAGGTATCATATCTGATACTACTCATTCTCCCTCTTCTCTTCCATCACAAATTTCTGATCTACCACCACAAATTTCTTCTCAGAGAGTTAGGAAACCTCCTGCTCATCTGAATGATTATCATTGCAACACCATGCAATCTGATCACAAATATCCTATTTCTTCTACTATCTCTTACTCTAAAATTTCTCCATCTCATATGTGTTATATCAATAATATCACAAAAATTCCTATTCCCACTAATTATGCTGAGGCACAGGACACCAAGGAATGGTGTGAGGCAGTTGATGCAGAGATTGGTGCAATGGAGAAGACAAATACATGGGAGATTACTACGTTACCTAAAGGGAAGAAAGCAGTTGGTTGTAAATGGGTGTTTACTTTGAAGTTTTTGGCAGATGGTAATCTTGAGAGGTATAAGGCACGTTTGGTTGCGAAGGGTTACACACAGAAAGAAGGCTTGGATTACACAGATACTTTTTCTCCGGTTGCTAAAATGACCACTATTAAGCTGTTGTTGAAAGTTTCAGCCTCTAAGAAGTGGTTTCTTAAGCAACTTGATGTTTCTAATGCTTTCTTGAATGGTGAGTTGGAAGAAGAGATATTCATGAAGATACCTGAAGGATATGCAGAGAGAAAAGGAATTGTGTTACCATCTAATGTTGTTCTAAGGTTGAAGAGATCAATTTATGGGTTGAAACAGGCTTCAAGGCAGTGGTTCAAGAAATTTTCAAGCTCTTTACTCAGTTTGGGTTTTAAAAAGACTCATGGTGATCATACTTTGTTTCTGAAGATGTATGATGGTGAGTTTGTGATTGTTCTGGTTTATGTGGACGATATTGTGATAGCTAGCACTAGTGAAGCTGCTGCAGCACAATTGACTGAAGAGCTGGATCAACGTTTCAAACTGAGAGATTTGGGTGATTTAAAGTATTTTTTGGGTCTTGAAGTGGCTAGGACGACTGCAGGGATTTCAATTTGTCAACGCAAGTATGCTTTGGAGCTATTACAGTCTACAGGTATGCTTGCTTGTAAACCTGTTTCGGTCCCTATGATTCCAAATTTGAAGATGAGAAAAGATGATGGTGATTTGATAGAGGATATAGAGCAGTATCGACGGATTGTTGGTAAGCTAATGTATTTGACCATAACAAGACCTGACATTACATTTGCTGTCAACAAGTTGTGTCAATTCTCATCAGCACCTCGGACTACTCATCTCACTGCTGCTTATAGAGTTCTGCAGTACATCAAAGGCACGGTTGGACAGGGTCTTTTCTATTCAGCATCTTCTGATCTTACTCTCAAGGGATTTGCTGATTCTGATTGGGCTTCTTGTCAAGACAGTCGACGCTCTACTACAAGTTTCACAATGTTTGTTGGTGATTCCTTAATATCTTGGCGGTCTAAAAAGCAGCACACTGTTTCAAGATCTTCTGCAGAGGCAGAATATAGAGCTTTAGCTCTAGCCACCTGTGAAATGGTCTGGTTGTTTACTCTGCTTGTCTCTTTGCAGGCTTCACCACCAGTTCCTATTCTGTACTCTGATAGTACTGCAGCGATCTATATTGCTACAAACCCGGTCTTCCATGAGCGGACCAAGCATATAAAATTGGACTGTCACACAGTTAGAGAACGCTTAGACAATGGCGAACTCAAGTTGCTGCATGTACGAACAGAGGATCAGGTGGCCGATATACTGACTAAACCATTGTTCCCCTATCAATTCGAACATCTCAAGTCCAAGATGAGCATTCTCAACATCTTCTCATGCTCATCTTGAGGGGGCCTATCAGATTAGATACCGGTTTAGCTGGTTTAGTATAGCTGGTTAACTTAAATCAATTGTATAGCTATAGTATAAATACATGTACATTACACATTATGTGATTGAATGAGAAAATCAGATTAATATCCTCAACAAACTCTCTTTGATCTTCTTCTTCGTAATA
>RU39
TGTTGAATAATGCCTATTTTGCTTTCAAACCATACTGAAGAAGTCAAAGAGAGAACAAGTAGTTACATGTGAAAGAAGTTGGTTTGAATCTAGTTGCTTTTGTTTACTTGGAAAACTAAGCTATAATCTAGAGTAAGCATGCTAGTAGTGGGAGCAGCCTGCAACAGTGTAATCGTGTAGGTGTCATCGTGTAGGTGTCAGAAGCTAGTATTTTGTGTTTTACTTTATGTTTTGCTATAAGGATGTATGTGTGTGTAAGAAAGAATTATGGGAAAATTCTAAGAAAAACAGAGTTTATGCATCTCTCTCTCAACTTCTAAATTGTTTTAATTCACAAAACATGAGTGAAAGTGAGAATCACAACATGGTATCAGAGCTACGCTGATTACTGGAACCAAACGAAATGGCTCAAGATCTCGGGATGAAAACGCCGGTGACCAAGAGGGACACCAAGAAAGAAAGAAAAGGCTCACAAAAGAGCAAACTGGGAATGGCTACAGAGACAGCAGAAGAAGTGAAGAAAAATCTTGTGTTTATTGCAAGACAAGAGATTAAAGAACCAAGTGGAGGAAACACTTGGTTGATCGACAGTGGATGCACAAATCACATGACACCAAATGAGAAGCTGTTCACAAAAATCAACAGAGACTTCAAAGTTCCAATAAGAGTTGGAAATGGAGCTGTAATGATGAGTGAAGGAAAAGGAGATATTGAGGTTATGACAAGGAAAGATAAAAGAGGCATACGTGATGTTCTCCTTGTACCTAAACTTGGGAAAAATTTGTTGAGTGTTCCTCAAATGATCATCAACGGATATCAAGTCACATTAAAAAACAACTACTGCACCATTCATGATAGTGCAAGAAAGAAAATTGGAGAAGTAGAGATGGTGAACAAGAGTTTTCACCTAAGGTGGCTTTCAAACGAAGAAACAGCAATGGTGGCTAAAGATGAAGCAACAGAGTTATGGCACAAGCGACTTGGGCATACAGGACACTCAAACCTTAAGATCCTGCAGTCAAAAGAAATGGTAACTGGCTTGCCTAAGTTTAACGTGGAAGAAGGAAAGTGTGAAAGCTGCATCTTAAGCAAACACAGTCGTGATCCATTTCCAAAAGAATCAGAAACAAGAGCAAAACACAAGCTTGAGCTCATTCACAGTGATGTGTGTGGACCTATGCAAAACTCATCTATCAATGGTAGCAGGTACATACTTACTTTCATTGATGATGCTACAAGAATGGTTTGGGTCTACTTCCTGAAAGCAAAATCGGAGGTATTTCAGACTTTCAAGAAATTTAAGAATCTTGTTGAGAATAATGCAAATTGCAGAATCAAGAAGCTTAGAATAGATAGAGGAACAGAGTATCTTTCGAAAGAATTTTCAGAGTTTCTAGAAGGGAATGGCATTGAGAGGCAACTTACTGCAGCATACTCTCCACAACAAAATGAAGTCTCAGAAAGAAGAAACAGGAGTTTAGTGGAGATGGCAAGAGCCATGATTAAAGCAAAAGATCTGCCATTAAAATTATGGGCTGAAGCTGTTCATGTTGCAGCCTATGCTCAAAATAGAACACCAACAAGAACCCTGAAGAACAAGACACCTCTAGAAGCTTGGAGTGACTCAAAACCGTCTGTAAGTCACATGAAAGTGTTCGGGAGCATATGCTATGTCCACATACCTGATGAAAAGAGGAGGAAATGGGATGACAAGTCAAAAAGAGCTATATTTGTCGGATACAGCTCTCAAACAAAAGGTTACAGAGTGTACCTGTTGAAAGAAAACAAGATAGACATTTCCAGAGATGTCATCTTTGATGAAGACAGTAAATGGGACTGGGAAAAGAAGGAAGTAATCAAACATTATGATATGTCACGTGAACCAGAAGACAGAGGAGACCAACAAGCAGATGAGCAGAACTCAAGAGATAATGAAGCTAGAGGGAGAAGAAACGTTTTACCAAGTCCCTTGAATCTGAATTTTGACAGTCCTGGAGGCAGCACAAGTCAGCCAAACAAGAAAACCAGATCGATTAATGACATTCTCCTCACTGCTCCATTTGCAGATGTTTAATACTAAGGAGCATGTGAAAGCTGCTATACTGGTGCAGAAGAGCCTGCAGTATTTGAAGAGGCTGCAAAACATGAGGAATGGACACAAGCAATGGAAGAATAAATATTAATGATCGAGAAGAACAAAACGTGGGAGCTGGTGAAAAGACCAACAAACAAAAATGTGGTAGGCGTTAAGTGGATATTCAGGCTGAAAACTGATGCAGAAGGGAATGTGGTGAAACACAAGGCAAGACTTGTAGCAAAAGGGTTTACTCAGCAACATGGGGTTGACTATCTAGAGACATTTGCTCCTGTCTCTAGACATGAAACAATCAGGTTGATTCTTGTTGTTGCAGCTCAGAGGAAATGGAAATTGTTCCAATTAGACGTCAAGTCTGCATTTCTAAATGGTACTCTTGAAGAGGAGATATACGCAGAACAACCTCTTGGATTTGAGGAAGAAGGAAAAGAAGATCATGTTCTGCGTCTACACAAAGCTTTGTACGGTCTGAAACAGGCACCGAGAGCCTGGTATAGTCGAATTGATGAATTCTTCCAGCGAGAGAACTTCACAAGAAGTGACAATGATCATGCTCTATATACTAAAGAAGTTCTGGGAAAGCTATTGGTGGTGTGCATATATGTGGATGATCTCATTGTAACAGGTGATGATGAGGAAATGGTGGAAGAATTTAAGACTGCGATGAAGAATGAGTTTGAAATGTCTGATTTGGGATTACTTAACTACTTTCTGGGAATGGAAATTGTGCAAAGTCTTGAAGGAATTTTTCTATCTCAAGAGTGCTATGCGAGAAAACTGTTGAAAAAGTTCAACATGGAAGACAGCAAGATCATGAGTACACCACTGTTGCCTCAAAGAAAAGATCAAGAAGAAGATGAGAGTCTGGCCGACTCAAAAGTTTACAGAAGTCTGGTAGGGGGTTTGTTATACCTAACAAGCACTCGTCCTAACTTAATGTTTTTTGCATCATACTTGTCTAGGTACCTAAAGGAACCAAAAATCAAACACTTTAAGGAAGCTAAGAGGGTTCTTAGGTACATTAATGGAACAATTGATATGGGAATGAGGTTCACTTCAACTATGGAGCCAAAGCTGATTGGTCACTCAGACAGTGATTAGGGAGGTTGCAGAGAAGATCTGAAATCAACTACAGGATATTGTTTTAGTATTGGATCAGCTGTGTTCACATGGCAAACCAGCAAGCAAGAGACCATTGCTCAGTCCACTGCAGAGGCGGAATATATGGCGTTGTGTGCAGCAACAAATCAATCAATGTGGTTAAAGCGATTGTTAGAAGACTTGAAGTTCACCACTCAAGAGGGAGTACCTATTTACTGCGATAGCCAGTCAGCTATGCCATTGGTAAGAATCCTGTCCAGCATAGAAGGACAAAACACATTCAGATCAAGTATCATGTCGTAAGGGAAGCAGAAAGAAATGGGGATATCAAACTGTTATACTGCAGAAGTGAAGAACAGTTGGCTGACATACTAACTAAAGCATTGGGAAGACAGAGCTTTGAAGGATTTCGAGAAAAGCTTGGTTTGAGTTGCAAAATGGCAAGAGGGAGTGTTGAATAATGCCTATTTTGCTTTCAAACCATACTGAAGAAGTCAAAGAGAGAACAAGTAGTTACATGTGAAAGAAGTTGGTTTGAATCTAGTTGCTTTTGTTTACTTGGAAAACTAAGCTATAATCTAGAGTAAGCATGCTAGTAGTGGGAGCAGCCTGCAACAGTGTAATCGTGTAGGTGTCATCGTGTAGGTGTCAGAAGCTAGTATTTTGTGTTTTACTTTATGTTTTGCTATAAGGATGTATGTGTGTGTAAGAAAGAATTATGGGAAAATTCTAAGAAAAACAGAGTTTATGCATCTCTCTCTCAACTTCTAAATTGTTTTAATTCACAAAACATGAGTGAAAGTGAGAATCACAACA
>RU40
TATAGAGAATATATGTCATAATGTCTTAAAGGACATGTTTGTAATTAATCAATCCCTAATCATATGTCTGTATCTTAGTATAAATATGTACATTACATTCTTAATAAAGTCAATACATTCTCCTTCCATATGGTATCAGAGCAAACGATACCCTAATTTTTTTTTTCAAAACACAAACCTAGCCGCCTAACATGGGCTCCTCCGCAAACGGTCTCCCAGCCACCACTGATGAAGCAATTGTCTTCACTCCGCAAACAATCTTCAACATTAACACGTCTAATGTCACGAAACTCACCTCCAACAATTACCTCATGTGGAGCCTTCAGATCCACGCCTTGCTTGATGGATATGAACTCGCAGGACATCTTGATGGTTCTATCGAGACTCCTGCTCCAACACTCACTACAAACAATGTTGTCTCCGCTAATCCACAATACACGTTGTGGAAGAGACAAGACAGGCTCATCTTCAGTGCCTTGATTGGCGCCATCTCTCCACCGGTGCAACCATTAGTGTCTCGTGCAACCAAAGCCTCTCAAATCTGGAAAACCTTAACCAACACGTATGCTAAGTCTAGCTACGACCACATCAAACAGCTCCGGACTCAAATTAAGCAACTCAAGAAGGGAACCAAAACCATTGACGAATACGTTCTGAGTCACACAACTCTCCTTGATCAATTGGCTATTCTCGGCAAACCAATGGAACACGAAGAACAGGTGGAACGTATCCTTGAAGGTCTTCCTGAAGACTACAAAACTGTTGTTGATCAGATCGAAGGCAAAGACAACACTCCCTCTATTACGGAGATTCATGAACGACTCATTAATCATGAGGCCAAGCTTTTGTCCACTGCTGCTCTGTCATCCTCGTCGCTTCCCATGTCAGCTAACGTTGCTCAACAACGCCATCACAACAACAATCGTAACAATAACCAAAACAAGAATCGGACTCAAGGCAACACCTACACCAACAATTGGCAGCCCTCTGCAAATAACAAGTCAGGTCAGCGCCCTTTCAAACCTTACTTGGGGAAATGCCAGATTTGCAATGTTCAAGGACACAGTGCGCGTCGATGCCCACAGCTGCAGGCAATGCAACCGTCTTCGAGCTCCTCGGCCTCCACGTTCACACCATGGCAGCCACGAGCTAACTTAGCGATGGGAGCGCCATACACAGCAAATAACTGGCTTCTCGATAGTGGAGCTACCCATCATATCACGTCCGATCTGAACGCTCTTGCCCTTCACCAGCCCTACAATGGTGATGATGTCATGATCGCTGATGGCACAAGTCTTAAGATTACAAAAACTGGTTCCACTTTCTTACCTTCTAATGCCCGTGACCTTACTTTGAATAAAGTGTTATATGTACCCGATATACAGAAGAATTTGGTCTCAGTGTACCGCCTATGCAATACTAATCAAGTGTCCGTTGAATTTTTCCCTGCCTCTTTTCAGGTGAAGGACCTCAACACGGGGACCCTGTTGCTCCAAGGGAGAACTAAAGACGAGCTCTATGAATGGCCAGTGACTAATCCTAAAGCTACAGCTCTGTTCACAACACCAAGTCCAAAGACCACTCTTTCTTCCTGGCATTCTCGCCTAGGCCATCCTTCTTCTTCTATTCTAAACACTTTAATTTCAAAGTTTTCACTTCCCGTTTCAGTTTCTGCTTCAAATAAACTTGCTTGTTCGGATTGTTTCATTAATAAGAGCCATAAACTCCCATTTTCTATCTCATCCATTAAATCCACCTCACCGCTTGAATATATATTTTCTGATGTCTGGATGTCTCCCATATTGTCACCAGATAACTACAAATATTACCTTGTTCTTGTTGATCATCACACACGATATACATGGCTTTACCCTTTGCAGCAAAAGTCTCAAGTAAAATCCACTTTTATTGCGTTTAAAGCGTTGGTCGAGAACAGGTTTCAAGCAAAAATCCGAACACTTTACTCGGACAATGGCGGAGAATTTATCGCACTACGAGAGTTTCTCGTTTCCAATGGTATCTCTCATCTCACCTCTCCACCACACACTCCCGAGCACAATGGCCTATCCGAACGCAAGCACAGGCACATCGTTGAAACAGGACTCACCTTACTCACTCAAGCTTCGGTTCCACGAGAATACTGGCCATACGCATTCGCCGCAGCTGTTTATCTCATTAACCGAATGCCGACTCCGGTGCTATCCATGGAGTCACCGTTTCAGAAGCTGTTCGGATCCAAGCCGAATTATGAGCGTCTACGAGTATTCGGTTGTCTGTGCTTTCCATGGCTCAGACCTTACACTCACAACAAATTAGAAGAACGATCGAGACGGTGTGTGTTCCTCGGTTACTCTTTAACTCAAACAGCCTACCTCTGTTTCGATGTTGAACATAAGCGACTTTACACATCTCGCCATGTCGTGTTTGATGAAGCCTCCTTTCCCTTCTCCAACCTCACATCCCAAAATTCTCTCCCCACCGTAACCTTTGAACAGAGCTCCTCGCCGTTAGTTACGCCCATACTCTCATCATCGTCGGTTCTCCCATCTTGTTTGTCTTCCCCGTGTACGGTCCTTCACCAACAACAACCGCCGGTGACTACGCCGAACTCACCACATTCATCACAGCCGACAACCTCACCGGCTCCTCTGTCTCCTCACCGGTCAACCACAATGGACTTTCAAGTCCCACAGGTACGCTCTTCGTCACCCTTATTATCTTCTTCTTCATCTTTAAATTCTGAGCCCACTGCTCCAAATGAAAATGGGCCTGAACCTGAGGCCCAGTCACCACCTATAGGCCCACTGTCGAATCCAACCCATGAAGCCTTTATTGGTCCACTCCCAAACCCAAACCGAAACCCAACCAATGAAATTGAACCAACACCTGCGCCTCACCCTAAACCGGTCAAACCCACAACCACCACTACCACTCCAAATCGAACCACCGTCTCCGACGCCTCTCACCAACCAACTGCACCACAACAAAATCAACACAACATGAAAACCCGAGCTAAAAACAATATCAAAAAGCCAAACACAAAATTTAGCCTCACTGCTACTCTCCCAAATCGTTCTCCATCCGAGCCGACCAATGTCACTCAAGCCCTTAAAGACAAAAAGTGGCGTTTTGCCATGTCCGATGAGTTTGACGCCCAACAACGAAATCATACATGGGATCTCGTTCCCCATGAATCTCAGCTTCTTGTCGGTTGCAAGTGGGTCTTCAAACTCAAGTATCTCCCAAATGGTGCCATTGACAAATACAAAGCACGCTTAGTGGCCAAGGGGTTCAATCAACAATATGGTGTCGACTATGCGGAAACGTTTAGTCCAGTCATTAAATCTACAACAATTCGGCTTGTTCTTGATGTCGCAGTTAAGAAAGATTGGGAGATTAAACAACTAGATGTCAACAATGCTTTCTTACAAGGAACTCTCACCGAAGAAGTATATATGGCTCAGCCCCCGGGTTTCATCGACAAAGATCGTCCCACTCATGTTTGTCGCCTTCGCAAAGCTATATATGGACTGAAACAGGCCCCCCGAGCGTGGTATATGGAGCTGAAGCAACACCTATTCAACATCGGCTTCGTCAACTCACTCTCCGATGCGTCTTTATTTATCTACTGTCATGGCACCACTTTCGTCTATGTACTTGTCTATGTTGATGATATTATTGTCACAGGGAGCGACAAGTCATCCATCGATGCGGTGCTGACTTCCCTTGCGGAACGTTTCTCCATCAAAGATCCCACAGATCTTCACTACTTCCTTGGTATAGAAGCAACCCGAACAAAACAAGGTTTGCACCTTATGCAAAGGAAGTATATCAAGGATCTTCTCGCAAAGCACAACATGGCTGACGCAAAACCGGTGTTAACACCTTTACCCACCTCACCAAAGCTCACTCTCCATGGTGGTACAAAACTCAACGATGCATCTGAATATCGATCGGTGGTGGGTAGCTTGCAATACTTAGCGTTTACACGTCCTGACATTGCGTATGCCGTCAACCGATTATCTCAGCTCATGCCTCAACCCACAGAAGATCATTGGCAAGCAGCTAAAAGAGTTCTTCGATATCTTGCCGGCACATCAACGCATGGTATTTTCCTAGACACTACCTCACCATTGAATCTCCATGCCTTTTCGGATGCAGATTGGGCCGGGGATTCCGATGATTATGTTTCTACCAATGCATATGTCATCTATCTGGGCAAGAATCCGATCTCTTGGTCCTCTAAGAAGCAGCGTGGTGTTGCCCGCTCCTCCACAGAATCCGAATATCGAGCTGTTGCAAACGCTGCATCTGAAGTTAAGTGGCTTTGCTCACTTCTCTCTAAGTTACACATCCGGTTACCAATTCGCCCTTCTATATTCTGTGACAACATTGGAGCTACCTACTTGTGTGCTAATCCGGTTTTCCACTCTCGTATGAAGCACATAGCCATCGACTACCATTTCGTTCGCAACATGATTCAGTCCGGTGCTCTTCGAGTCTCACATGTATCAACACGAGATCAACTAGCGGATGCCCTCACCAAACCTCTCTCTCGAGCTCACTTTCAGTCCGCACGTTTCAAGATTGGAGTTCGTCAACTCCCTCCATCTTGAGGGAGCGTATAGAGAATATATGTCATAATGTCTTAAAGGACATGTTTGTAATTAATCAATCCCTAATCATATGTCTGTATCTTAGTATAAATATGTACATTACATTCTTAATAAAGTCAATACATTCTCCTTCCATA
>RU41
TGTTGGAGTAAGCTTGAAGATAATGACTTAAGTTATAAGTTATTTAAATATAGGAATAGATTAAATCTTAAGGAGATATCTTAGGAGTTAAGTTAGGAGTTATCTAACCCTAATCCTATTGTTATTTGGTTTTAAATCTCTATATATATGAGTCCCAAAGTTGTGGTGAACCATATGAGTTTTAGAGAGATTAAGACTTTGAAATTGTTTAGGTTTGAGTTATTTCCTAAGCTTAATAAGAGAGTAATTCTTATATATCTTTGAGTTCTTAATCTTCTTTGAAACTAGATTTGGTATCAGAGCATCCAGGTTTTCGATCAAAGCAAAGGATTGAAAACATGAGTGAGATTATTGCAGTAAACAACAAATCAAAAGATGGAGGAGGATCATCGTCTATTCAATGTCCGATGTTGAATAACACAAACTATACGGTATGGTGTATGAGGATGGAGGCTGCACTACGAGTGCATAAAGTCTGGGGAACAATCGATCCTGGATTAGAGGACGAAGAGAAAAACGACCTAGCCGAGCCCTTCTCTTCCAATCTATTCCGGAGTCACTTATTCTTCAAGTCGGAAAACTGAAGACTTCAAAGGCAGTATGGGATAAGATTCAATCTAGGAATCTTGGAGCAGAACGAGTCAAAGAAGCAAAGCTAAAAACTCTTATGGCAGAGTTTGACAAACTCAAGATGAAGGACAATGAAACTATTGATGAATGTGCAGGGAGACTTTCAGAAATTTCAACAAAATCAACATCTTTGGGAGAAGATATTGAAGAAACAAAAGTTGTTAAGAAATTTTTGAAAAGCCTACCAACAAAGAAGTATATTCATATAGTTGCAGCCCTTGAGCAAGTTCTAGACCTCAAGAACACAACATTCAAAGACATAGTAGGGAGAATAAAGACCTATGAGGACAAAGTATGGGATGACGATGATTAACTAGAAGACCAAGGTAAATTAATGTATGTAGATTTGGGTTCTCATTACATGTCTCAAGAAGGAGGCAGAGGAAGAGGAAAAATCCGTGGTCGGGGTAGAGGCAGAGGAAGAGTTGGTTATAAGCAGAGAGATCACTCTAAGGTTACTTGTTATCGCTGTGATAAATTATGCCTCTAATTGTCCAGACCGACTATTGAAGTTAATCAAGCTCCAAGAAAGGCAACAAGAGGCTGAAGACGATGATGATGATGAAGTGGAGTCTCTTATGATGCATGAAGTAGTGTATCTCAACGAGGGAAACATGAATCTAGAGATTTATGAAGCATGTTCTGACAAAGCTTGGTATTTAGACAATGGTGCTAGTAATCATATGACTGGGAATCGTGATTGGTTTTGCAAACTCGATGAGATGGTCACTGGAAAGGTTAAGTTCGGAGATGATTCACGAATTGACATAAGAGGCAAAGGATCGATATTGTTTTTGACCAAAAATGGAGAGCCAAAGACACTAGCAAATGTCTATTACATACCCGATCTCAAAAGCAACATCATAAGCTTGGGACAAGCTACTGAGGCTGGCTGCGACGTGAGACTAAAGGACAACTACCTGACATTACATGATCGTGATGGTAACCTGTTGGTGAAAGCAACAAGATCGAGGAACAGACTGTACAGAGTGGAGCTAAAAGTCAAAAACACTAAATGTTTACAACTTGCAGCACTTAACGACTTAACAAAGTGGCATGCTCGATTAGGTCACATTAATCTTGAGACCATAAAGGCAATGGTAACAAAAGAATTTGTGATTGGAATACCTAGTGCCCCAAAGGAGAAGGAGATCTGTGCTTCATGTATGCTTGGGAAGCAAGCAAGACAAGTTTTTCCGAAAGCTACTACTTATCGTGCTTCTCAGATTCTAGAACTCATCCATGGAGACTTGTGTGGACCCATTTCACCACCTACAGCTGCAAAGAGAAGGTACATACTAGTTCTAATTGATGATCACTCACGCTTCATGTGGTCATTTCTTTTAAAGGAGAAGAGTGAAGCATTCGGAAAATTCAAGACTTTTAAAGCAACAGTTGAGCAAGAAACCGGAGAAAAAATCAAAACACTCAGAACAGATAGAGGAGGCGAGTTCCTATCTCAAGAATTTCAGACATTTTGCGAAGAAGAAGGAATCATTAGGCACCTCACCGCGCCTTACACTCCTCAGCAAAATGGAGTAGTTGAGAGACGAAACAGAACCTTGTTGGGAATGACTAGAAGCATCATGAAACACATGAGTGTTCCAAATTACTTGTGGGGAGAAGCGATAAGACATGCAACATATCTCATTAACAGAGTGGGAACAAGAGCTCTTATCAACCAAACGCCCTATGAAGCTCTCAAGAAAAAGAAGCCAAATGTTGAACACTTACGCGTGTTTGGTTGTGTGAGTTATGCCAAAGTTGAATTCCCACACCTAAGAAAGCTTGATGAGAGGTCGAGGATTCTAGTCTATCTCGGAACAGAAACCGGCTCCAAGGCTTATACATTACTAGATCCAACCACGCGGAAAATCATAGTAAGCAGGGATGTAGTGTTTGATGAGAATAAAAGCTGGAAGTGGGCTAACTCTGAATTGATTGAAATTCAGAAAGAACCAGGAATGTTTACTCTTGCTCAAACAGAGTTTCACAATAACGAAGAAGTTGAGAACGAAACCTCAGAAGAAATAGAAGAAAATGAAGCAGAGGACTCAACTAATAAAGACGCAGAAGACGGTCTTGATGAACCAAGTGTTCCTGAACCCAATCACAGCGATGATGTACCAGTCTTTACACGCTCAGGAAGACAGGTCATAAAACCGGCACACTTAAATGATTATGTGTTGTTGGCTGAAATTGAGGGTGAACGACTTCTGCTTCTGATTAATGATGAACCCTGGGATTTTAAGGAAGCAAATAAATACAGAGAATGGCGTGATGCGTGTGATGAAGAGATCAAGTCAATAATAAAAAACAGAACATGGAGCTTAGTCTCTCTACCCGTCGGTATCAAACCAATAGGGCTGAAGTGGGTGTTCAAGATAAAGAGAAACTCTGATGGGAACATAACTAAACACAAAGCAAGACTCGTTGCAAAGGGTTATGTGCAAAAACATGTTGTAGACTTTGATGAAGTGTTCGCTCCAGTGGCTCGCATTGAGACAGTTCGATTCATCATCGCTCTTGCTGCATCTAATGGGTGGGAAGTGCATCATCTAGACGTCAAGACTGCATTCCTACATGGCGAATTAAAGGAGAATGTTTATGTCACCCAACCGGAGGGCTTTGTTACAAAGGGAAGTGAAGAGAAGGTCTACAAGCTGCATAAGGCTCTCTATGGTTTGCGCCAAGCTCCACGTGCATGGAACATTAAGCTCAATGAGATTCTTTAGAAGTTGTTATTCGAAAGGTGCTCTAAAGAACCTTCTCTGTATCGGAAACAAGAGGGTAAGCATCTTCTTATAGTTGCAGTCTATGTGGATGATCTACTTGTCACAGGTTCTAGTCCAAAACTGATAGATGACTTCAAGAAAGGAATGTCAAAGAACTTCGAAATGAGCGATTTGGGAAGGCTCACATATTATCTTGGCATTGAGGTCACACAAGAAGAAGACGGGATCATCTTAAAACAAGAAAGATATGCTAAAAAGATCCTTGAAGAAGCTGGAATTAATGAGTGTAAATCAATTCTTGTTCCTATGAATTCTGGTCTAGAACTATCAAAAGCACTTGATGAGAAGAGCATTGATGGACAACAATATCGGAGAAGTATTGGTTGCCTAAGGTACTTACTACACACAAGGCCAGATCTCTCTTACTCCGTTGGTGTCTTAAGCAGGTATATGCAAGATCCCAGAGAATCTCACGGAGCCGCCTTGAAGCAAGTCCTGAGGTACCTTCAGGGAACTACGGGTTACGGTCTTGTATTTAAGAAAGGCGATAAGACTGGATTAGTTGGTTACAGTGACGCTAGCCATAGTGTAGACGCGGACGATGGTAAGAGTACCGGAGGGCATGTGTTTTACCTAAATGAGTGTCCTATTAGTTGGTGCTCACAGAAACAACAAGTTGTAGCTCTCTCATCTTGTGAAGCCGAGTTTATGGCAGCTACAGAGGCAGCCAAGTAAGCCATTTGGCTTCAAGACCTGCTTGCTGAAGTTATTGGAACACCATGTGAGAGAGTTACATTACGAGTTGACAACAAATCCGCGATTGCACTCACAAAGAACCCAGTTTTCCATGGAAGAAGCAAGCACATTCATCGCAAGTATCATTTCATAAGAGAGTGTGTAGAGAATGGTCAAGTCTCGGTAGAACATGTTCCCGGAGTCAAGCAAAGAGCGAATATACTAACCAAGGCACTCGCGAAGATCAAGTTCAAGGATATGAGAGATCTCATTGGAGTTCAAGACTTGTCAAATGAAGACTTCAAGCTTAAAAGAGTGAATGTTGGAGTAAGCTTGAAGATAATGACTTAAGTTATAAGTTATTTAAATATAGGAATAGATTAAATCTTAAGGAGATATCTTAGGAGTTAAGTTAGGAGTTATCTAACCCTAATCCTATTGTTATTTGGTTTTAAATCTCTATATATATGAGTCCCAAAGTTGTGGTGAACCATATGAGTTTTAGAGAGATTAAGACTTTGAAATTGTTTAGGTTTGAGTTATTTCCTAAGCTTAATAAGAGAGTAATTCTTATATATCTTTGAGTTCTTAATCTTCTTTGAAACTAGA
>RU42
TGAAGATGCAGAGTTCAATCAATCAGCTGATGGCGATCAGAGCGTTGATGGATTTCAGGAAGCTGCATCGAGTTTCATCAGACGCTTGATTTGCAGACATGGATGCGAGAGCAAACGTGGCAAGCTAAGGCGGATGATGTGGAGAGCCAAGGATGGAAGCTGACTTGGCGTGGTGTCAAAGACAAGAATTACCAAGAAGATATGGAAGATATCATCTCGAAGATTTAGGAAGGAATAAGCTTGAAGAAAACAAGAAAGATTCCTTAAAACGAGATTCTCGGAGATCCTAGGTTTAGGGTTCTGGAGAGTAGGTATAAGTATTCTAGAGTTTAGTGTGAGGCGCTTTGAGCACTCTAGAATACTACGATACGATTGAAAACTTCAGAGCATTGCAAAAGCTTGAAGGTGAGTGTGTAATTCTCTTTGTCTTCACGTGAGAGTGATAAGAAACAGAGAAGAGAATTAGGCTTAGATATTCTTAGTCGGGTTTGATCTTTTGGGTAGAATAGATCAAGTAATCTCCGAGATAACATTTGTAAACAGTTTGTTATCAATAAGAATATAGTTATAAGCAATTCTCTGTGTTGTGTTGATCTCTATACCCTTTAATTGGTATCAGAGCTGACACCTAACACAAGTGGTATCTGTTCAACAGGTGAGATCTTGCTACAGGGTAATGGAGAAATCACAACAGTACGTTACAATACAACAGCCATTGAAGTTGGATGCTGAGCATTATGGCTACTGGAAGGTGTCTATCCGATAGGCTATCCAAAGTGCTAAAATGGATGCGTGGTTCGCAGTGGAAGAAGGATGGAAAGCTCCGATGGTCATGGATGCCAAGGGGTTAGAAATACCAAAATCTAAGAAGGATTGGACTACTGAAGAGAAGACAGCTGCTAAGAACAACTCAACGGCCTTGTCAATCATCTTCAGATCATTGCCAATGAGTCAATTCACGCATGTGCAAGGGAGCACATCAGCAAAGGAAGCATGTGACATTCTAGAAACAACCTTTGAGGGAACCAGTAATGTGAAGAGGACCAGATTGGATATTTTAGCGTCTGAATTTGAAAACTTGACAATGGAGAATGAAGAGTCGATTGAGGAATTCAGCAGTCGGCTGAGTTCAATTTCCTAGTAAACTGTCGTCTTGGGAAAAACGTACAAGGACAAGAAGCTGGTCAGCAGTCGGAACCAAGGATTTGGATAAACTTTTAACCATGGGCAGAACGTCTAATGTTACGTGGGGTCTTGGATACAATGGAGGAAATACAAAAGGTGAGACTCAGTTTGTCAAAGGATCCACTTCAGACGATAAATCTCAGGTCAAACCCACAACCACTGTTCGGAATCTGTTTCGCTCTAAGCCTAAACGAGCATCTCAGGCTTACAACTTGAGACAAACTTACTTCAAACCTGAGTTCAGAAGCAAGAGAACAGGATGCTGGTACTGTGGAGGTCTGAGTCACTACAAAGCAGACTGCTACAACTACTTGAAACATGTTGTTCAGACTAGGAGGAATTATCAAGTGGGTGCTCAAGGACGACGAGTCAGACAAGTGTATGTCAAGAAAGAACATCTATAGTGTCATGTTACTCAAACATCAGCGAATGCAGAACTCAAGGATCTGATGTGGTGCTTTGATAGTGGATGCTCCAGACACATGACTGGAACACTAGACAATCTTGCTGGATATAAGGATGTGCCATCTAGGAAAGTCAGATTTGGAGATGGAGGTCATGCCTTGATCAAAGGAAAGGGATATACTTCCGGACAAGCCTTGCCTCATCTAACCGATGTATATCATGTTGATGGACTTAAGGCAAATCTGATCAGTATCAGTCAACTGTGTGACGATGGTTTGAGTGTTTTCTTTACACAAACGGAATGCAAAGCCTTTGACAAACATGGATTTGTAAAGATGGAAGGACACCGTGCTGCAAATAACTGTTACATGTGGAATCCAGAAGAGTCATGCTACACTGCATCACAGATCGATCAATCTACTTCAGAAGATCAATCGCTAGTGTCTCTGCTAGAATCTGATCATATGGGTGAAGCCATGAGTTCGGTTCAGGAGTTTACCATATACACAATGAGCTGGCAGGCTCCATTCAAGTTCACAATCAACAAGGTATGCAATTGTTTAGCTTGGTATCTGACCAGTCTGTATGGCTTACTTGTCTCAGGTGGTTGGTGGGAAGGTCAGCTGATCTCAGGAAACAAGCAATCTCAGTTCCAGTTCCTCAAACACACGGTTCACGTCATCTCACAACCAATACAGTGTGGAATCTCATTAACACTAGTGTCATGAATGAGATTCAAGGGGGAAGAGTGATCTTGGATTCTTCGTGTGTTAACAATTAGGAAGATGCAATGGAGTGGGAACTGAACTTACTTAAGTCTGTCAAGCTATTGGGATCTGATATCTGCAATCAGATCATTGATGAAGCCGGTGTTGCAATCCGTCTTAGACATCTGCTGTTGGCTCAGGGCTATATTCGGATGGAAGACGAGTCAAAGATTGATACACATCTTGCTTGATGTGAATCTATCAGGTTTCTGCTAGGATGTGTGTGTGCAACACAGTTCTATGTTTATCAGATGGTACTCCAGAAAGGGATCTTGAGTAGTGAACCCCAGAGGGAATGGTTTGAGAGTCACCCAAGAGCATTCGGTGTTCCGGGACATCCATACTCGGCTCATAGATTGAAAACAGTTGTCTACTGCTTAAAGCAGCTTCCGGAGAAAATGTGTTGTATGGCTCGACAAATCAAACACTTGTACAAGCTTTTGTTGAACTTATTACCAGAGAGTTTGAAGTAAGTATGTACGGAGTTCTGAGGTACATGCAGGGCATACAGATTAAGCAAACTGATGAGGGCATATCTATGTCGCAGAATATATACGCAAGAACAATGATTGAGAAGTTCAAACTGGATGCACAAGAGATTGTCACAACACCGATGAAGATCTCGACAAGACTTACTGCAGATGAGAGAGGAGGAGATGTAAATGTTAGTATGTATCAGGGGATGATCGAGAGTCTTCAGTACTTGACTGTGAGTAGACCAGATATCTGTCATGCAGTGAATGTGTGTGCTCAGTATCAAGTCAACCCCAAGATGTCGCACTTGTCAGCTGTAAGAAGAATTCTCAAGTATGTGAATGGTATACCAACTTTCGAGCTGTACTACACCAAGGACACTGACAATAGACTGAAGGGATATTGTGCTGCGGATTGGGCTTGATCTTTGGATGACATACGGGGATCACTTAGAGGATGCTATTTTGTTGGAAACAACATGGTGTCTTGGAAGAGCATGAAGCAGAACAGTCAGCTTCTATCAACTGCTGAAGCAGAGCTAAGTTCTTTGGAGAGTTCGAGTTCTCAACTTGTACGACTGAAACAGCTCATAGAGGAGTGTGGTATGATCTCTGATTTTCCAGTACTGTATTGCAATAATCATAGTGCTATACATTGTTTCCAAGAACCTGCTAGGAAGTCTCGTACAATGCACATAGATCATAAACATAACTATATTCATGAATTGGTTAAGGAGAAACTAATAGCAATTGAACATGTGGGTACTAAAGCTCAACTAGCTGATGTGTTTATCAAACCTCTGATGTCTAACAAATTATGTACTCTACGAATGTTCATTGGAATGTTTGAACTATAATTGTGTTTGAGTTGTGCTGATCTAGAATAGGGACCTGAAGCAAGAACAAGTCATGGAAATCCAAAGATGCATAGAGGATCAGCACTTAGCAAAGTCATGTGGAAAATAGTTGCATGTCATGCCGGTTCAAATCAGACGTAAAAAGTTGTCGTCTAACAGGAGGTTAAAGAGCTGAGAAGATCAACAAACTGAATGAACTTGGTACACAAAAAAAAAAAAAAATGTGTATCAAGTTCACCAGGTTCGAATATCAAGCAATTGAGAAGTCAAGTGATATTGCTGATATAACAAAATAAGGGAGTAATTCAAAAGAATTCATATCATCACGCCCCTGTTTAGTCAAACTATCTTCAAAGGACATTCCAGCTGCCTGTTACACGTTGATCTGATTCATGAGAGCTAAAGGCATGACAGTGTGAAAGACTAGCCACTGAATAATGAGCTGATTCATCAACGATCTGATTGGTTATGACAGTTTCATGCGGAAGTCGTGAACACCTGATTGGCACAAAGCACATTTTCAAGTACTAGGAAGAGGTAAACTTTGAAATCAGTGTTGGAAAGCTTTTACCCTCATGTGTCAATTAGCTGTTTAGGTCACTAAACTAGTTCAGGCTATAAAATGTTCAATGTTGCTCTGAATGTGTTTGAAATTTAATCACGTGTTTGATTGAAAATTCTCTTGGCAAAGAAGCACTTATGTGTTTGTTAAGTGTTTCAGAATATTAAAACAGTTTGGGCCCAAGCCTGTTTCAAGCCCACAGAATTTCAAGGAGGAGTGCTCGAGTATTGGAGGGAAAAAGAGGAGTTAGGGTTTGAGGAGTCAAATCAATTTCTTATTTGGAAGTCGAGAAGGCAATCCCCTGTGTTCAACGCAATTTCGAGTGAGATCGAGCATGAAATCACTTCTCTCCGGTCTGCAACGCCTGGTTCAATAGAAAGCCGAGTCCGCATCTTCTGCAGACATGTTCGGTGCACAATCTAGTGATTCGTTGCCAGAGATTTCACGGCCGACTGCAACAGAATGTCAAGAGGTGAAATCCGATGAAGCACTCACTGAACCCAACCCTGATTGGGCTCTAGTTCTCGTCAAAGACCCATCGCCTCCACTCATCATCGAGGTTGAGGATGAGACTCTGCCTTCAATCGACAGTGTTCAGAACCCTAAACCGAAGGATCCTGAGGCTACCCCCTCGCAACCCTCTGTTGCATCTCGATTGCGCAAGAGGAAGTCATCTGCTGCGGATCCACGCATCAAAAGGATGAAGCAGGGAAAGGGAGTTACCGGTTCATCTTCCTTCGATGGAATTCGATTTGTCTCTACGGAGGCTGAAAAGAGGTATGCTCAATTCTCTCAACGAAATTTCATTGAGGAAGTAGAACTGTCTAGGAAGACAAATGAGGCAGCTAGGGAGTTTATAAAGCAGGCAGGACTGATTCGAACGGTTACTAAGTTCAACCCGTTCACTCAGAATCTAGTGTTTGAGTTCTGGGCTAATCTGCCCACTATGAAGGTAGACACGTATATGGTCAAAGTCTTGGTGCGCAATCGGGAGTATGAGCTCTCACCTGGGAAGATCAACGAGATGTATGGTCTCCCTTCTGTTGATGCTAGACAGCAGCGGATGGATATCGCTGGTCTGGTTGATGAACAAGTGGCTGAATTTCTCACTGGTGGGAAAGTCAGTGTTCTGAGCAAGCTTCAGGTGAGTGCCTTTACACCTACGAGTTTGGAACTGTTTAAACTCTGCTGCTCAAATTCGTCTCCCACATCCAACGCTGGGTATGCTCAGCCTGATCGATTGTATATTACATTTCTTTGATTGAGTATTTGATTTTTGACTAAGTTCTGTGCTCAAGCAGGGGGAGATAAGGCCCCTTCGGACTCCGTTGATGCTGGGGGAGATTAAGTTGTGGGGGAGCTGTGTTGTTTAAGTTTTTAATTGTTATAAGCTTCATTGTATTTCAGACCAAAACAGTTTCTTTTGTGTTTTTGTTTAAACCGATGATTATATCATCGTAAACATGGGTCTGTAATATTTTTAACACAATGTTTACTTTCAGACTAATCATTTATGCTAGATGATGTTTCTAGAGTATGTGTGTTATGTCTCCGATTTGAGTTTCAGGTTATATCAATAAAGGAGTGCTTGAGTATCAAACTCAGTCAAAAAGGGGGAGATTGAAGATGCAGAGTTCAATCAATCAGCTGATGGCGATCAGAGCGTTGATGGATTTCAGGAAGCTGCATCGAGTTTCATCAGACGCTTGATTTGCAGACATGGATGCGAGAGCAAACGTGGCAAGCTAAGGCGGATGATGTGGAGAGCCAAGGATGGAAGCTGACTTGGCGTGGTGTCAAAGACAAGAATTACCAAGAAGATATGGAAGATATCATCTCGAAGATTTAGGAAGGAATAAGCTTGAAGAAAACAAGAAAGATTCCTTAAAACGAGATTCTCGGAGATCCTAGGTTTAGGGTTCTGGAGAGTAGGTATAAGTATTCTAGAGTTTAGTGTGAGGCGCTTTGAGCACTCTAGAATACTACGATACGATTGAAAACTTCAGAGCATTGCAAAAGCTTGAAGGTGAGTGTGTAATTCTCTTTGTCTTCACGTGAGAGTGATAAGAAACAGAGAAGAGAATTAGGCTTAGATATTCTTAGTCGGGTTTGATCTTTTGGGTAGAATAGATCAAGTAATCTCCGAGATAACATTTGTAAACAGTTTGTTATCAATAAGAATATAGTTATAAGCAATTCTCTGTGTTGTGTTGATCTCTATACCCTTTA
>RU43
TTGAGTCACACGGCTGGTGAAAKCAAACCCGGTTTGGCTGCAGTAGTCTGAGAAGTGGTTGGTCATCAAAGTGTTTTACGATACACTRATWTCAGGTAAGTGTTTCTAACTACTTATCYTGATGTAGATCTTCTGTAACTAGTTGTTTTTAACTTAGTTGTGCACTCAAGCAGGGGGAGATGASTCTGGTTTATAGAATGCTTGATTGTGGGGGAGTTTGACWRACTGCTGAYTACTTAGTAATGTTCATAGTTGACTGATYACTTGATRAGTATTGTTGACTAATTACTAGTTGAGTAGTGTTCACTGTTTATGGGGGAGACTTGTTTSAATTTRATTCGTTTTAAGTTTAGACATAGTTTCACTGCCTGKTRTTRGAGGAGTTCGTTGTTAGAATYCTTCTGAGTGATGTGAACGGTTAAGAACTTGATTTYCGYTGCTATTGATKTTTTGCGTTCTTAACACAGTTCTGATATGAACAAGCTTTWATCTCTAGCTAGATATTGCTTKTTCTGTTTCTTTTTGGTTGGTTTGTTTAGTATCTTTTYAGGTTGARCCAGAAGGATGCTTGAGTATCAAACTAAGTCAAAAAGGGGGAGATTGAAGATGCAGATTCTGACAACAACGAGCTGATGGACATCAGGGAGCTGTTGGATATCAGGAAGCTGCATCAAATCTACATCAAACGTCTGAGTTGCTGACATGGACGCGTGAGCTGACATGGCGGAGCTGGAGTGGTTGATGTGACGTGCCAAGAAGCTTTGCTGACTTGGCRTGGTGATCAAAGACGAAAGTCGGTTGAGAAGATTTGGTGAATATTCTTCTCAACAAGTTAAGGAAAGAGATAGGCTTGAATATCAAGGAGGATCTCGAACAAGGAAAGAGATAGGCTTGAATATCAAGGAGGATCTCGAACAAGGAAARGGATAGGCTTGACGATTCAAGAAAGATYCCGCTCATTGATTCTCGGAGATCCTAGGGATTAGGGTTAGCGAGAATAGCATAAATATTCTAGGAGTAGGCATTGAGCCGCCTAAGCACTCTAGAATATTGCCATACGTGTAAAGCTTTCGAAGCCTAGCAAAAGCTTAGAAAGTGGGTGTTTGTAATCCCTCCTCTTCACAGGCGTGTGATAAGAAACAGAGGAGTGATTAGGCTTAGATTTGTTCTTAGTCGGGGTTGATCATTCGGGTAGAATAGGTCAAGTAATTGCCGAGATAATAGAATCCTTGTAAAAGATTTATTATCAATAAGAACAAGTAAAAARCGTTTGTTTGACGCGTTTCAAACAAAATCAGCGTGTTGTGTATCCTCTATACCCTCTTAATTGGTATCAGAGCGGACACCTGATAAAAGAATTTGTTAATCTTTTCAACAGGTGAGATCTTGCGACAAGGGATGGAGAAAGCACAACGGTTCGTTGCGATACCTAAGCCACTGAAGCTGGATGCTGAGCATTACGGGTATTGGAAGGTGTTGATCAGGCAATCGATTCAAAGTATCGACATGGATGCATGGTTTGCAGTAGAAGATGGTTGGACGCCTCCTACCACAAAGGATGCAAAGGGAGACATTGTCTTGAAATCAAGGACTGAATGGACTCCGGATGAGAACACAACAGCCAATCACAACTCTCAGGCACTGTCTGTGATTCTTGGATCTTTGCCAAGGAATAAGTTCACTCAGGTTCAAGGATGCTTATCAGCAAAGGAAGCATGGGACATTCTGCAAGACTCATTCGAAGGCACCAACAATGTGAAGCGTACTCGTCTGGACATGCTTGCGTTAGAGTTTGAGAATCTGACCATGGAAGTTGAAGAATCCGTGGATGACTTCACCGGCAAACTGAGCTCCATCACACAAGAGGCTGTTGTCCTAGGAAAAACGTACAAGGACAAGAAGATGGTGAAAAAATTTCTCAGGAGTCTGCCAGACAAGCTTCAGTCACACAAGTCAGCGATTGATGTATCTCTGAACTCAGATCAATTAAAGTCTGATCAGGTCGTTGGGATGATGCAGGCGTATGATACTGATTCAGTGAACGATGAGCATGGATTCTCTTTGGAGAAAGTCAGGATTCTAATTGAGGAGTTGATTCTGAAAAGGAAGGAAAATAAGGAGCTCATTTCTGAAAAGGGAATCTTGATGGAAAAAGTTTCTGCACTTGAAAAGGAGCTTGGTGAAGAGAGAATCAAATCCCAAGGACTGGAGAAACAGCTAGAAGACCAACTGAGAAACATCAAGATGCTGAGTAGGGGGACTAAAGACTTGGATAAGCTCCTGACTGTTGGAAGAACTTCAAACGTTACTTGGGGTCTTGGATATGATGGAACAAGTTCAAAAGGAGGAACGCGTTTTGTCAAAGGGACAACTTCAGATGAGAAATCTGATGATATCCAACCAGCAGAAGCACACCGCACGGATGCACCTTCGAAGGCTCGAAAGGCGTTGACCAGGAGTATGCCTACTCATAACTGGAGACAGTCAGATTATCAGGTTGATCACAATCATCTGAGGAGCAGAAGAACAGGATGTTGGTATTGCGGAAGTCAGAAACACTACAGAGCTGATTGTTACAGCTTCCTGAATCGTGTTACGCAAGTCAGGCACCACAAGCAGCACCACAAGAACGATAAGCAAGGGAATCAAGTCTACATAAAGAAAGATGATCTTTATCGTAATGGTGGATATTCATGTACCTCAATTAAGGTTATGAATAGAGCTGTTCTTGTTAACAACTTTGCTAAGTCTGGTTATGTGAAGGCAAGGACGAGATCAGAAGCAAGAGTTAGTCAGTCGAGTGTCAAACAGCTGAGCAGAAGAACGAGGAATTGTTTCTGTAGTGACCAAGGACAGATTACAGCTAGTTGTAACTTGTGTTACAATCGAGTAACTAAATTGCTGAAGCGAAACAAATATCACAGCGATATTTGTATATCCAATCGAGATTGGATGAAGAAACCTAATGTTTGCCGTCATGTTGCTGATAAACAAGGACGTACGACCCTCAAAAGTGTGCGAACTGGTGACTGCTGTTACATGTGGAATCCATCCAATCCACATTCAAAGCAGTTTGTTCAGAGAGGTGTTCTGAATCCGAAGTGCCTACATAGCCAGGACTTGGCCACTAGTAGCAAGGTGCAGCAGTCTGGTAAGTGTTCGAATCATATCCCACATGATGCTATGGGAAGGATTCGGGGGGAGAAAGTTACCAAGCCTGCTGGTGGCGGATGAATCAGGAACTGAATCTGATGGTGTTTGTACATATGTCTGTACATATCTGGAGTCAAAGTTGATGAGTCTCTGTACATATCAGGGGAGTTGCAGTGCATGGATACCATTACAAGAGTCTGATGCAGTGCAAGATGCTGACTGGACTGGATCCGTGGAAGATTGCTGAAGTACAAGTGGTTGATGCTTCTTCATGGGTAGCAACATGGTCTCGAGGTAGAGTAAGGAGCAGAATATTGTGTCTCTATCCATTGCTGAAATAGAGTACTTTGCTCTAGGGAGTTGCTACACTCAAATCATGTGGATGAAACAAATGGCAGCTGACTATGGTATGATCTCTGATTCTTTACTAATTTATTGTGATAATCAGAGTGCATTAAACATAGGAAATAATCTTGTTCAACATTCACGCACTAAGCATATTGATATTTTACACCATTTCATTCGTGAACTTGTTGAGGCGAAACTGATAGTAGTTGATCATGTGAGTACTGAATATCAACTATCTGATTTGTGTACCAAAATCTTGGAGTTTATTAGCCTCAGTGATCTGAGAAAGTTAATTGGTGTGCGTGAGATCTAATCTGTTTCGTGAGATGTGTTGATCTAAGACAGGAACAAAAAATGCAAGAACAGGCCATGGAAATCCAAGGATGAATAGAAGATCAACACTCTGTGAATAAAGGTGTGTGGAAAATAGCTGCCTGTCATGCCGATTCTGTAGTCAGCCGTAAAACGTTGTCGTCTAACAGGAGGTCAAAGAGCTGAGGAGATCAATTTATTGTGCAAACCAAACTAAGGGTATCTAAAGCCTAATTTGGTGTCAAGTGACCATCATGCACTGATATCAGCAGTTGAGAAGTCAAGTGATGCTGCTGATATGAAACTGACAGATCAACAGGGATTCAAAGTTTAAAAAAAGAAAAGAAGAAAAAGGAGAACCCTGTTGTATCTAAATCTGAGGAAGTGTGGAAATAAAAGCAGCACACTCCTGATTCTTTGAGCAATCTCCAAAGGAAAATTCCAGCTGCCTGTTACACGTTGAGCCGATCTACTGGAATTGAAGGCATGACAGTGTGAAAGACTAGCCACTGTACCCAGAGTTGATCTATCAAAGATCTGAGTGGTTATGGTAGCTTCTTGCTGAGTTCTGAACAACTGGTTGGCACGGAACACGGAACAGATCTCAAAGGTATAAAAATGTTTTGAATCCAACGTAGTGTACTCACATGTTTCAATAACTTTCTGGGTCACTAAACTCTGTTCATGAGTGAATGGTTGTTCGCTAAATGATTTTTAATCTGAACTATGCTAACATGTGATGTTGATCAATGGGATGATATGAATCAATGGGATTATTTGCAAGTGTGCACTAATGTTTTTGTTTAGTGTTTCAGGCTCTAATTATTTTAGGTATAGCCTAAGCCCATTTGTTTTGAAGGCCCATGAACAAATTAAGCCCATTACTTAATGTCTAGGTTGGAGGGAAAAAGAGTTAGGGTTTCTCATGTCAAATCAAACCTGCCTAGGGAGTCGTTAACTCGAAGACTTGTGCTCAAAGAGAATCAAGTTGAAATCTTTCTTGAAGATGAATGCGATTTTCTCTGGACTTCAACGGCTCGTGCAACAAAGATCTGTGACACCGTCGTCGAACCTGTCAGAAGCAGCCTCTGAGGAGCATCCATCGCAGTCTCTGAAAGCTGAAGAGGAAGAAAATCTAAACAAAGCTATGGTGTTGTATGCTGAGCCCGAACCAACATCTCTCAGATCTGAGCTTCCAAACAAGGAGAACCAAGATGAACAGGCAGCCGTATCTCCAGAGCCACCGGTGATTGTGGAACTGCCTGACGAGTGTGAATCTACTGTTGTTCATGTGCATAGATCTGAGACACCCATTCAAGCTGAGACCAGAAACCAGACTTGTGACCAAGTTCCACCACTCAACAACGAGAATCCTCAAGTGGTGCAGATCTCTGATGCGTCTGAATCCGCACAAGCTGTTGACTCAACAGATCTGTCTGTGTCCTCGCGTCTGCTGAAAAGGAAACAGTCTGCTGTTGTGGAGAGGATGAAAAGACAGAAGACTAACGAAAGGAAGGAAGCTGCTGGTTCAAGTGCTTGTGGAGAAATTGGTCTTCAACGGCTTGCGACTTATCACTCATGATGCTAAGAAGAGGTCGAAGACGATTCTGTCAAGGTATGTGTGCGAGGCATGGAGTACGAATTCTCTCCTGCCAAGATCAACGTTTTGTTTGGTCTGCAATCAGTTGATGCCAGAGCTCAACAGATGCAAATTGCTGGTCTGATGGATGATGAGGTCACCAGCTATCTGACTGATGGACAAGTGAAGGTTCTTCAGAGTCTTCCGATGAGCACCTTCTCGAAAAACTGTAGGAAGCTGTTCAAGTTCTCGTGCAGAAATTGGTCTCCAACAACCAGCGAGGGATATGCAAGTACAGACAGGGCTTTGCTTGTGTATCAGATTGCACACAAGTTGGCTTTTGACTTTGGGAAGATGGTGTATGAGCATATCATGCAGCTTGCTTTGAAACCCGAGGCAAAGTTCTACATTCCGTTTCCGAGTCTTGTGTATCAACTTCTTCAGATGCAGCATCCTGTGAAGTTTCATGTTGAGAAGCCAGAGCCCTTAGTCCAGACTAAGAAGAAGACTGCAAAGAAGCCATCAACACAAGGAGTGCAAACTGGTGACTCCACTAATGGTTCAGGACATCGCAGAGCAATGAAACTGGCCATTGAAGTTCTGCAGACTGCTTTAGATGCAGGTAAGTGTTTCTCTGTTTTCCTCTGAAATATTATATCTCTAATGATGTTTGTGTGATTTTTGACTAAGTCATGCACTTAAGCAGGAGGAGATGTGTCTGATTCTGATGATGATGGGGGAAATTAATTTGTGGGGGAGCTTGATGTTTTTAACGTTTAAAATCTAGTTTTTGACAAGCTTGTTTTTATTTCACACCATGCTTTTGTTTTTGTTCTTTTTGAACTGATGATATGTATCATCTGAAAACTTGGGTCTGTAATAAGTTAAACACAGCTGCTTGGACGAATCTTATCTTTTGATATGTATGCTAGAAACGTTTCTAGATTTTGTCTTGTTGCTGTGTTTGGGTTTCCTTCTGTTTGACTTTCAGGTCTTGTCAGGGAGATTGAGTCACACGGCTGGTGAAAKCAAACCCGGTTTGGCTGCAGTAGTCTGAGAAGTGGTTGGTCATCAAAGTGTTTTACGATACACTRATWTCAGGTAAGTGTTTCTAACTACTTATCYTGATGTAGATCTTCTGTAACTAGTTGTTTTTAACTTAGTTGTGCACTCAAGCAGGGGGAGATGASTCTGGTTTATAGAATGCTTGATTGTGGGGGAGTTTGACWRACTGCTGAYTACTTAGTAATGTTCATAGTTGACTGATYACTTGATRAGTATTGTTGACTAATTACTAGTTGAGTAGTGTTCACTGTTTATGGGGGAGACTTGTTTSAATTTRATTCGTTTTAAGTTTAGACATAGTTTCACTGCCTGKTRTTRGAGGAGTTCGTTGTTAGAATYCTTCTGAGTGATGTGAACGGTTAAGAACTTGATTTYCGYTGCTATTGATKTTTTGCGTTCTTAACACAGTTCTGATATGAACAAGCTTTWATCTCTAGCTAGATATTGCTTKTTCTGTTTCTTTTTGGTTGGTTTGTTTAGTATCTTTTYAGGTTGARCCAGAAGGATGCTTGAGTATCAAACTAAGTCAAAAAGGGGGAGATTGAAGATGCAGATTCTGACAACAACGAGCTGATGGACATCAGGGAGCTGTTGGATATCAGGAAGCTGCATCAAATCTACATCAAACGTCTGAGTTGCTGACATGGACGCGTGAGCTGACATGGCGGAGCTGGAGTGGTTGATGTGACGTGCCAAGAAGCTTTGCTGACTTGGCRTGGTGATCAAAGACGAAAGTCGGTTGAGAAGATTTGGTGAATATTCTTCTCAACAAGTTAAGGAAAGAGATAGGCTTGAATATCAAGGAGGATCTCGAACAAGGAAAGAGATAGGCTTGAATATCAAGGAGGATCTCGAACAAGGAAARGGATAGGCTTGACGATTCAAGAAAGATYCCGCTCATTGATTCTCGGAGATCCTAGGGATTAGGGTTAGCGAGAATAGCATAAATATTCTAGGAGTAGGCATTGAGCCGCCTAAGCACTCTAGAATATTGCCATACGTGTAAAGCTTTCGAAGCCTAGCAAAAGCTTAGAAAGTGGGTGTTTGTAATCCCTCCTCTTCACAGGCGTGTGATAAGAAACAGAGGAGTGATTAGGCTTAGATTTGTTCTTAGTCGGGGTTGATCATTCGGGTAGAATAGGTCAAGTAATTGCCGAGATAATAGAATCCTTGTAAAAGATTTATTATCAATAAGAACAAGTAAAAARCGTTTGTTTGACGCGTTTCAAACAAAATCAGCGTGTTGTGTATCCTCTATACCCTCTTA
>RU44
TGAAGAAACAGAGTGTCTGAAGTTCTACAGGCGTGTCTGAAACAACRCAGAGCAGAACAGAGGAACAGAGGAAGCGGGAAAGTAGCAGTTGCTTTTGCSAGCGTGGCATGTTGATTGGAGTGAAGGAAAGGCGTATCACTTTAGACAAAGGAGACGAAKKCGTCAGACATAGGACGTGTGCCTAGTGTCAAGATAATGATGAGGAGCTACACTTGAACCTGCTGGATAAAGTRGAGCATCCTGYCTTTTCCGAGAAACTACATAAGAGAAGTTTTGGTCTCTTATTAGGGTTAGCCACTTTACTTGAGAAAAGTGGAAGAGAAGAAAAGTTAAGTAGAACTTGTTCTTGTGGGTTTCATTGGTGAGTGAACAAAGAGAGCACACGGCTGTTGCTGTGTTTGTGAGCTGGGTAGTTTTTAGGTTCTGACAGTAGCAAATCAGGTTGTTGATGTTGCATAAYACTGTCCAAACTTATCTGTGATTGATCAGTTTGAAAGTTGTTCTAATAAAGTGTGTTTATTGGAGTTGTGTTCTTTATCTTGTCAAAGTACTTAGGGTTCTTTTACTTCAATTGGTATCAGAGCGGGTAACCAATCTGAGATTAGTATATCTGAACAGGTTAGATCCTAGTTATGGAACCAACGGATGTTAGTACTGGTACAGGCAAGGTATTACTGCTAGATACTAAGCGGTATGGATACTGGAAAGTTCGTATGACACAAATCATTAGAGGCCAAGGTGAAGATGCTTGGACTGCAGTAGAGGAAGGATGGGAACCTCCGTTCGATCTAACAGAAGATGGGTTCAAAATCACTAAACCAAAGGCGAATTGGACTGCAGAAGAGAAGCTTCAATCAAAGTTTAATGCAAGGGCTATGAATGCTATCTTCAATGGTGTTGATGAAGACGAGTTTAAGCTTATTCAAGGGTGCAAGTCAGCGAAACAAGCATGGGATACGTTACAAAAATCTCATGAGGGAACTTCGAGTGTAAAGAGAACAAGACTGGATCACATTGCTACTCAGTTTGAGTATCTCAAGATGGAACCAGATGAAACAATTGTGAAGTTCAGTTCAAAGATAAGTGCTCTTGCGAATGAGGCTGAGGTCATGGGAAAGACCTACAAAGATCAAAAATTGGTTAAGAAGCTGTTACGTTGTCTGCCACCGAAGTTTGCTGCCCACAAAGCAGTTATGAGGGTTGCAGGGAATACTGATAAAATATCATTTGTTGATCTTGTGGGAATGCTCAAGTCAGAAGAAATGGAAGCTGATCAAGACAAAGTCAAACCGTCGAAGAATATTGCATTTAATGCAGATCAAGGCTCTGAGCAGTTTCAGGAGATTAAGGATGGAATGGCACTGCTAGCAAGGAATTTTGGGAAAGCTCTGAAACGTGTGGAAAGAGGTCAGAATCGTGACAGTACATCCTGGAGCAATAAAGATGGAGAGAGATCACGTGGAAGATTCTCCAGATCTGAGAATGATGACTCAGGAAAGAAGAAGGAAATTCAATGCTATGAGTGTGGTGGTTTTGGTCACATTAAACCGGAGTGTCCAGTCACCAAGAGAAAAGAAATGAAATGTCTTGAATGCAAAGGTGTGGGTCACACTAAGTTTGAATGTCCCAACAAGAGCAAACTTAAAGAGAAATCTCTTATAAGTTTCAGTGATTCAGAATCTGATGATGAAGGTGAAGAGCTGTTAAACTTCGTGGCGTTTATGGCAAGTTCTGACTCAAGCAAGGTTATGAGTGACACGGATTCTGACTGCGATGAGGAACTGAATCCCAAGGATGAATACAGAGTGCTATATGACAGCTGGGTGCAACTAAGTAAGGACAAGCTGCAGTTGGTAAAGGAAAAGCTAACTCTAGAAGCAAAACTTGCTAATGTGAGCACAGAGGATAAGCAGAAACTGAGTGGAATCACTGTTGATGGAAATTCACAGGACTACTATCAAAAGAAACTTGACTGTCTTCAGGAAGAGTGTCACAGGGAAAGAGATAGAGCTAAACTTCTGGAAAGAGAGTTGAATGACAAACACAAACAGATCAGGATGCTCAACAAAGGGTCAGAAAGTCTAGACAAGATCTTGGCAATGGGCAGAACTGATTCTCAACCAAGGGGTTTGGGTTATCAAGGTTATACAGGAAAGATCAACAAGGAAGAAGGAAGAGTCATCAACTTTGTCAGTGGTGGTTCAACAAGTGAAACCGTGGTGAGACAAAGCTATACTGAACCGAAGAAACAAGTGAAGTCACATGTTGAAACAAAAGGAGAATCTGTTGTGAGAACAAGGATGGTGGGTGTGATTTGCTGCGATCATTGTGGTAAGAGATTTCATATGAGAGAACAGTGTTACAAATTCAAAGAGAAAGTCAGAACGCTGTGGAATTTAGCAAAGTGCTACATTGAGCCATCAAGATTCTGCACTGTGTGGATTAAGAAGAAAGATCTGTATGGTGATATGGAAGCTGAAAGGTACAATCACAAGTTAGAAAGAATGTACGAAGAAGAGGAAATGCATTACGCCAGTTGCTGCAATCAGGTCAACAAAGAAATGCAAGACGAGGCAAATCTTGTTTGCAACTGGAATCTTTCTGAGTTGGATGACTGCACTCCACAAGCCAAAGTGGCTTATACTTCAGCTGTTTCTCAAGACAACAGAGCGTGGTATTTCGACAGTGGGTGTTCTCGTCATATGACCGGTGTACAATCTGTTCTAAATGACTTTTCTGTCATCACCAATGGGAAGGTCACTTTTGGAGATGGTGGAAAAGGAAGCATTAAAGGAAAAGGGAAGATCGAGATAGATGATCAACCGCATCTGTCAAATGTGTACTTTGTTGAGGGACTCACTGCTAATCTAATAAGCATCAGTCAACTGTGTGATGATGACTTAACTGTTACGTTTACAAAGACTGGATGTGTTGCACTCGATATTGCTGGCAACAATGTTCTATCAGGAGTTTGTTCAGGCAACAACTGCTACATGTGGAAAGACTCTGAAGTCTGTTTGTCTGCAATCACATCCAAGCTTGATCTGTGGCATCAACGACTTGGACACATGAATACTCAAAGCTTGGTCAAGATTGTGAATGCTGATGTTGTCAGAGGAATTCCAAAACTTGAAGGCAGTACAAGTGTTGTCTGCAAAGCTTGCAGCCAAGGCAAACAAGTTAAAGTGCAACATAAGAGGGCCACGCATATTGGAACTACTAGTGTTCTTGAATTGGTACACATGGATCTTATGGGGCCAGTTCAGACAGAAAGCTTGAGTGGTAAGAAGTATATTTTGGTTCTGGTTGATGACTACTCTCGGTTCACATGGGTGAGATTTCTAAGAGAAAAATCTGAGGCAGCTGAAAGTTTCAAGATTCTGGCTTTACAACTTCAGACTGAGAAAGGGAATCTTGTTCAAATCAGAAGTGATCATGGTGGAGAGTTTCAAAATGAAGAATTTGAGAAATTCTGCAGAATTCAAGGAATCAGACATCAATTCTCTGCACCTAGAACACCACAACAGAATGGTGTTGTTGAGAGAAAGAACAGAACTTTACAAGAAATGGCTAGAGCTATGATTCATGGAAACAATGTGTCACCAAGATTCTGGGCTGAAGCTGTCAACACTGCTTGCTACATCGTGAATAGGGTGTACGTAAGACCTGGGACAAGCACAACTCCTTATGAGATATGGAAGGGAAGGTCACCAAATCTGTGCTACTTCCATACTTTTGGTTGTGTGTGCTATGTTCTGAACGATAAGGATCATCTTGGAAAGTTTGATGCAAGAAGTGATGAAGGGATATTTCTGGGTTATGCCACAAACAGTATGGCGTACAGAGTCTACAATAAGAGATTGAAGAGAGTTGAAGAATCAGTTAATGTTGTGTTTGATGACAAGCATCCTACAAGACTCTTCACGGTGGAACAAGATGATGATGAGCAAGTAGAGGAAACAAGACATTCAACATCTCTTGTTGAATCTGGAACTTCAAAAGATGTTGAACAGACTACTGAACCACGTACATCATCATCTCGCCTCACAGTTCCCAAAAGTCACTCAGAAACTGACGTTATTGGAGAGTTGGATGGAGACAGAGTTACCAGGGGGATAAAGATGAACTACAGAGATATGATTCTGTTTACCTGTTTTGTGTCAAGCATTGAGCCTAACAACATTGAAATTGCCTTAGAAGATGAATTCTGGTACCAAGCTTGCCATGAAGAACTAAATCAGTTCAGTCGTCATGAAGTATGGGATTTAGTTCCAAGACCGGTTCATGTCAATGTGGTTGGTACTAAATGGATTTTTAAGAATAAAACTGATGAAGAAGGCAATGTGACACGTAACAGAGCTCGACTGGTTGCTCAGGGATACTCTCAGGTTGAAGGAATTGATTTTGATGAGACTTTTGCTCCAGTAGCTCGGCTGGAATCTATTCGTCTTCTTCTTGGAATATCGTGCTTGCTGAAAATCAAACTGTTTCAGATGGATGTCAAGAGTGCTTTTCTGAATGGAGTTATTCAAGAAGAAGTGTTTGTGTCTCAACCTAAAGGCTTTGAAGATTCAAACTTTCCAGATCATGTGTACAAGCTTAAAAAGGCTCTTTATGGGTTGAAGCAAGCACCCAGGGCTTGGTATGAGCGTCTCACTCTGTTCCTAATAGAAAAAGGTTTCAAACGTGGAAGTGTGGACAAGACTTTGTTCATCCTTGTTGATGAAAAGGACATCCTCATTGTGCAAATTTATGTGGATGATATTGTGTTTGGAAGCACAAAACAGAAACTTGTCTCTGACTTTGTGGAATCCATGACCAAAGAGTTTGAGATGAGCATGGTTGGAGAGATGAACTACTTCCTGGGTCTACAGATCAAACAGACTGATGAAGGAGTTCATATCTCTCAGTCTACGTATGCCAAAGGGTTGATTCAGAGATTTGGGATGCAGACAGCTAAGACCTCAAAAACTCCCATGAGTGCTACTGCTAAACTGTCTGCAGATGAAGCTGGTCTGAGTGTTGATGAGAAGCTGTATCGTGGAATGATTGGGAGTCTTCTGTACTTAACAGCAAGTAGACCAGATCTGTGTTTCAGTGTGGGTGTGTGTGCCCGTTATCAGGCTAATCCAAAGCAGTCTCATCTGAATGCTGTGAAACGGATTCTCAAATATGTTAAAGGTACAACCGATGTTGGTCTGTTTTACTCTAAACAAACTAATCAAAATCTTGTTGGATTCTGTGATGCTGATTGGGCAGGAAACCTGGATGATCGAAGAAGCACAACAGGAGGGTGTTTCTTTTTGGGAAACAACTTAGTTTCATGGCACAGCAAGAAACAAAGCTGTGTATCCTTGTCCACTGCAGAAGCTGAGTACATTGCACTAGGGAGCTGCTGTACTCAGTTGCTATGGATGAAACAGATGCTTCTGGATTACGGTATGACATCTAACACCCTGCTTGTGTACTGTGATAATATGAGTGCAATTAACATATCAAAGAATCCTGTGCAACACTCTCGAACGAAGCATATTGACATCAGACACCATTTCATTCGTGAGCTTGTTGAAAACAAGATTGTTGAGATCTCTCATGTTTCCTCTGAAAAACAGTTAGCTGATATATTTACAAAACCATTGGATTTGAACAGTTTCTTGAATCTGAAAAAATCTATTGGTCTGAGTGAATACTAATGTGTCTTGGTGTTAAAGCTATTGCAATAGGTTCCTTTGTACAGAGTTGCATTAGCTTTGTGTTTTCATCAATATGTATATATATATATCTATTGTGTCTGTCTTTCTGGCACTTCATTTCAGGAAAATAGCTGCTCTTCATGCTCTTCCTCAATGAAGTTTCCAAAAAGGATGTGTGTGTGGTGTGTAATAATAATAAAAAAAAAGGCAAAAAGAAAAAAAAAAAGGCCTGAAGGAATGAACAAATGAAAGTTCAAAAAAAAAAAAAAACAAAGGTTGTGTGTTGGCAGGAAAGGGATTGGTATTCTTTCTTCTCTTGGGGTATATATGTATCTATGAGTACCCCCTCAAAACATTGTTCTTCATTACAGGCTCTACCAATCCCCCTCGCCGTGTTACCCACACACATCATGAGGTTGCTTCTTTGGAGAGTATGACGAGTGTAGACTATCCTGTCTTGATCAGTGTGTATGGTTCATCTCACTGGGCCAGGAAGCTGCTATTTTCTCCATACTAAAAGTAAGCTATGCACCTCTGTACTTTGGAATCTGTCCTTCTCGCTTGGATGCATTTCGCATGTGGGTTCCTTGCCTAGTAGAAGTTTCTTTAAGCTATATAGTATATATGTCTATATCTTAAGATTATGCTATGTTTTATCTTTCAGAGGATGACTTGATGAGATCTCACATTCAGTTTGAATCACAGTTCTTGAATGACAGTGGCTGTTAATTTCAAGTGTTGATTTGGTTGAATTTGTGGTTCTATATGGTTTAGTCCTACTTTATGTTGCAATCATATTATGTACATATGTTGGCTGTCTACTACGTCTCTGGGTTTCTGTTGTGATTTGTTTTTGGGCCTGGTATAAGGCCCTGTCGATTGTTTAACGGATCTGGTTTAGTGTTTTGCAGCCTGTCTTGGTTTTCGTGCTGTTTTTAGGGTTTCCCTTGATGCGCTCGTGCCTTTTAAACCTAGCAGCTCTCACAGAAGGCTCATTCTCCTTCTCTGCTACTCAAACCTCAAAATTCAAAGGGTTTCTTTCTCTAAAAACACAAGTCACCATGAATCAAGAAGCGACCTCGTTGACTGGAGTCTCTGGTGCTGGTCAGCCTTCCGCTGCGACTCCTTCTGACCCTCCACCGCCTCCGGTTGCTCCAATGTTCATTCCCAAGACTGAACCAGGCATCTGCATGTCTAAGAAAACCAAGTCCAAGGTCTCTGCTCCGACTCAGCGCAAGAGACAGTGTACGGCTGCATCTGCCAAGTCCAGATCTAAAGCGCCTGCTCCTGCTCTCCGACGTCTGTCAAGCAGGAAATCCAACCGATCTGCCTCTGCTGCTGGACAAACTGAAGAACTTGTCCGTGACTCTTCAGATCTGCAAGATGGTGATGTCACCGAGATTGCTCCGCCTCTCTTTCTGTCTCGTTACCGAGAGAACCGTCGGCTTCTTGCTGTTCGTGATCGTAAGTATCCGGAGCTCAAATTCCCATCGGAGACTCCCTACAGTAGCTGTTTTCTGACTGAGGAAGGTCTTGGGCGCTACAAGGTCATCGGGAATCGCTGCTTCAACGACATGCGTTTCCTTCCTCTGGATGGAAACAACACTGCGAGTACTCAGCAACTTCTCTTCAATGCTGGTCTGCTTCCTACTGTCACCGAAATTGACTCTTATGTGCATGAGGTTGTCATGGAGTTCTATGCAAACCTTCCCGATGGTGAAGAAGGTGATCAACTTGCCTACTCCGTGTTCGTCAGAGGCAACATGTATGAATTCTCCCTGGCTATCATCAATCAAATGTTTCAGCTTCCTAATCCTTCCTATCCGCTGGATGGTATGTCTGAGATTCAAGTTCCTGAGTCCATGGATGAAGTTGCGATTGCTCTGTCAAACGGCAAAGCCAACTCCTGGAAGATGCTCACTTCTCGGCTGTTATCTCCTGAGCTAGCTCTGCTCAACAAGATCTGCTGTCACAATTGGAGTCCCACTGTGAACCGCTCTGTTCTGAAGCCGGAGAGGATGACTCTGCTTTACATGGTGGCCAAAGCTCTACCGTTCAACTTCGGCAAACTCATCTTTGATGAAATCTGGGCGTGTTCGAATGCAGTTGCGAACCCCTCCTCTACTCTCCGACTTGTGCTTCCGAACCTGATTGATCAAATGCTGCGCTTTCAGCGCATTGTCCGCTCTGATGAAGGAGATACCACTTCGTCTGCACCGTTGAAGTTCACCATGGAAGTGAAACCTGTTCCTGTGCTACAGTCTGACAGTCCAACCTTGGATGCAGCTCTGGAGACCCTCATTGCATCTCTCACAACGATGCGTGTTCGTCTGGCAGGTAAGCCTCTCTCACTCAACTTACACTCTGTTATCTTTTGAGAATGGTTTTTTATATGAGTGTGCACTCAAGCAGGGGGAGAGTATTCTGATGTGTCGTACTCTGTTCCGGATGATGTGGGAGATGAGAATGTGGAGGAAGAGGACGATGATGATGAGTTAGATGACAACACTTAATTGCTTAGTCCTGGTCGTTTTTTAGTTGTGCATTGTGTTAGGGGGAGTTTGTCCCTGATTGTTTTTGTGTGTTTGTGAAAACTCCTTGATCTTGTTCTTTATCGGCTTCTTATCGGATCTTCTGTGTGTTTAATGATTGGTCTTATGTATGGAACCAAGAACTCATTTCTGTTTCATGTTTAAATGGTTATGTCTTTTGGCAGTAGTTGCTTAAACTTGAGCCTTTGGTTTCTATGTTTGGTATGGAATATTGCTTGGCTTGTATGTGTGGTCTCTACTCTTTTGCAGATTACTTGAGGTGTCACACTCAGATAAAAAGGGGGAGATTGAAGAAACAGAGTGTCTGAAGTTCTACAGGCGTGTCTGAAACAACRCAGAGCAGAACAGAGGAACAGAGGAAGCGGGAAAGTAGCAGTTGCTTTTGCSAGCGTGGCATGTTGATTGGAGTGAAGGAAAGGCGTATCACTTTAGACAAAGGAGACGAAKKCGTCAGACATAGGACGTGTGCCTAGTGTCAAGATAATGATGAGGAGCTACACTTGAACCTGCTGGATAAAGTRGAGCATCCTGYCTTTTCCGAGAAACTACATAAGAGAAGTTTTGGTCTCTTATTAGGGTTAGCCACTTTACTTGAGAAAAGTGGAAGAGAAGAAAAGTTAAGTAGAACTTGTTCTTGTGGGTTTCATTGGTGAGTGAACAAAGAGAGCACACGGCTGTTGCTGTGTTTGTGAGCTGGGTAGTTTTTAGGTTCTGACAGTAGCAAATCAGGTTGTTGATGTTGCATAAYACTGTCCAAACTTATCTGTGATTGATCAGTTTGAAAGTTGTTCTAATAAAGTGTGTTTATTGGAGTTGTGTTCTTTATCTTGTCAAAGTACTTAGGGTTCTTTTACTTCA
>RU45
TGTTGTTGGTTTATATCTGATTCAAAATCTGAAGTTGGTTTGGTTAAGTCAATTGAAGATTGAAGCAGTCGGTTATCTCTGGTTAAGGGATTTCTGATTAAACCGGAAATTGAAGAAGAGAAGTCAAAGACTCTAACTGCAGTGGAGGGTTTGACTATTATATAAAGAGTAACAGAGTCTGTTACGATTATCATCTTCTTCATCTGTTTTCTTCTTTGAAGTTTTCTTGTATCGAGAGAGAGAGAACTTGAGAGAATCACCATTGTTGTAAGCTCGGTTTGAGCTGTACTCTTCATAAAGCTTAGTGGATTTGCCGGATTGATTCGGCTCCGGATGTAGGCTTGATCACACTGATCTTGCTGAACCGGGTAAACAAATCGTGTGTCTTTGTTCTTCGTTTTCTGTTCTCTGATCTTGCATAAGTTGAGATCGATCATTCGCAACATCATTTCGATCGTTCTTAACGCTGAATTGAATCTAATCGGAGCTCAATTTCGTAACAAAGTGGTATCAGAGCCTTGGTTTCTGAATTGAGGAGGTTTGATGCTTCGATAGCGTTAATGGCGATGTCGTCAAAGGTAGAGATCAAGACATTTAATGGAGATAGAGACTTTTCTCTATGGAAGATTCGGATTGAAGCACAACTTGGAGTTCTGGGTTTGATGAACACTTTAACGGATTACTCTTTGACAAAGTTTGTTCCAGTCCCAAAGAGTGAAGGAAAGAAACCTGAAACCGATGAAGAATCATCTCCGACTGAAGAAGTTCCAGATCTGATCAAGATTGAACAATCGAAACAAGCTAAGAACATCATAATCAATCACATTACTGATGCGGTTCTTCTTAAAGTTCAGCATTGTGTATCTGCAGCTGATATGTGGGCAACGCTAAACAAGCTCTACATGGAAACATCTCTGCCTAACAGGATCTATACTCAACTTAGACTTTACTCATTCAAGATGCTTGAAACAATGAGTATTGATCAGAACATTGATCAATTCTTAAGAATTGTGGCTGAACTTGGCAGTCTGCAGATTGTAGTTGCTGAAGAAGTGCAAGCAATCTTGATCTTGAATTCATTGCCTGTGAGTTATATCCAGTTGAAGCACACTTTGAAGTATGGTAACAAGACTCTCTGTGTGCAGGACGTTGTATCATCAGCTAAGTCATTGGAACATGAACTTGCTGAATCTAAAGAGTCTGAAAGAGGCTCTTCAACTGTGTTGTATACAACTGAAAGAGGTAGACCCCAAAACAGGTCTCAGCAGCAAGGAAACAAAGGGAAAGGCAGGAGCAGATCTAATTCCAAAACAAAGGTCACCTGCTGGTTCTGTAAAAAGGAAGGTCATGTGAAGAAAGATTGTTTTGCTAAAAAAAGAAAACTGGAAAGTGAAGGTCCAGGAGAGGCTGGTGTTATCATTGAGAAACTAGAAGTTTCTGAAGCCTTAAACATTGGTGACAGATTGGTCAAGGACATGTGGGTACTAGACTCTGGATGCACATCACATATGTCATCAAGAAGAGACTGGTTTAGTGATTTTGAGGAGAATGATGGCACAACAATTCTTCTTGGTGACGATCACACAGTTAAGTCTCAGGGACAAGGTTCTATTCGGATTAAGGCAAATGGTGGATCAATCAGAATCTTGAAGAATGTCAAGTATGTGCCTAATCTCAGGCGAAATCTAATTTCAACAGGCACTCTAGATAAACTGGGATATCACCATGAAGGTGGAGATGGTAAAGTGAGATACCATAAGAACAATGCAACTGCATTAGTTGGACGTTTAATCAATGGACTGTATGTTCTGGATGGAGAGACCATTATGTCTGAGAGCTTTAATGCAGAAGACACTAAAAGCAGTACTGAATTATGGCATAGCAGACTTGGCCATATGAGTTTAAACAACATGAAGATACTGGCTGGAAAGGGACTGCTACAAAAGAACGATGTCAAAGAACTAGAGTTCTGTGAGCACTGTGTAATGGGAAAATCCAAGAAGCTTAGCTTCAATGTCAGCAAGCACATCACAGAGGAAGCTCTAGGATACGTTCATGCAGACCTATGGGGCTCTCCAAATGTAACTCCATCACTCTTAGGTATGAAATATTTTCTGTCTATTGTTGATGGTAAGACAAGAAAGGTTTGGCTTATGTTTCTTAAATCTAAAGATGAGACATTTGACCGTTTTTGTGAGTGGAAAGAACTTGTTGAAACACAGGTGTGAAAGAAGGTTAAAGTGCTCAGGACAGATAATGGATTGGAGTTTTGTAATTCCAAATTTGAAGATTACCTCAAGAAGTTTGGTATTGAAAGGCACAGGACATGTGCTTATACCCCTCAGCAGAACGGTGTAGCAGAGAGAATGAACAGAACTCTTATGGAAAAAGTGAGATGTCTTTTGAGTGAATCAGGTCTTGAAGAAATATTCTGGGCTGAAGCTGCTTCAACTGTTGCATATCTGGTGAACAGGTCACCTGCTTTTGCAGTGGATCACAATGTACCTGAAGAGTTGTGGTTAAACAGGAAATCTGGGTACAAGCATTTAAGGAGGTTTGGGTCAGTTGCTTATGTACACCAAGATCAAGGAAAGCTTAAACCAAGAGCTTTAAAAGGTGTGTTCCTCGGTTATCCGCAAGGCACTAAGGGATACAAGATCTGGCTCTTAGAAGAAATGAAATGTGTTATCAGTCGAAATGTGATATTTCATGAGGACTTGGTGTATAAGGATTTGCAGTTAAAAGAGAAGTCTGAACAAGAAGAAAGAGCAGAGAAGATTACTCAAGCAGAAAAGACTGTCTCTGAAATAGTAAGTAACCAACAGCAGGTTGGTGAGAGTTCTGTTGCAGGTGGAACAGTTGATGTTTCATCTAGTGATGATGAGTCAGAGTATTTTGAACCCGAAGGAGAAGCTCCAGCAAGCAGTGAAAGACTGAGCAATTATCAGTTAGCTAGAGATCGGGTTAGAAGGCAAATCAGAGCACCTATAAGATTCTCTGATTACTCTCAATTTGCATATGCTCTTATGGCAGCTGAAGATATGGACAGCAGTGAAGAACCTAGCTGTTATCATGAAGCTAAAGAAACCAAAGAGTGGGAAAAATGGAATGCAGGAATGGGAGATGAAATGCAGTCACTATTGAAAAACTATACATGGGATATAGTAGACCATCCCAAGAATCAGAAAATCATCAGTTGTAGATGGCTGTACAAGAAGAAACCAGGAATTCCCGGTGTGGAACCTGAAAGATACAAAGCCAGACTAGTAGCAAGAGGCTTTACTCAGAGAAAAGGAATCGACTATGATGAAGTGTTTGCACCTGTAGTCAAGCATGTGTCGATAAGAATCTTGATGTCTATTGTTGTTCAAGAAGATCTAGAATTGGAACAAATGGATGTTAAGACTGCGTTCTTGCATGGTGATCTGGACCAGCCACTTTACATGGAGCAACCTGAAGGGTATGTTGCTGATGAACAAAAGGATCAAGTGTGCTTGTTAAAAAAGTCACTCTATGGGTTAAAACAAGCACCACGTCAGTGGAACAAGAAGTTTAACTCTTTTATCATGGATCAGAACTTTATCAGAAGTGGTCATGATTCGTGTGTTTACATAAAACAGGTGAGTGATGAAGAGTTTGTGTATATACTGATATACGTTGATGACATGTTGATAGCAGCTAAGTCAATGACTGAAATCAACAAGATCAAAGAGGCGTTGAGTACAGGATTTGAAATGAAGGATATGGGTGCAGCTAGTCGAATACTGGGAATCGACATTATAAGAGACAGAAAAGCAGGTACATTGCGGTTGTCTCAGACAGGATACTTAGAGAAAGTGCTTCACATGTTTAATATGACTGAAGCAAGACCTGTAAGCACACCTATGGGAGCACATTTCAAACTTGCCTCAGTAGTTGAGGAAGAAGAGTGTGTGGACACTGATAAAGTTCCAAACTCAAGTGCTATTGGCAGCATCATGTATGCCATGGTTGGCACCAGACCAGATATAGCTCAAGCTATTGGAGTTCTAAGCAGGTTTATGAGCAAACCAGGTAAGATTCATTGGACTGCAGTGAAATGGTTGCTAAGATACTTAAAAGGGTCTACAGATTTGAATCTGGTTTTCACCAGAGAAAAGGATTTCAGAGTTCAAGGCTTTAGTGACTCTGACTATGCAGCAGACCTTGACAGGAGGCGTTCAACAACAGGTTATGTATTCACTGTTGGTGGAAATACAGTAAGTTGGAAGTCAAATCTGCAGAGCATAGTGGCTTTATCAACCACTGAAGCAGAGTATGTTGCTTTAACTGAAGCAGTGAAAGAAGCTTTGTGGATTCAGGGGTTGTTAACAGAAATGGGATTCAAGCAAGAGAAGGTTACTTTGTGGTGTGACTCACAGTCAGCAATCAGTTTGGCAAAGAACAACACGTTCCATGAAAGAACTAAACATATTGCGATCAAGTTCAACTTTATCAGGGATGTGATTGAAGAAGGAAGTGTTGAAGTTCTTAAGATCCATACTTCTCAGAATCCTGCAGACATGCTTACCAAAGGCATTCATGTGCAGAAGTTTGAGTCAGCTTTAGAGTTTCTAAAGCTACTCAGGTGAGGTGGAAAGACATCTCAGCCGAAGGTGAAATCCAAGTAAGTGCAAGTCCACTAGTTATGGAGAGATTTGAATCAAGGTGGAGTGTTGTTGGTTTATATCTGATTCAAAATCTGAAGTTGGTTTGGTTAAGTCAATTGAAGATTGAAGCAGTCGGTTATCTCTGGTTAAGGGATTTCTGATTAAACCGGAAATTGAAGAAGAGAAGTCAAAGACTCTAACTGCAGTGGAGGGTTTGACTATTATATAAAGAGTAACAGAGTCTGTTACGATTATCATCTTCTTCATCTGTTTTCTTCTTTGAAGTTTTCTTGTATCGAGAGAGAGAGAACTTGAGAGAATCACCATTGTTGTAAGCTCGGTTTGAGCTGTACTCTTCATAAAGCTTAGTGGATTTGCCGGATTGATTCGGCTCCGGATGTAGGCTTGATCACACTGATCTTGCTGAACCGGGTAAACAAATCGTGTGTCTTTGTTCTTCGTTTTCTGTTCTCTGATCTTGCATAAGTTGAGATCGATCATTCGCAACATCATTTCGATCGTTCTTAACGCTGAATTGAATCTAATCGGAGCTCAATTTCGTAACA
>RU46
TGTTGGAGTAAGCTTGAAGCTTACTTGAAGAAGAAGCAATCAAGCAAAAAGGAAATTAGAATTATACTTTGTGTTTAGGAAGTTGCCTAAATACTTATGTGTGTTTTCCTAATAGGATTAGGAAATTGTCTAGTTCTTTTCATATATAAAGGAGTTGCAAGAGTGTTGCAAAACTTATGAGTTGAGAGATTAAGATTGTGTGTTTTTAGGTTTTGAGTTATTTTCTTAAAGCAATAAAAGAGAGAGTCTTTTATTCATAATCTTGTTCTTATTCTTGAGTTTGATATATAGTTTGAATCAATAATTGGTATCAGAGCATAATATTGATTCAAGCATCTTTACGATCAAACAAAGGCAATCAACGAAGTTAGCGTTGATTCCGTACGGAGAAAGAAGGTAACTTGTGAAGAAGACATGGGCGATATAGTACCAGTAACGAACAACACCAAAGAAGGTAGCAGCTCTTCCTCTATTCAATGTCCGATGCTTACGGCAACAAACTATACGTTTTGGACAATACGTATGACGATGGCTCTAAAAGTTCACAAGGTATGGGAAACGATTGAAGAAGGATTAGATGATATCGATAAAAACAATATGGCAAGCGCTCTCCTTCTCCAATCTATCCCTGAAGCATTAACCTTGCGAGTTGGAAAACTTAAAACCGCAAAGAAGATATGGGATGCGATAAAGGCTAGAAATCTAGGAGCTGATAGGGTCAAAGATGCAAGACTTCAGACATTGATGGGCGAGTTTGAAAGGATAAAGATGAAAGAAACTGAGAAGATAGATGACTTCGCTGGAAGACTCTCAGAATTGTCCACCAAATCAGCAGATCTTGGGAATGATATTGAAGAACCTAAGTTGGTGAAAAAGTTTCTCAATAGCCTACCACGGAAACGTTATATACATATCATTGCTGCACTAGAACAAGTTCTTGATCTTAATACAACAAGTTTCGAGGATATAGTCGGCAGACTAAAGGCATATGAAGAGAGAATCTGCGATGAAGAAGATAACCAAGATGATCAGGGAAAGCTTTTGTATGCGAACTCTGAAGAAAAGTCAGCTCAGAACAATTGGAATCCCAATAAAGGAAAAAGTCAAGGTGGTCGAGGATACGGACGAGGAAGAGGCAGAGATCGGTTTGGGAATGCACAAGGCAACAGAGACATGACAAACGTGATTTGCTATAGGTGTGATAAGCTAGGACACTATGCTTCCGACTGTCCCGATAGATTGCTTAAACTTCAAGAAACACAAGATGTTAAGAATGATGATACACAAAAGGCTGACGCATTAATGATGCACGAAGTAGTGTTTCTTAACGAGAAGAATGTAATGCCAAATAAACTTGAGGCGAGCTTGGATGTTGATAATGTGTGGTACTTGGATAATGGCGCGAGCAACCATATGACGGGAAACTTGGCTTACTTTGGTGAGATTGACGAAAGAGTTACGGGAAAGGTTCGTTTTGGTGACGATTCTCGTATTGATATCAAAGGAAAAGGCTCGATTACGTTTATAGCTAAGAATGAAGAGAGAAAAATCTTGGCTGATGTCTATTACATTCCCGATTTAAGAAGCAACATCGTGAGTCTTGGTCAGGCTACCGAGTCCGGATGTGATGTTAGAATGCGAGATGACCATCTAACTCTATATGATAGAGATGGAAAGCTGCTAATAAAAGCGACAAGATCCAGAAATCGACTTTACAAGGTGATCATGGAAGTCGATGATACAAAGTGTTTGCAACTTGAGAGCTTGAGTGAAACGACAAAGTGGCATGCAAGATTGGGTCATATTGGAACTGACAACTTGAAAAGAATGATGCAAAAGGAATTGGTCATTGGCATTCCTAATATCAAAGTCGAGAAAGAAATGTGTGGCTCATGCTTGCTTGGTAAGCAAGCTAGAAAACCATTTCCACAAGCAACTCCATATCGTGCAACTAGCATACTCGAGCTCTTACATGGAGATCTTTGTGGACCAATTACGCCTTCTACAGTAGCATAAAATAGGTATATCTTTGTCCTAATTGATGATTATTCACGTTATATGTGGTCACTTCTTCTCAAGGAAAAGAGCGAAGCGTTCAATAAGTTTAAAAGCTTTAAGGCATGTGTGGAGCAAGAAACTGGTGCTACCATTAAAACGTTTCGAACGGATAGAGGGGGAGAGTTTGTTTCTCAAGAGTTTCAAGCGTTTTGTGACGCCTCCGGGATTAAAAGGCACTTAACTGCACCGTATTCTCCACAACAAAACGGAGTGGTCGAGAGGCGCAATAGAACGTTAATGGAAATGACTAGAAGCATCTTGAAACACATGAGTGTCCCAAATTATCTATGGGGAGAAGCAGTGAGACATTCGACTTATCTTATAAACAGAGTAGCGACGAGAACTTTGGTAGATCAAACCCCATACAAAGTCTTAAAGAGTAAGAAGCCAAATGTGGAGCATTTACGGGTCTTTGGTTGCATTGGTTACGCTAAAGCAGAGGCTGTACATTTGAGAAAGTTAGACGATCGCTCACGAATGCTAGTACACCTAGGAACAGAGCCTGGATCAAAAGGCTATCGTTTATTAGATCCAACAAGGAGAAAGGTGATAGTTAGCAGAGATGTTGTATTTGATGAAGAAAAAAGGTGGAAGTGGAATAATAGTGAAGATGAAATTAATAATGTTCCAGGAATGTTCAGTCTTAGTTTTGAAGAATTTGGCAACAATGGTATAAGAGAGGAGGATGATATCACAGAAGAAACAGAGATCAATGATGGAGAGAATCATGATCGTGAAGCTGAAATTCCTACTCAAGCAATAGAGACTGTAGAACAATAAGTAGAGCCGCAAGTCACACTAAGAAAATCCGTGAGAGTGATCTCAAAACCAAGTTACTTAGACGATTATGTTTTGTTGGCCTCAATCGAATGTGAACGGCTCTTACTTATGATAAATGAAGAACCATGGGACTACAATGAGGCAAAGGAATTGCAAGAATGGAAGAAAGCGTGTGTAGAAGAGATTGCGTCGATAACTAAGAACCACACTTGGGATTTGGTGGATCTTCCGATCGGAGCTAAACCAATTGGACTCAAATGGGTCTTTAAGTTAAAACGGAACTCTGATGGAAGCGTTAACAAACACAAAGCAAGGCTTGTAGCTAAGGGTTATGTTCAACGACACGGTATCGACTTTGATGAAGTATTTGCTCCGGTTGCCCGAATTGAAACCGTTCGACTTATCATTGCTTTAGCAGCTTCTAATGGATGGGAAATACATCATCTTGATGTGAAAACTGCATTTCTTCATGGAGAATTAAAAGAAGTGGTCTACGTTTCACAACCTGAAGGATTTGTGATAGGAGGAAGTGAAGATAAAGTGTACAAGCTGAACAAAGCTCTTTACGGACTCAAACAAGCTCCTAGAGCATGGAATAACAAGTTGAACAAGATTCTCATGGAACTTAAGTTTACTAAGTGCTCTAAAGAACCGTCATTATATTGTCGAAGAGACAAGGATGAGCTACTTGTTGTGGTGGTCTATGTGGATGACCTACTTGTCACGGGATCTAACTTACAAGTCATACTTGAGTTTAAAGAAGAGATGGCAAAGAAGTTTGAAATGAGTGATCTTGGAAAGCTTACGTATTACTTAGGTATTGAAGTGTTTCAACATGAAGGCGGCATTATGCTTAAACAAGAGAGGTATGCAAACAAGATCCTAGAAGAAACAAAAATGGATGATTGTAATGCGGTTCAGATTCCGATGGATGCAAACCTAAAGCTAAGTAAAGCACAAGAAGAGAAAAACATCGATGAGAAGGAATATAGAAGAAATATTGGATGTCTTCGATATTTGCTGCACACACGTCCTGACCTTTCTTATTGTGTTGGAGTGCTTAGTAGATATATGCACGAGCCAAAGGAATCACATGGAGCAGCCTTGAAACAGATTCTTAGGTACTTGCGAGGAACTCAATCTTTTGGTCTCTGTTTCAAACGAATGAATAAAACAGAGCTAGTAGGATTTAGTGATAGCAGTCACAATGTTGATGAGGATGATGGAAGAAGTACGACGGGTCATATTTTCTATCTTAATGACTGTCCTATCACTTGGTGCTCGCAAAAGCAAGAAACTGTGGCTCTATCGTCTTGTGAAGCTGAGTTTATGGCGGCTACAGAGGCAGCAAAACAAGCGGTTTGGCTTCAAGAGTTACTTGAAGAGATTGTTGGAAAAACGTGTAAGCAAGTGTTGATATTAATTGACAACAAGTCGGCTATAGCACTCACGAAAAACCCGGTTTTCCATGGACGAAGCAAACACATTCACAAGAGGTATCACTTTATTCGTGAGTGCGTTGCGAATGAACAAGTTGAGGTGGAGCACGTCCCCGGAACCGAACAGAGAGCCGACATTCTAACAAAGGCACTCGGGAGAATCAAGTTCAAAGAGATGAGAGATCTTGTGGGAGTTCAAGATATGACAAAGTGTAGCTTCAAGCTTAAGGGGGAAAATGTTGGAGTAAGCTTGAAGCTTACTTGAAGAAGAAGCAATCAAGCAAAAAGGAAATTAGAATTATACTTTGTGTTTAGGAAGTTGCCTAAATACTTATGTGTGTTTTCCTAATAGGATTAGGAAATTGTCTAGTTCTTTTCATATATAAAGGAGTTGCAAGAGTGTTGCAAAACTTATGAGTTGAGAGATTAAGATTGTGTGTTTTTAGGTTTTGAGTTATTTTCTTAAAGCAATAAAAGAGAGAGTCTTTTATTCATAATCTTGTTCTTATTCTTGAGTTTGATATATAGTTTGAATCAATA
>RU47
TGTGAATCAGAGAGAACCTCCTCTACAATCAGAAACTTTGCTTTCTGCGAATGGACCTGCAACACTCAACAATACTTTGGGCCTCAGTCAAAGTGTCAAGCCCATCAACCTCAAGTCTTCTCTACCTTGCAACGGTAACAAGATTCCTCAATTTCCAGCGCATCAACGTACGGGATTCACAGCTAATCATTTGTCCCTTCATAACAAATTTGATCCTCTTTGTTCCTCTGTCGTGATGTGCAGCTAATGACGTGTGACCTAGTGTCTCACCATTTTGGGGTTCATATATAAACTCTTCTCTGTCATTGTAAACCTTAAGCTGAAATATTCAATAAAGAGATTTCTCTTCATCATCGTTTTATCAATACTTTCATGGTATCAGAGCTCAGTCGAAAATGGCTGACAACTCTGATTCATCTTCCGCTCTCTGTTTTTCTCATTATGTTACTCTGAAACTCTCAACTGCAAACTACCTCTTGTGGAAGATCCAGTTCGAGACTTGGCTCAACAATCAACGTTTGCTTGGTTTTGTTACTGGTGCTAATCCGTGTCCTAATGCTACGAGATCTATCAGAAATGGAGATCAAGTTACAGAAGCTACAAATCCTGACTTTCTCACATGGGTTCAAAATGACCAGAAAATCATGGGGTGGCTCCTTGGTTCGTTGTCTGAAGATGCTCTGCGTTCAGTCTACGGGTTACACACATCCAGAGAGGTATGGTTTTCTCTTGCTAAGAAGTACAACCGTGTCTCTGCCTCTAGGAAAAGTGACTTGCAACGTCGTTTGAACCCTGTCTCTAAGAATGAGAAATCTATGCTTGAGTATCTAAACTGTGTTAAGCAAATCTGTGACCAGCTAGACTCTATTGGTTGTCCTGTTCCAGAAAACGAAAAGATTTTTGGGGTCTTGAATGGTTTAGGTCAGGAATATATGCTTGTGTCTACAATGATTAAAGGTTCTATGGATACCTATCCCATGTCCTTTGAGGATGTTGTTTTCAAGCTGATTAATTTTGATGATAAGCTGCAAAAGTATGCAGAGGTTCCTAATGTTTCTCCTCACTTGGCTTATGCTACTGAATCAAACTACTCAAAGTGGTCAATCTGGTGGAAATCGAGGTCGCAACAACTACACCACTAAAGGGAGAGGTTTCCCTCAACAAATCTCAAGTGGCTCTCCCTCTGACTCAGGAACAAGACCTACCTGTCAGATCTGCAACAAGTATGGTCATTCTGCTTATAAGTGTTGGAAGCGTTTTGATCATGCTTTTCAGAGTGAAGACTTCAGTAAAGCCTTTGCTGCAATGCGTGTCTCTGATCAGAAATCCAATCCTTGGGTGACTGACTCAGGCGCTACTTCACACATCACGAACTCTACTTCTCAGCTTCAGTCTGCTCAACCTTACAGTGGAGAAGATTCAGTTATTGTTGGCAACAGTGACTTTCTCCCCATAACTCACATTGGTTCAGCAGTTCTGACAAGCAACCAAGGTAATCTGCCACTAAGAGATGTTCTTGTTTGTCCTAATATCACTAAGTCTCTTTTATCTGTGTCTAAGCTTACCTCAGATTATCCTTGTGTGATTGAGTTTGACTCTGATGGTGTGATTGTTAAGGACAAGCTGACAAAACAGCTCCTCACGAAAGGAACCCGCCATAATGATTTGTACCTGTTGGAGAATCCGAAGTTCATGGCTTGCTACTCTTCCAGACAACAAGCTACAAGTGATGAGGTGTGGCATATGAGGCTAGGTCACCCTAATCAAGATGTTCTCCAACAACTTTTAAGAAATAAAGCCATAGTTATAAGTAAAACAAGTCACAGTTTGTGTGATGCTTGCCAAATGGGAAAGATTTGCAAGCTTCCTTTTGCTTCTTCAGATTTTGTTTCAAGCAGACTCCTAGAACGTGTCCACTGTGACTTATGGGGTCCTGCACCAGTTGTTTCTTCTCAAGGTTTTCGATATTATGTAATCTTTATTGACAATTACTCAAGATTCACTTGGTTTTATCCATTGCGCCTCAAATCAGATTTCTTCTCTGTCTTTCTCACGTTTCAAAAGATGGTTGAGAATCAGTGTCAACAAAAGATTGCTAGTTTTCAGTGTGATGGAGGGGGTGAGTTTATCAGCAATCAGTTTGTTTCTCATCTTGCAGAGTGTGGAATCAGACAGTTGATCTCATGTCCCTACACTCCTCAACAAAATGGTATTGCTGAAAGAAAACATCGTCACATTACAGAACTTGGTTCGTCAATGATGTTTCAAGGCAAAGTTCCTCAGTTTTTGTGGGTAGAAGCTTTTTACACTTCAAATTTCCTGTGCAACCTTCTTCCATCCTCAGTTCTCAAAGATCAGAAAAGTCCATATGAAGTTCTTATGGGAAAGGCTCCAGTCTACACTTCTCTTCGAGTTTTTGGATGTGCCTGCTATCCTAATCTCAGACCTTATGCAAGTAACAAGTTTGATCCTAAATCGTTACTATGTGTTTTCACAGGTTATAATGAGAAGTACAAGGGATACAAGTGTTTTCATCCGCCTACAGGGAAGATATATATCAACAGACATGTTCTATTTGATGAATCCAAATTCCTTTTTTCAGATATCTATAGTGACAAAGTTTCAGGTACAAACTCAACTTTAGTCTCAGCTTGGCAAAGCAACTTTCTCCCGAAGAGTATTCCTGCAACTCCAGAAGTCTTGGATATCTCTAATACTGCAGCTTCTTTCAGTGATGAACAAGGTGAATTCTCTGGTGCTGTTGGAGGAGGAGGTTGTGGGTGTACGGCGGACTTAGATTCTGTTCCTATAGGCAACAGTCTCCCTTCTTCTCCAGTTACTCAGCAGAATTCACCACAACCAGAAACTCCTATCTCTTCTGCAGGTTCAGGAAATGATGCAGAAGACTCAGAGTTGAGTGAAAATTCAGAAAATTCAGAAAGTTCAGTGTTCAGTGAAGCTACAACAGAAACAGAAGCTGCTGACAACACTAATGATCAAAGTCATCCTATGATAACAAGGTCTAAATCAGGCATTTTCAAGCCAAATCCCAAATATGCTATGTTTACAGTAAAGAGTAACTACCCTGTACCAAAGACAGTCAAAACAGCTCTTAAAGACCCTGGATGGACTGATGCAATGGGTGAAGAGTATGACTCTTTTGAAGAAACACATACTTGGGATTTGGTTCCACCTGACTCGTTCATTACTCCTTTAGGCTGCAGGTGGGTTTTCAAAACGAAGCTAAAGGCTGATGGAACTCTTGATAGATTAAAGGCTCGTCTTGTTGCTAAGGGCTATGAACAAGAAGAAGGAGTTGATTACATGGAGACTTATAGTCCAGTGGTTCGCACAGCCACAGTGAGAACAATCTTACATGTTGCAACCATTAACAAGTGGGAAATCAAGCAACTTGATGTTAAAAATGCCTTTTTACATGGTGATTTGAAAGAGACTGTGTACATGTACCAACCTCCAGGTTTTGAAAATCAAGACAGACCTGATTATGTGTGCAAGCTCAACAAAGCCATTTATGGTCTTAAACAAGCTCCGAGAGCTTGGTTTGACAAGTTCAGTACTTTTCTCTTGGAGTTTGGTTTCATCTGTACCTATTCAGATCCTTCTCTGTTTGTGTTTCTGAAAGGAAGAGATCTCATGTTCCTCTTGCTCTATATGGACGACATGCTTCTCACAGGCAACAATAGTGAACTGTTGGACACACTGCTTGTCTCTCTGAATAAAGAGTCCGCATGAAAGACATGGGAATGCTGCATTACTTTCTCGGAATTCAGGCTCATTTTCACTGAGAAGGGTTGTTCTTGCATCAAGAGAAATATGCTATGGATCTCCTTGTTGCAGCAGGAATGGCAGATTGTGCCCCAATGCCAACCCCTTTGCCTCTTCAATTGGATAAAGTTCCTGGTCAACAAGAAAGCTTTGCTGATCCTACTTATTTTCGGAGCTTGGCTGGTAAGTTACAATATCTTACTCTTACTCGTCCTGACATTCAATTTGCAGTCAATCTTGTGTGTCAAAAGATGCATTCCCCCACAGTTGCTGATTTCAATCTCCTCAAAAGAGTCTTACGCTATCTCAAAGGAAAAGTTCAAATGGGTCTCAACTTACACAACAACACGGATATCACTTTGCGTGCTTATAGTGATAGTGACTGGGCAAACTGCAAAGAGACTAGAAGATCTGTTGGTGGTTTCTGCACTTTTCTTGGCACTAACATAATCAGTTGGTCTGCAAAACGTCATCCAACAGTCTCAAGGTCCTCAACAGAAGCTGAGTATAGGACCCTCTCTATCGCAGCTACAGAAGTGAAGTGGATCTCATCTTTGCTTCGTGAAATAGGCATCTATCAACCTGCACCACCGGAGTTGTACTGTGACAACCTCTCTGCTGTCTACCTCACTGCAAATCCAGCAATGCACAACCGGTCTAAGGCCTTTGATGTTGATTTTCACTATGTTCGAGAACGTGTTGCCTTGGGAGCTTTGGTTGTCAAACATGTCCCTGCTTCTCATCAACTTGCAGACATCTTCACCAAGTCTCTTCCCCAACGTCCATTCTTTGACTTAAGGTACAAACTTGGCGTTGTTTTACCTCCCACACCAAGTTTGAGGGGGTGTGTGAATCAGAGAGAACCTCCTCTACAATCAGAAACTTTGCTTTCTGCGAATGGACCTGCAACACTCAACAATACTTTGGGCCTCAGTCAAAGTGTCAAGCCCATCAACCTCAAGTCTTCTCTACCTTGCAACGGTAACAAGATTCCTCAATTTCCAGCGCATCAACGTACGGGATTCACAGCTAATCATTTGTCCCTTCATAACAAATTTGATCCTCTTTGTTCCTCTGTCGTGATGTGCAGCTAATGACGTGTGACCTAGTGTCTCACCATTTTGGGGTTCATATATAAACTCTTCTCTGTCATTGTAAACCTTAAGCTGAAATATTCAATAAAGAGATTTCTCTTCATCATCGTTTTATCAATACTTTCA
>RU48
TATCAGTGAGAACTTGACCTTTGGGATTCAAGAACCTTCAAAGCTGCAAAACCCAAAAAAGAAAGAAGTTGGGCCACTGGAAGCAAAGCCCAAGCCCAATGCGCAGCCTTTGAAAGATCCTCAGCAACGGTCATGTCCACCTGTCAATAAAGCCAAAACTGCAGTCATCACACAGCTAAGAGAACGTACAGATTCAACGATACCTTTGAAGAACCAATTTGAGTGTCTTGGATCCGGTGATGATTGCCAAGACTGACACCTGTCATTATTAGGGTTTAGGCTACATCACCTTGTATTCAATATAAAAGGACTTTATGATGTAATGTGAAACCTAAGTCGAAATATAAGAAAGATAAGTTCTCTATATTTCAGATTACGTTCATGGTATCAGAGCCATGGCAAATCAGTCCATGGAGCTCTATTCCTATCCTGTTCTAAACATCTCAAACTGTGTTACTGTTAAGCTTACTGAGAGAAATTACCTGCTCTGGAAAACTCAGTTTGAGTCCTTCTTGTCTGGTCAGAACCTTCTCGGCTTCGTCAATGGCGCTACCAAGAGTCCAGATCCTGTCTCAGCTGTCACGAACATTGATGGTGTTGTTACAGAGATCCCAAATGCTGACTACAGTGCTAGGCACAGATCTGACCAAGTGGTGAAGTCATGGATCTTAGGCTCTCTCTCTGAAGACATTCTGGAAGAGGTCATCACTGAATCCACTGCTCAACAAGTCTGGGAAGGTCTAGCCAGGTATTTCAATCGTGTCTCTACTGCTCGCCTATTTGAACTGCAAAGAAAACAGCAGACTATGTGTAAGCATGATACACCTATGATAGATTACATTAAGGGAATAAAGAACATTTGTGAACAACTTGCCTCTGCTGGTAGTCCTGTTAAGGAACAAATGAAATTTTTTGCTGCTCTTAATGGTCTTGGTCGTGAGTATGAACCTATTAAGACATCCATAGAGGGTAGTATGGAATCTACACCTGCTCCTACTCTAGATAGTATCACTCCTAGGCTTACAGGCTTTGCTGACCGTCTCAAGAGCTATGAAGTGGTGTCTGTCACTCCCCATCTAGTCTTCACTGCAGATGCTCCTGATGCTGGCAACTACTATCAGACCAACTACAGTGGCAGAGGGAATTTTTCTGGCAAGGGAAACAGAGGCAGAGGAGCATACAACACCAAGGGACGTGGCTTTCATCAGCAGACCACAACTGGCTCTTCCATGTCAGGAGAAAACAGACCTGTCTGTCAGATCTGTGGAAAGCTAGGCCATCCTGCTCTCAAATGTTGGCACAGGTTCAACAATAGCTACCAGCATGAAGAACTGCCTAGTGCCTTGACAGCTATGCACATCACAGAAGTTACAGAACACAATGGACAAGAGTGGTTCCCTGATACAGGAGCTTCAGCTCATGTGACCAACAGTCATCAGCATCTGCAACAATCAAGACCATACAATGGTTCAGACGCTGTGATTGTAGGAAATGGTGAATTCCTTCCAATCACCCATACTGGCTCCACAAACCTGTCATCAACCTCAGGTAAACTTCCACTTAAAGATGTTTTAGTCTGTCCTGACATTGCAAAACCATTACTGTCTGTGTCCAAACTTACTAGAGATTACCCATGCTCCTTTGAATTTGATTGTGACGGTGTCCGTGTACATGATAAGGGAACAAAGAGGTTGCTAATTCTGGGAACAAGTAAAGATGGTCTTTATGTGCTGAAGAACACTCCTATCCAAGCCTTCTATTCCACAAGACAACAAGCGACATCAGATGAAGTATGGCATATGAGGCTTGGCCATCCTAACCCTCAGATTCTTCAGTACCTGTCAAAGATCAATGCTATCAAGATCAATAAGAGCTCCAAGTCTATGTGTGAAGCGTGTCAACTTGGAAAAAGCTCAAGATTACCATTTTCCCTTTCTACTTCTGTAACCACTAAACCTTTGCAAAGGATCCATTATGATTTGTGGGGTCCTGCACCTATAGTGTCAGGTCAGGGCTTTAAATACTATGCTATCTTCATTGACAACTACTCCCGTTTTTGCTGGTTCTATCCATTGAAGTTAAAATCTGATTTCTTCACTGTGTTCATCAACTTTCAAGCTCTAGTTGAGAATCAGTTTTCTACAAAAATACAAAGCTTTCAGTGTGATGGAGGAGGAGAGTTTACCAGTAATCAGTTTGTCAATCACCTACAAGCGTCAGGAATCAAACAACTCATCTCTTGTCCCCACACACCTCAGCAAAACGGACTAGCTGAAAGAAAACACAGACACATCATAGAGTTAGGCTTATCCATGATGTTTCAAAGCAGAATACCTCAAAAGTATTGGGTTAAAGCTTTCTTCACGGCAAATTTTCTGAGCAATCTGCTTCCCTCATCTGTCTTGGATGCTCAGAAAAGTCCCTATGAAGTGTTACTTGGCAATGCACCTGATTACACTTCTCTTCGCACGTTTGGTTGTGCTTGTTTTCCAACCCTGCGAGACTACACACAAAACAAGTTTGATCCTAGATCTTTACAGTGTGTGTTCCTTGGATACAATGAAAAATATAAAGGCTACAGATGCTTACTTCCATCAACAGGCAGAGTCTACATCAGCAGACATGTTTTGTTCGATGAACAAGTGTTTCCCTTTGCAACACTCAACAAAGAAGTCACTTCCAACCTACAAACTCCACTGATGCAGGCTTGGCAGAAAAGTTTTCAAGTGTTGCCTACTACCTCACCTCAACCAGCTTCTCCACTATTTTCAGAAACTGACTTCCCACCATTACCTATCAGAATACCTGAACAGTCTACTGTGAGGAGTGAAGGGAGATCTGGGTGTACCACAGGCCTAGATCCTGCTTCTATAGGCAACAGTCTCTCTCTCATTCCTCAGAGGATGGATAGTTCAGAAAGTACCTCAACATCGTCAGAAATCCCAGAATTAGCAATCGTCACTCAGCCAACTGAAGAATCAACAGAGAATCCTGCAGCTTCAACAACGACTTCTACTCAGACTGAATCAGACACTCCTGCAACAGCTCAACATCCAATGGTAACCAGGTCAAAGTCAGGAATAACAAAGCCAAATCCGAGGTATGCACTACTAACTCACAAAGTGTCTTACCCGGAGCCAAAAACTGTTACTTCTGCACTTAAAGATCCTGGCTGGAATGGAGCAATGACAGAAGAAATAGGCAACTGTGGTGAAGCAGAAACCTGGTCATTGACTCCTAGAACTCCAGAAATGCATGTTCTTGGCTGCAAATGGGTGTTCAGGACTAAGTTAAACGCTGATGTCTCCTTGAATAAACTGAGAGCCAGATTGGTTGCTAAGGGATTCAATCAAGAAGAAGGAATCGACTATCTGAAAACATATAGCCCAGTGGTTAGATCTGCAACAGTAAGAGGAGTGTTACATGTGGCAACAATAATGGAATGGGAAATAAAGCAAATGGATGTTAAAAATGCTTTCATGCATGGTGATTTGACAGAAACTGTCTACATGACTCAACCAGCAGGCTTCGTGGATCCAGACAAACCAAATCATGTCTGTCATCTACACAAGTCAATCTATGGTCTTAAGCAGTCTCCCAGAGCCTGGTTTGATAAGTTCAGCACATTCTTACTAGAGTTCGGGTTCACTTGCAGTTATCCTGATCCATCACTATTCATCTACATCAAGAACAAAGATGTCATTCTTCTATTACTCTATGTGGATGATATGGTGATAACAGGTAACAATTCAAAGGCCTTATCGAATCTATTGGCAGAGTTAAATAAGCAGTTTCGAATGAAGGATTTGGGTGAGCTACATTACTTCTTGGGAATTCAGGTTCAGAATCATTCAGAAGGGCTATTCCTATCACAGCAAAAGTATGCAGAAGACTTACTTGTTGTGGCTGCCATGTCTGACTGCAGTCCTATGCCAACACCTCTCCCTCTGCAAATTCATAAAGAGTCTGATACTGATGACGCCTTCCCTGATCCTTCTTACTTCAGAAGTCTTGCGGGTAAACTCCAATACTTGACTCTAACAAGGCCAGACATACAATTTGCAGTGAATTTTGTTTGCAGGAAGATGCATGCTCCTTCTCAGTTCGATTTCAGTCTGTTGAGAAGGATATTGCGGTATATCAAAGGAACAATTACAATGGGAATAACATTCAGAAAAGACACTGATTGCACATTGAGAGCTTACAGTGATAGTGATTTCGGAGGCTGCAAGTCAACAGTCAGATCTACAGGTGGTTTCTGTACCTTCCTTGGCAGTAATTTAATCTCCTGGTCATCGCAGAAGCAGGACTCAGTCTCTAAGAGCTCAACTGAAGCCGAGTACAGAGCAATGTCAGAAGCAGCTTCAGAAATAACCTGGTTGTGCTCATTCCTGAAGGAACTTGGAATTCCTCTTCATGAGACCCCAAGTCTGTACTGCGACAACTTATCAGCAGTCTATCTCACGGCAAATCCGGCGTTTCACAATCGAACCAAACTCTTCCTGCGACATTATCACTATGTTCGTGAAAGAGTAGCTCTTGGAGCGCTGATTGTGAAGCACATCCCGTCTCATCATCAAATAGCTGACATCTTCACCAAGTCTCTTCCTCACGGACCGTTCAGCTCATTAAGGTTCAAACTCGGTATCGATTCACCACCGATCCCAAGTTTGCGGGGGTATATCAGTGAGAACTTGACCTTTGGGATTCAAGAACCTTCAAAGCTGCAAAACCCAAAAAAGAAAGAAGTTGGGCCACTGGAAGCAAAGCCCAAGCCCAATGCGCAGCCTTTGAAAGATCCTCAGCAACGGTCATGTCCACCTGTCAATAAAGCCAAAACTGCAGTCATCACACAGCTAAGAGAACGTACAGATTCAACGATACCTTTGAAGAACCAATTTGAGTGTCTTGGATCCGGTGATGATTGCCAAGACTGACACCTGTCATTATTAGGGTTTAGGCTACATCACCTTGTATTCAATATAAAAGGACTTTATGATGTAATGTGAAACCTAAGTCGAAATATAAGAAAGATAAGTTCTCTATATTTCAGATTACGTTCA
>RU49
TACTAGACCACTGCTCCAAAACGACATCACTCCTGCAAGTGGACCTGCAACAGAAACAAAAGTGTTGGGCCAAAACACACTTAAGCCCAAACCATTTAAGTTCAAGACGGAAACGACGACGTCCAGCTCTCAACGTTCGTCTTCAATGTTCCTGCAAAAAGACAAAGGAAACAGAGAAACAGAGATGACGAAAGCAAAAGCTTGTACGGAGACGACCAAGCTTTCAAACCAATTCTCAGCCCTTGATGGGTTAGAGACAACAGGATGAAGACACCTGTAAGGGTTTAGCTAGGGTTTCAGTTCTCAAGTGTTCTTGTATAAAAGCTAAAGCTTGAGCCGCTTGTAAAACTCTTAAGAATGAATGAAATCTGAAAGTTAAGTTACAAAGCTTCTCATAGATTCATAAATCTCTTCATGGTATCAGAGCTCATGGAAAGAAGATCCATGGAGCTCTATACTGTTCCTCAACTCAACATTTCAAATTGCGTTACAGTCACTCTTACGCAGCAGAACTATATTCTGTGGAAGAGTCAGTTCGAATCTTTCCTTTCTGGTCAAGGCTTGCTTGGGTTTGTCACTGGATCTATTTCTGCACCGTCACCAACCATTCCTGTTCCAGATATCAATGGTGTCACCACAGACAGACCAAATCCAGAGTTTGATGTTTGGTTCAAGACAGACAAGGTTGTCAAGTCTTGGCTTCTAGGGTCCTTTGCTGAAGATATCCTGAGTGTTGTTGTGAACTACGTCACTGCTCATGAGGTATGGTCTACTCTTGCAAATCACTTCAATAGAGCTACTTCATCTAGGCTATTTGAGCTTCAAAGGCGTTTACAAACTCTAGAAAAGAAAGATAAACCTATGCAAGTCTATCTTAAGGAGTTACAAACCATCTATGAACAGTTAGCTTCTGTAGGGAGTCCAGTTCCTGAGAAGATGAAAATCTTTGCTGCTCTTAATGGTCTAGGTAGGGAATATGAGCCTATCAAAACAAGTATTGAAGGTTCCATTGATATTCCTCCCACTCCTAAGCTTGATGAAATCATGCCTAGACTCAACGGTTATGATGATAGACTTCAGGCTTATGCAGCAAACTCTGATGTTAGTCCTCATCTAGCTTTCAATACAGTTCAAGCTAACTCTGTCTTCTACACCAACCGCGGCAGAGGTCAAGGGAACCGTCGGTTTGGTGGGTCACGAGGCCAAGGTTCCTTCTCCACTCGGGGTCGTGGCTTCCATCAGTAGCTCTCATACAATGATTCTTCTTCCAACGCCTCTGCAGAACGTCCAACATGTCAGATTTGTGGGAAACATGGTCATCATGCTCTCAACTGCTGGCACAGATTTGATAATAGTTATCAGCTTGATGTGTTACCACAGGCTCTCCCAGCAACGCAGATCACAGACATTACTGATCACTCTGGCAGCGAATGGGTCACAGACAGTGCTGCTACTGCTCACATCACCAACTCGCCACGTCATCTGCAACAGACAAAGTCCTATGCTGGTTCTGATTCTGTAATGGTTGGCAATGGGAATTTTCTACCTATCACTCATACCGGTTCTACAAGTATTGGTTCTACTTCAGGTAAGCTTCATCTTAAAGATGTATTGGTTTGTCCTCTAATTACTAAATCTTTGTTGTCTGTGTCAAAAGTCACAAAGGATTATCCCTGCATTTTTGAGTTTGATTGTGATGAAGTTCGTGTGCGTGATAAGGAAACCAAGAAGCTTCTTCTTCAGGGAAGTAATCGAGATGGACTCTATGTGCTGGATGAACCAAAGCTTCTGGTGTTCTACTCTTCTCGCCAAGTTGCAGCGTCTGATGAAGTTTGGCACAGACGGTTAGGACACCCAAATCCCCATGTTCTCCAGCAGCTATCCTCAACAAAGTCCATTCTTATTAATAAACACAGCAAGGCTATTTGTGAAGCATGTCAGTCTGGTAAAAGCTCAAGACTGTCATTCTCTGCATCATCTTTTGTTGCTAGTAGACCCTTAGAGAGAATTCATTGTGATCTCTGGGGTCCTTCTCCTGTTATGTCAGTTCAAGGATTCAGATACTATGTTATATTTATTGACAATTACTCTAGATATTGCTGGTTCTATCCTCTCAAGTTAAAGTCTGATTTCTACACAATCTTTGCAAAGTTTCAAGCTTTGGTTCAGAATCAGCTACAAAGCAAAATCTCAATTTTTCAATGTCATGGAGGGGGAGAATTCACCAGTAAGGTCTTTCTCAATCATCTTCAAGAACATGGGATTCAACAATACATCTCCTGTCCTTACACTCCCCAACAGAATGGTCTTGCTGAAAGAAAACACAGACACATTACTGATTTTGGTTTATCTATGCTTTTTCAAGGCAAAGTCCCTCAAAAACATTGGGTAGAAGCCTTTTATACTACAAACTTTCTCAGTAATCTGCTTCCTCATACTGCTCTTACTGATGCTAAAAGTCCTTTTGAGCTGTTAAACAAGAAGAAACCGGATTATCAGGCCTTGAGAATCTTTGGATGTGCTTGTTTTCCGACACTCCGAGATTATGCACAACACAAGTTTGATCCTAAGTCCTTAAAATGTGTGTTCTTGGGCTACAATGAAAAATATAAGGGCTACCGGTGTCTTCTTCCTACCACAGGCAGAGTCTACATAAGTCGTCATGTCATTTTTGATGAACACTCCTTCCCTTTCTCAGATACTTATATGCATCTGCAACCCACTGGTGTTACACCTTTGCTCTCTGCCTGGCAACAAAGTTTTATGCCTCAGACAACTGCTTCTTCTACAGCCTCTGCAACTGCAACCTCTCCATTCAATGCTGCAGAGATTCAGGTTTCTCCTGTGATTACCAGTAACAACAACACAGGCGCTTCAGTGTTAGAAAATGGTTCATCTCAGCTGCCTATACAGAATTCATCAGTCTTGTCTACTGTGGCTAGTGAAGAGAGTTCTGAGTGTACGGAGAGCATCAATCTCTTACCTATTGGCAATAGCTCTTCTTCACTTGCTAACAGGACGGATAATGCTGATACTTCTCCTCTTCAAGAAGCTGCAACAGAAACAAACAGCTCTACTGTGCAAGAAGCTGCAGAATCAACAACTAGCTCTACAATGCAAGAACCTGCTTCAAATCAGTCTACTCATCCAATGATAACACGGTCTAAGAAAGGTATTACAAAGCCTAATCCACGGTATGGACTTCTTACACACAAAGTTAAATATGCAGAACCAAAAACGGTTACAGAAGCTCTTAAACACCCGGGATGGACTGCTGCAATGCATGAAGAGTATGATAATTGTACAGAAGCACAAACGTGGAGTCTAGTTCCGTATACTTCTGATATGAATGTCCTTGGAAGTAAATGGGTGTTTCGAACCAAGTTAAATGCAGATGGGTCTTTGGACAAGTTAAAAGCTCGCTTGGTTGCAAAAGGATTTGATCAAGAAGAGGGAATTGATTACTTAGAAACATACAGCCATGTGGTAAGGTCTGCAACAGTCAGAATGGTGCTTCATGTTGCAACAGTCATGGACTGGGAAGTGAAACAAATGGATGTGAAGAATGCATTTCTTCATGGGGACCTCACTGAAACTGTTTACATGCTTCAACCAGCTGGCTTTGTGAATAAGGAAAAACCTACTCATGTCTGCCATCTACATAAAGCTCTTTATGGTTTAAAACAGGCTCCTCGGGCTTGGTTTGACAAATTTAGCAATTACTTGCTTGAATTTGGTTTCAACTGCAGTATTAAAGATCCATCTCTGTTCATTTATTTAAAAGGGAATGATCTTATACTCTTACTTCTTTATGTTGATGACATGGTTTTAACAGGTAGTAACTCTGCAACTATGATCAAGCTGCTTGAGGATTTGAATACACAATTTCGTATGAAAGATCTTGGGCAAATGCATTATTTTCTTGGGACACAAGCTTAATTTCACGAGAATTGATGATGTTTATACACTCTTTCAGGCCTATTTCTATCTCAGCAGAAGTATGCTGAAGACCTTCTCACCATTGCAGCAATGGACGAATGCTCCCCAATGCCAACTCCACTGCCACTTCAGCTTCACAAAGTTCCTCATCAAGAAGAACTCTTTGCTAATCCAACTTATTTCCGGAGTCTTGCAGGGAAACTTCAGTACTTGACATTGACAAGGCCGGATCTTCAGTTTTCTGTAAACTTTGTGTGCCAAAAGATGCATCAACCAACAGTTTCAGATTACAATCTTCTCAAGCGGATTCTTCGGTATGTCAAAGGAACTCTATCAATGGGAATCCACTTCTCCAAGCACTCTGATTTCCAGCTCCGGGTTTACACTGAAAAAGACCCTGCTTTTAGTCTTCGTGCTTACAGTGATAGTGACTGGGGTGGTTGTAAAGATACTCGTCGTTCCACAGGAGGCTATTGCACATTTCTTGGCACTAACCTCATCTCCTGGTCGTCTAAGAAGCAGCCGACTGTTTCTCGAAGCTCGACTGAAGCAGAATATCGATCACTCTCAGAAACAGCTCAGGAAATGACTTGGATCTGTCATTTACTTCGAGAGCTTGGCATACCTCTTCCTGTCACACCCGAGCTCTATGGAGACAACTTATCTTCTGTGTACCTTACTGCCAATCCTGCCTTCCACGCTCGTAGCAAACACTTTGAATTCGACTATCATTATGTCCGTGAAAGAGTCGCCTTGGGATCTTTGGTCGTGAAACACATTCCTGCTCATCAACAAATTGTTGACATCTTCACGAAGTCTTTGCCTTATGAAGCTTTCTGTAATCTCAGGTTCAAACTTGGTGTGGATTTACCACCCACACCGCGTTTGAGGGGGAGTACTAGACCACTGCTCCAAAACGACATCACTCCTGCAAGTGGACCTGCAACAGAAACAAAAGTGTTGGGCCAAAACACACTTAAGCCCAAACCATTTAAGTTCAAGACGGAAACGACGACGTCCAGCTCTCAACGTTCGTCTTCAATGTTCCTGCAAAAAGACAAAGGAAACAGAGAAACAGAGATGACGAAAGCAAAAGCTTGTACGGAGACGACCAAGCTTTCAAACCAATTCTCAGCCCTTGATGGGTTAGAGACAACAGGATGAAGACACCTGTAAGGGTTTAGCTAGGGTTTCAGTTCTCAAGTGTTCTTGTATAAAAGCTAAAGCTTGAGCCGCTTGTAAAACTCTTAAGAATGAATGAAATCTGAAAGTTAAGTTACAAAGCTTCTCATAGATTCATAAATCTCTTCA
>RU50
TGTAAGAAGTGACTCAGATTTTAGTCTTCGGGTCTAAGTGTGGGAGAAACTCTCGGTGAAAGAGAGGGTTCGAAGTCTGTTGTGATTCAAGCGAAGCACGTGAGAGAGCTGACTAAAGTCATAACACGTGAGGCGAGCTGACTAAAGTCATAACAAGCTTGAGGGCGTTTTGGTCTTTTCGCATGAGCTCTGTAACTATATCTTCTTCTTCTTCTCTGTAATTCTGTTAGATCGKGATAAGARTTTGTTGAGATCAAAGAGAGAGAGGAGTGTAGTGAGAGAAAGCTTGAAAGCATTGTAACAGAGACTAAGTTYCCAAGTTCTAGTGGATTTCCGGAGAGGTTTCTCCGGCGAGACGTAGCGTTCCGGTTTGGAACGTGAACTCGTTAAATTCTCTGTGTTCAGCTTTTCTTTTACTTTCTTTCAGTTCTGRTCAATTCGATTCTTAGTGCTGAAGTTGATTCGTGTGTTTGTGAGATTGAAGTGAAGTTAGATCTTTACAAATTGGTATCAGAGCTCACGGTTGTTGAGCGAGTGCGAATCTAAGATGGCAGGAACTCCGATCGCGATCTTTGATGGATCAGGAGATTTTTCTTTGTGGAAAACAAGGATTATGGCACATCTAAGCGTCATTGGACTTAAGGATGTTGTCATCGGAACATCGTCTCCGCCGCTCACTGCAGAAGAAGAAGAAGATCCGGAGAAAAAGAAGAAACGAGATGCAGATGATGCAGCAAGGCTTGAGCGATGTGATAAAGCGAAGAATGTGATCTTCCTTAATGTTGCAGATAAGGTCTTAAGAAAGATCGAGCTATGTCAAACTGCAGCAGAAGCTTGGGGAACTCTAGATCGATTGTTCATGATTCGATCTCTACCTCATAGAGTCTTTACTCAGCTAAGTTTCTATACTTTTAAGATGCAAGAAAACAAGAAAATCGATGAGAATATTGATGATTTCTTAAAGATTGTGGCTGATTTGAATCATTTGCAGATTGAGGTGACTGATGAGGTTCAAGCAATTCTGTTGCTAAGTTCGTTGCCTTCAAGATATGATGGTTTAGTTGAAACCATGAAGTATAGTAATAGCCGAGAAAAGTTGAGGTTAGATGATGTGATGGTTGCAGCTCGAGACAAAGAAAGAGAGTTGTCACAGAGTAATCGATCTGTATCAGAAGGAAATTTTGCTAGAGGAAGACAAGAAGGATCTTCCAACAATAACCAAAGAAATAAGGGTAAAGGGAGATCAAGATCTAAGTCTCGAGATGGTAAGCGAGTATGCTGGATATGTGGTAAAGAGGGACACTTTAAGAAACAGTGTTTCAAATGGCTTGAAAGAAACAAAGATAAAGGATCAGGATCAAGTTCAGACAAAGGAGAAGCGAGTATAGCTAAAGCTGAATATGATCCAGCAATGGTTCTTATGGCAGAAGAAGAGAATCTATTTGTTTCAGGGAATACTGCAGACGAATGGGTTCTAGATACAGGCTGTTCTTTTCACATGACACCAAGGAGAGATTGGTTTTCAGATTTTAGAGAAGTGAAATCTGGTTATGTTAAAATGGGAAATGATTCTTTGTCTCAGGTAAAAGGAATTGGAAACATAAGAATCAAGAACTCTGATGGGACACAGATTACTTTAACAGAAGTGAGATACATGCCAACAATGTCTAGGAACCTAATTTCTTTAGGAACCTTAGAAGACAAAGGATGCTGGTTCAAGTCTCAAGATGGTATTCTCAAGGTGGTTAAAGGATGCTCTACTGTTCTTAAAGGACAGAAAAGAGAAACGTTGTATATACTTCTTGGAGAAGCTGAGATTGCTGAATCAAATGTCTCCGAGAAATCCAAAGATGAAACTGTGTTATGGCACAGCAGACTTGGTCATATGAGTCAGAAGGGAATGGAGATATTAGTGAAGAAGGGTTGTTTAAACAGGAAAGTGATTCATGAGTTGAAGTTTTGTGAAGACTGCATTTATGGAAAAAATCATAGAGTCAGTTTCCCATCTGCTCAGCATGTTACAAAGGAGAAGCTAGCTTATATCCATTCAGATTTATGGGGATCTCCTCATAATCCAGCATCTTTGGGAAACTGTCAATACTTCATCTCCTTCATTGATGACTATTCCAGGAAAGTGTGGATATATTTTCTGAAGAAGAAAGATGAAGCTTTTGAGAAATTTGTTGAATGGAAGAAAATGGTGGAAAATCAGTCTGATAAGAAGGTTAAGAAACTCAGAACTGATAATGGCTTAGAGTACTGTAATCATTACTTTGAGAAGTTTTGTAAAGAGGAAGGCATTGTAAGGCACAAGACTGTTGCTTACACACCTCAACAGAACGGTGTCGCTGAGAGACTCAATCGAACTATAATGGATAAAGTTCGCAGCATGTTAAGTGAAAGTGGTATGGAAAAGAGATTTTGGGCAGAAGCTGCTGCTACAGCAGTGTATTTGATAAATCGATCTCCCTCTACTGCAACGAACTTTGAGCTGCCAGAAGAAAGATGGACAGGAGCGTTACCGGATATGAGTTCATTGAGAAGGTTTGGTTGTTTGGCTTATGTACACGCAGATCAAGGGAAGTTGAATCCTAGAGCAAAGAAGGGAATATTCACGAGCTATCCTGAGGGTGTTAAAGGATATAAAGTTTGGCTACTTGAAGAAAAGAAGTGTGTCATTAGTAGAAACGTGATATTCAGAGAGGAAATGATGTACAAAGACCTTAAAACTGATTCTCAGAACAGTTTCTATGAAGAAGTCATGGAGAACATAGGAGAAGGTTCTAATCAGCTGATATCTAATATCACAGATCAAAGTATTACAGAACAAGAAAGCGTTGAGCAAGGTGGAGTTACTGAAGAACAGATTGTTAATGAACAGAATCAAGTGCAGACAGAAACTCATGAAGAAGAAGGAAGCAGTAGTGATAATTCTACTGAAGAAGTGGATCTCAGTAACTACCTACTAGTAAGAGACAGGGAGAAAAGGACTGTTAAGTTGAACAGAAGATATAATGAGTCTAATATGGTTGGGTTTGCCTACAATACAGAAGATGGGGGTAAGTCTGAGCCTAAAACATACCAAGAGGCATTAAGTGATCAAGATTGGGAGTTATGGAATGGAGCTATGAAAGAAGAGATATCATCCATGGGAAAAAACCACACGTGGGACTTAGTAGATAAACCAGTAAATGCGAAAATCATTGGTTGCAGATGGGTCTTCACAAGGAAAGCTGGTATTCCCGGAGTGGAAGCACCTAGATTTAAAGCTCGGCTGGTAGCCAAAGGTTTTACACAGAAAGAAGGTGTAGATTATAATGAAATCTTCTCACCAGTTGTTAAACATGTGTCTATCAGGTTTATGCTCTCAATGGTGGCTCAGTTTGACATGGAGCTACATCAGATGGACGTTAAAACAGCGTTCCTACATGGATTTCTTGATGAAGAGATATTGATGGCTCAACCTGAAGGTTTTGAAGATAAGAAATACCCTGAAAAGGTATGTTTACTGAAAAGATCCCTATATGGTCTAAAGCAATCTCCTAGACAGTGGAATCTGAGATTTGATGAGTTTATGAAGAGTATTGATTTCACTAGGAGCGCTTATGACAGCTGTGTATACTTGAAGCAGCAAAGTGATAAGTCATATGTGTATCTACTCCTATACGTAGATGACATGTTGATAGCTGCTAAAGAAAAGTCAAGTATCATGGAGTTAAAACAGTTACTGGGTAAAGAGTTTGAGATGAAGGATTTAGGTGAAGCTCAGAAAATTTTAGGCATGGAGATTGCTAGAGATAGAGCTGCAGGTGTGTTGACTCTGTCACAGGAAGGTTATGTGAAGAAAGTTTTGAGATCTAGTCAGATGGATCAGGCTAAACCTGTGTCAACACCATTAGGAATCCATTTCAAGCTCCGAGCAGCTACTGAAAAAGAGTATCAGGAACAATTTGACAGAATGAAGATTGTACCTTACTCAAACACTGTTGGAAGCATCATGTATTCAATGATAGGCACGAGGCCAGATCTTGCTTATCCAGTTGGAGTGATCAGTCGCTACATGAGTAGACCATTAAAGGATCATTGGCAAGCGGCTAAGTGGGTCTTGAGGTACATGAAGGGGACAGAGAAAAAGAAGCTTTGCTTCAGAAAGAATAAAGACTTCTTATTAAGAGGTTACTGTGACTCTGACTATGGTGGTGATTATGATAACCGGAGGTCAATCACAGGTTATGTTTTCACTATTGGTGGAAACACCATTAGCTGGAAATCACGGCAACAGAAGGTGGTAGCTATATCTACTACAGAGGCAGAATATATGGCATTAACTGATGCTGTTAAAGAGGCTTTGTGGCTGAGAGGTTTTTCTGAAGAACTTGGTTTTGCACAGGAAAGTGTAGAGGTGAATTGTGATTCAGAGAGTGTTATTGCTTTGGCAAAGAACTCTGTACATCACGAAAGAACAAAGCATATTGATATCAGGTTACATTTCATTCGGGATATCATAAATGCAGGTCTGGTTAAAGTGGTGAAGATTGCAAGTGAATGCAATCCTGCAGATATTTTTACAAAGGTATTGCCCGTGGAGAAGTTTGAAGGAGCATTGCATATGCTCCGAGTTACTGAGAACTGAGAGGTGAATCTCAGGTACCGGAGGGGAGATCCAAGAACTAGAACAAGTTGAGACAAGGAAGACAATCAGAGTCAAGGTGGAGAATTGTAAGAAGTGACTCAGATTTTAGTCTTCGGGTCTAAGTGTGGGAGAAACTCTCGGTGAAAGAGAGGGTTCGAAGTCTGTTGTGATTCAAGCGAAGCACGTGAGAGAGCTGACTAAAGTCATAACACGTGAGGCGAGCTGACTAAAGTCATAACAAGCTTGAGGGCGTTTTGGTCTTTTCGCATGAGCTCTGTAACTATATCTTCTTCTTCTTCTCTGTAATTCTGTTAGATCGKGATAAGARTTTGTTGAGATCAAAGAGAGAGAGGAGTGTAGTGAGAGAAAGCTTGAAAGCATTGTAACAGAGACTAAGTTYCCAAGTTCTAGTGGATTTCCGGAGAGGTTTCTCCGGCGAGACGTAGCGTTCCGGTTTGGAACGTGAACTCGTTAAATTCTCTGTGTTCAGCTTTTCTTTTACTTTCTTTCAGTTCTGRTCAATTCGATTCTTAGTGCTGAAGTTGATTCGTGTGTTTGTGAGATTGAAGTGAAGTTAGATCTTTACA
>RU51
TATAGAGGTTATGTATAGTTAGGGTATAATTGTAATTAGTATTACCCTAATCTCTCGTGTATATATATTGTAATCACAACCTCTAATGATAATTAAGCTTCACACTCTATATGGTATCAGAGCATTACGACTCTCAGACCTAAACTTTTTTTTTTAACGCCGCCTCTTCTTCATACACTCTTCTTCAAGTCTGTTTCATTTTTCACGATGACTTCCACACCGTCGGGATCCACAGAAACAATTGCTTTCTCTGAAACACCAACCCTTCTCAATGTCAACATGGCAAACATCACAAAACTCACTCCCACGAATTACATCATGTGGAACCGTCAGGTTCACGCTTTGCTTGATGGATACGACCTTGCTGGCTACATCGACGGATCCGTCACCGCACCATCTGAAATGATCACCACTGCTGGTGTTTCTGCGGCTAATCCCGCCTACAAGTTTTGGAAGCGTCAAGACAAGCTGATTTACAGTGCTATCCTTGGCACAATCACGACCACCATTCAACCTCTCCTGTCAAGATCCAACACGGCTGCAGAGATCTGGGAGAAACTCAAATCCATTTACGCCACACCAAGCTGGGGCCACATCCAGCAAATGCGTCAACACATCAAACAATGGAGCAAAGGTACAAAAACAATCACTGAGTACTTTCAAGGTCACACAACCCGTTTCGATGAGCTTGCTCTTCTTGGAAAGCCACTTGAACATGCTGAACAGATTGAGTTCCTTCTTGGAGGTCTCTCGGAAGATTACAAGTCTGTGGTCGACCAAACAGAGATTCGTGACAAGCCTCCAACTCTCACCGAGCTTCTGGAGAAGCTCCTCAACCGTGAAGCCAAACTCATGTGTGCTGCTGCAACAACGCCATCGCTTCCTGCCACTGCTCATGCTGCAAACTACAAAGGGAACTCGAACAACAATCAATACAACAACAACAATCGCAACAACAAATCTCATGGTCGCAACAACAACAACTGGCAGCAAAATCAACCTCAATAGCGACAGAACCAGTACACACCAAAACCCTATCAAGGACGCTGCCAAATCTGCAGCATTCATGGACACAGCGCACGTCGGTGTCCTCAGCTCCAAGGTAGCAGCTACAACTCGCAACAGTCAATCCCAGCCTCACCATTCACACCGTGGCAGCCACGAGCAAATGCAGCTATAGCCTCACCATACAACGCCAACAATTGGTTACTCGATAGTGGTGCGACTCATCACATCACTTCTGACCTGAACAATCTCTCCCTTCATCAACCATACACTGGCGGTGAAGATGTTACTATTGCTGACGGGTCTGGTTTATCCATTTCCCACACCGGTTCGGCTTTAATTTCAACACCCTCTCGCTCTCTTGCATTGACTGATGTTTTATATGTGCCTAATATTCACAAAAACCTCATATCAGTTTACCGAATGTGTAACGCTAACAAGGTGTCTGTGGAATTCTTTCCTGCACATTTTCAGGTGAAGGATCTCAAAACGGGGGTCCAATTGCTCCAAGGCAGGACTAAAGACGAGTTGTACGAGTGGCCGGTGAATCCACCTAAACCGTCATCCCACTTCACTACAACCACTCCAAAAACCGACCTCACCTCTTGGCATTCACGCCTTGGCCACCCGTCTTTATCTACTTTAAAAGTTGTTGTTTCCCAATTTTCTCTTCCTGTTTCTAATTCTTTGCAAAAACAGTTCAACTGTTCTGATTGCCTTTTGAATAAAACACACAAGCTTCCTTTTCATACAAACACTATTACCTCCACTCAACCACTTGAATATCTATACATTGATCTTTGGACATCACCAATAGTGTCCATTGACAACTTCAAATACTATCTCGTTATTGTCGATCACTATACACGATACTCATGGTTCTACCCGATCAAGCAAAAGTCACATGTCAAAGATGTGTTCATGACCTTCAAAGCCTTGGTTGCAAACAAATTTCAACGTAAAATCATTCATCTCTACTCAGACAATGGTGGTGAGTTCATTGCTCTCCGCTCCTTTCTCTCCTCAAATGGAATCACTCATTTAACGACACCACCTCACACGCCCGAGCACAATGGCATCTCTGAAAGGAAGCACCGCCATATAGTAGAAACTGGTCTTACACTTCTTGGACAAGCCTCTATGCCGAAATCATACTGGAGCTATGCATTCACCATTGCCATATACCTCATCAATCGAATGTCAAGTGATGTCATTGGCGGCATTTCTCCATACAAGCGGCTCTTTGGTCAAGCCCCCAACTATCTCAAACTTCGAGTGTTTGGGTGCCTCTGTTTCCCGTGGCTTCGACCGTATACTACACACAAGCTTGATGATCGACCTGCTCCGTGTGTGTTTCTCGGCTACTCACAAACCCAAAGCGCCTATCTTTGCTTGAATCGAACCACCGGCCGTGTCTATACATCTCGACATGTCCAATTTGTTGAAAATACCTACCCATTTACCAAACCCACACTCGACCCATTCACCAACCTTGAAGAATCAAACAACCACTCCATAACCACAACAGTCCCGTCACCGCCGTTCGTACAGCTTCCGTCGGTACCACCCCCTACAAGAGATCCTCACCAGCCGCCGCCTTCTCAACCGGCGCCGTCACCCTCTCCGCTCTCGCCGCCTTCCATGTCGTCACCGGTCATGACATCGTCGCCACAATTCTCGAGCAATCGAGACTCAACGACGCTCCATGGAGATTATTCTCACGTGGACTATGGCCTATCATCACCTTCCAATCCACCAGGCCCAATTACATCACCTACCACCTCAAAAAGCCCATCTGAGCCCACTTCCAGCCCATCACACTCAAACCAACCCAATAAAACTCCACCGAATTCCCCATCGTCTTCTTCCTCTTCCCCGACTCCAATTCCCTCTCCATCACCACAGTCATCAAATTCCCCACCCCCACCTCCACAAAATCAACATTCCATGAGAACCCGAGCCAAAAACAACATAACAAAACCAATAAAAAAACTTACCCTTGCCGCCACTCCAAAAGGTAAATCCAAAATCCCAACCACTGTGGCCGAAGCTCTCCGTGATCCAAATTGGCGAAATGCGATGTCGGAGGAATTTAATGCAGGTCTCCGGAACAGCACATATGACTTGGTCCCGCCAAAACCACACCAAAACTTTGTTGGTACTCGTTGGATTTTTACTATCAAATATAATCCTGATGGCTCTATTAACAGGTACAAAGCACGGTTTCTAGCTAAGGGGTTCCATCAACAACACGGTCTTGATTACTCCAACACATTTAGCCCCGTCATTAAGTCCACCACAGTTCAAACTGTCCTTGATATTGCGGTCAGTCGCTCTTGGGATATACGACAACTCGATATCAACAACGCCTTTTTGCAAGGCCGTCTAACCGAGGATGTTTACGTTGCACAACCACCCGGTTTCATAAACCCAGACAGACCCAATTATGTGTGTCACCTCAAGAAGGCGCTACATGGACTCAAACAAGCTCCACGCGCTTGGTACCAAGAATTGCGTGGGTTCCTTCTCACATGTGGCTTCACGAATTCCGTCGCTAACACCTCCTTGTTTATACGCCAACATAACAAAGACTACATATACATACTTGTGTATGTTGATGATTTTCTCATCACAGGAAGTAACTCCAATCTTATCGCTCAATTTATTACATGTTTGGCTAATCGCTTCTCTTTAAAAGATTTGGGCCAGCTGAGTTACTTTCTTGAAATCGAGGCGACAAGGACGAAAGCAGGATTACACTTAATGCAACGTCGGTATGTTCTTGACTTACTTACCAAAACAAAGATGTTGGACGCCAAAACAGTCTCCACTCCAATGTCGCCAACACCGAAGCTGACGCTAACATCTGGCACTCCCATTGACAATCCCGGAGGATACCGACAAATACTTGGCAGCCTTTAGTACCTCGGATTCACAAGACCTGACATTGCCTTTGCAGTCAACCGTCTCTCACAATTTATGCACAAACCGACCGATCTACATTGGCAGGCCATGAAACGCGTACTCCGTTACCTTGCCGGGACTCCATCGAATGGTATTTTTCTTCGCGCCAAAAACCCGTTAACACTTCATGGCTTCTCAGATGCTGATTGGGCAGGTGATAATGAGGATTATGTTTCCACCAACGCATACATCATATACCTTGGCGGAAATCCCATTTCATGGTCATCCAAAAAACAACGTGGCGTCGCTAGATCCTCAACCGAAGCAGAATACCGTGCAGTTGCAAACGCAGGCTCCGAAATTCGATGGTCATCTCACTTCTCACTGAATTTGGAATACCATTGCCCACTACTCCCGTCATCTATTGCGATAATGTCGGAGCAACATATCTCTCCGCCAATCCAGTTTTTTATTCTCGTATGAAACACATTGCCTTGGACTATCATTTCATACGAGACAATGTTCAAGCTGGGATACTACGTGTTGCTCATATCTCCACCAACGACCAACTCGCTGATGCTCTTACCAAGCCTCTCTCCCGCCAACGTTTCACAGAAATAAATAACAAGATTGGAGTCATACAACTGCCTCCATCTTGAGGAGGTGTATAGAGGTTATGTATAGTTAGGGTATAATTGTAATTAGTATTACCCTAATCTCTCGTGTATATATATTGTAATCACAACCTCTAATGATAATTAAGCTTCACACTCTATA
>RU52
TGTTAAGATTTAGCAACAAAGAACACAACATGAAGAAGCTTGAGGAAGAAGAAATGCCAACTCAGCAAAGGGGACACGTCAACAGCAGGACCACAAGACAAAGAAGGAGCCGTTAGCGCCAACCAGGGTTATGAGTCGCACGACTAAAGCATTCTTGTCTTGGTTTGGTAAAGTTGCACGCGGGTTAAGCCCAATCCAAATTGGTGGAAGGTGACAAATTTGGAGGCAGCTTGGAGACAGCTGTAGAGGAGCTTGTAGAGGCAAACCAAGAAGGATCCAGAAGGGAACCTAGGTTAAAACCTCTAAGTCCATTTAAGCTGAAGGTGGTGCTTAGAGACAGAGTTAGAAACGTAGAGACATTCATTAGAGAGTAAACTTGTAGTGAGTGTTCTTAGGGAAACAATGAGTGAGAGAGAGTGAATCATATTGGTTCTGTAAGGGGCTGAGAGGGTGAGAGATCTCTTTGTAAAACTCAAAGGTTATAGTGGATTCCGGGAAAGATTTCCCGGCCCAGACGTAGCACCGTTGGTGTGAACTGGGTTAACAATCTGTTTGTGTGCTCTGTGTTGTTATGTTTCACTTTCAGTCACAAGTCTTCTTATCTCAAAGTTCTGTTCTTGTTCGATTTCAAGTTTCTTAGACATCAAGTCTTGAAACCCTTAGTCTGTATTTGGTCTAAACACTACAAAGTGGTATCAGAACGAAGGTTCTTTGTATTGGCGGTTCAGTAAGGTTCTTACAAACAAAGAAGCCATGTCGTCAGCAAGGGTAGAGATGGAGAAGTTTGATGGGCATGGAGACTACACATTGTGGAAGGAGAAGCTGATGGCTCACATGGATCTGTTGGGTTTAACGGTGGCTCTCAGGGAAACACAGTCGGTCTCAGATCCTCTAGAATCTGAGGAAGAAGGAAAAGAATCTGAAAAAGGAGATAAGGAAGCACTCATGGAAGAGAAGAGACAGAAAGCGAGAAGCACCATTGTTTTAAGTGTCTCAGATCAAGTTTTGCGGAAGAGTAAGAAAGAGAAGACTGCACCTTCTATGTTGGAAGCCCTAGACAAACTGTACATGTCTAAGGCACTTCCAAACCGCATTTATCTGAAACAGAAGCTTTATAGCTACAAGATGCAGGAGAACTTGTCTGTAGAAGGAAACATAGACGAGTTTCTACGTCTCATAGCTGATCTGGAAAACACAAATGTGTTGGTTTCAGATGAAGACCAAGCTATTCTGCTACTGATGTCTTTACCAAAGCAGTTTGATCAACTGAAGGATACTCTAAAGTATGGCTCAGGGAGAACAACACTATCCGTCGACGAAGTTGTTGCAGCCATTTACTCAAAGGAGCTAGAGTTAGGCTCAAATAAGAAGAGTATAAGAGGACAAGCAGAGGGCCTGTATGTCAAAGACAAACCAGAGACAAGAGGCATGTCAGAGCAGAAAGAGAAAGGGAACAAAGGACGGTCAAGATCTAGATCTAAAGGCTGGAAAGGATGTTGGATCTGCGGTGAAGAAGGTCACTTCAAGACCTCATGTCCCAACAAAGGGAAGCAGCAGAACAAGGGAAAAGACCAAGCAAGCGGTAGTAAAGGCGAAGCTGCAACGATCAAAGGAAACACATCCGAAGGTTCAGGCTATTATGTGTCAGAAGCATTACATTCAACTGATGTAAATCTGGGGAATGAATGGGTCATGGACACGGGTTGCAACTATCATATGACTCATAAGAAGGAATGGTTCGAGGAGCTGAGTGAAGACGCTGGAGGGACAGTGAGGATGGGAAACAAATCAACCTCAAAGGTCAGAGGCATTGGAAGTGTCAAAATCCTGAACAAGGATGGAACAACAGTTTCGTGTAAAGTACATTCCTGACATGGATCGTAATTTACTTTCTATGGGAACTCTAGAAGAACATGGTTATAGTTTTGAGTCAAAGAATGGAGTCTTAGTGGTGAAAGAGGGAACTAGGACTTTATTGATAGGCAGCAGACATGAAAAGCTTTACTTACTCCAAGGAAAGCCTGAGGTTAGTCATTCTATGACTGTTGAAAGGAGAAATGATGATACAGTTCTGTGGCACAGAAGATTAGGCCATATAAGTCAGAAAAATATGGATATTCTGGTCAAGAAAGGATACTTAGATGGAAAGAAAGTTTCTAAGTTAGAGTTGTGCGAAGACTGTATTTATGGTAAAGCTAGGAGGCTGAGTTTCGTTGTGGCTACACATAACACTGAAGACAAGTTGAATTATGTTCATTCTGATTTGTGGGGAGCACCATCGGTCCCTCTATCCTTAGGAAAATGTCAGTATTTCATCTCGTTCATAGATGTTTACTCAAGAAAAACGTGGGTTTATTTTCTGAAACACAAGGATGAAGCTTTTGGGACCTTTGCTGAATGGAGTGTTATGGTAGAGAACCAAACAGGAAGAAAGATCAAAATTCTGAGGATAGACAACGGTCTGGAGTTTTGTAATCAGCAGTTTAATGATTTCTGCAAGGAGAAGGGTATTGTGAGGCATCAGACATGTGCTTACACACCTCAACAAAACGGCGTTGCAGAGAGGATGAATCACACAATCATGGAAAAAGTCAGAAGAATGTTAAGTTATTCTGGCTTACCTAAGACGTTTTGGGCAGAAGCAACTAACACTGTAGTGACTCTAATCAACAAAACTCCCTCATCTGCAGTCAACTTTGAGATTTCTGACAAGAGATGGTCAGGTAAGTCTCCTGTTTATAACTACTTAAAAAGGTTTGGTTGTGTGGCTTTTACTTATGCAGATGAAGGAAAGCTAGTACCTAGAGCCAAGAAAGGAGTGTTCTTAGGCTATCTCAGTGGAGAGAAAGGGTACAAGGTCTGGTTGTTAGAAGAAAGAAAGTGCAGTGTTAGTAGAAATGTGACATTTCAAGAGAATGCAGTCTACCGAGATGTGATGCAGAAGAACAAAGACTCTGAGGAAGTGGACACATCAAGCAGGTCTCTTGATATTGATCTTGAAGATGTTGGTGATTTGAGCTTAGGTGGAGATCTCTTGGAAGAAACATGATCCCTGGGAGATCACTCACCTGCTCAGGACCATCACCACACTGAAGACGCGGAGATCAATGAAGAAACGGTACCTGAAACACCAAACAGCTACCATTTGGTTAGAGACAGAGTTAGAAGAGAAATCAGAGCTCCAAAACGTTTTGATGTGGAGGGTTATTACAGTGAGTTTACTGATGATGAAGAAGAATCATTTAATGTTGAAGCCTTGGTCACCACAGTAGATGGAGACACCAGAGAACCTGGAATTATCAAGAAGCTCTAAGAGATGATGATTGAGAACTATGGAAAGTCGGCATGGATGAAGAGATGGACTCTCTGTTGAAGAATCACACCTGGACTGTAGTAAAGAAGCCTGTTGGAGAAAGAGTGATAGGCTGCAAATGGATTTTCAAGCGTAAGCCTGGAACTCCTGGAATTGAACAACCTAGATTCAAGGCTAGGTTAGTTTCAAAAGGGTATGCACAAAGAGAAGGAATAGACTACACAGATATCTTCTCTCCAGTGGTAAAGCACGTTTCAATACGGATATTGCTGGCTATTGTTGCAGAGGAGAATTATGAGCTTGAACAGCTAGACGTCAAGACTGCTTTTCTTCATGGAGATCTAGAAGAAAAGATTTTCATGGAAGCACCAGAAGGTTATGAAAGTCAGTTCAAGCAAGGAGAAGTGTGTCTGTTAAACAAGACCATGTATGGTCTAAAGCAATCACCAAGAAGATGGAATCAAAAGTTTGATAGTTACATGCTGGAAATCGGCTTTGAGAGAAGCCCTCGTAATAAGTGTGCATACATTAAATCACTTGAGGATGGCTCAAAGGTCTATCTACTTATCTATGTCGATGACATGTTGGTGGCTGCTAGAGATATGCAGGTCATTTCTGAGTTAAAGCAGAAACTCAGTGAGAAGTTTGAAATGAAGGATCTCGGAGCTGCTAAGAGGATACTTGGCATGGAGATCTCAAGAGACAGAGTTAAGGGAACTCTCACACTGTCACAAGAAGATTACTTGAGCAAGGTTCTGGAAACATACAACGTGGATCAATGCAAGTTTGTGGTAACACCTCTCGGTGCTCACCTAAAGATGCATGCGGCAACAGAACAACAACTGCTCAGTGATGAAGAGTACATGAAGTCAGTGCCTTATTCAAACGCAGTAGGAAGCATTATGTACTCTATGATCGATACAAGACCAGATTTGGCTTATTGTGTTGGCATCATCAGTCGGTTTATGAGCAAACCAGTTAAAGAGCACTAGTTAGGGGTCAAGTGAGTACTTAGGTACATTAAAGGAACCCTGAACATGAAGTTGTGCTAGAAGAAGGGAGCAGACTTAACCCTCAGAGGGTATTGTGACTCCGACTATGCTGCAAACCTGGAGAACAGGCGATCAATAAGCGGAATGGTATTCACACTTGGTGGGAGCACCATAAACTTGAGATCATGTCTGCAAAAAGTAGTGGTAATGTCATCCACTAAAGCCGGGTATATGTCTCTCACTGAAGCAGTAAAGGAGGCTATATGGCTTAAAGGTTTGTTACAGGACTTTGGCTATGAACAGAAGACGGTGGAGATTTTCTGTGATTCTCAAAGCGCCATAGCCCTGTCAAAGAACAATGTGCACCATGACAGGACAAAGCACATTGACATCAAATACCACAAGATCCGCGAGGTCATTGCAGATGGAGTGGTAGAAGTGAAGAAGATATGCACACTGGTGAATTCAGCTGATATCTTCACAAAGGTTGTACCCGTTAGCAAGTTCAAGACAGCTTTGCACTCGCTACGAGTAAAGACTGAGTAATCTACTCAGGACCGGGAAAGGAATCCTAAACTATAACAAGTTATTCTCTCTCAAAAAGGTATTCTCGCTTCTGTCAATTCGTGTTTCATGTTCTTCTATTGCTAGGTGGAGATCTGTTAAGATTTAGCAACAAAGAACACAACATGAAGAAGCTTGAGGAAGAAGAAATGCCAACTCAGCAAAGGGGACACGTCAACAGCAGGACCACAAGACAAAGAAGGAGCCGTTAGCGCCAACCAGGGTTATGAGTCGCACGACTAAAGCATTCTTGTCTTGGTTTGGTAAAGTTGCACGCGGGTTAAGCCCAATCCAAATTGGTGGAAGGTGACAAATTTGGAGGCAGCTTGGAGACAGCTGTAGAGGAGCTTGTAGAGGCAAACCAAGAAGGATCCAGAAGGGAACCTAGGTTAAAACCTCTAAGTCCATTTAAGCTGAAGGTGGTGCTTAGAGACAGAGTTAGAAACGTAGAGACATTCATTAGAGAGTAAACTTGTAGTGAGTGTTCTTAGGGAAACAATGAGTGAGAGAGAGTGAATCATATTGGTTCTGTAAGGGGCTGAGAGGGTGAGAGATCTCTTTGTAAAACTCAAAGGTTATAGTGGATTCCGGGAAAGATTTCCCGGCCCAGACGTAGCACCGTTGGTGTGAACTGGGTTAACAATCTGTTTGTGTGCTCTGTGTTGTTATGTTTCACTTTCAGTCACAAGTCTTCTTATCTCAAAGTTCTGTTCTTGTTCGATTTCAAGTTTCTTAGACATCAAGTCTTGAAACCCTTAGTCTGTATTTGGTCTAAACACTACA
>RU53
TGTAGAAGACAACCCAATAAATAGAACGGGCTTTGACAAAAACAAAGACATGGTAGCCCAAACTCAACAAAGCCCACTACAGAAGCCCAGTCAACATATGCAAAAGAAGATAAAGACCAAAAGCTCTTTACCTGCAAAACAGAAGACTGTCACTAATACGGAGAAGAAGACAATAACACTTGAAAACAAATTCAAGCCGTTGCAGTCGCTGCCGTTGCAGTAATTCACAATAAATAGCTATTGATTAAAGATAGCATTGTCAAGGATTCTAAATTGTTCTAAAGAAGTCATAAAAGAAAGATGTAAAACTCCATTGAAAGATAAGCAAAATAAAAACATTTTTTGTCAAGAAATAATCACAGTTTTATTTTTCTCTTCATGGTATCAGAGCTATTATACCTTAACAGGTGATTCAATGGCCCCTGCTTACCCTTTTCCAGACAATGTCCATGTCTCTAGTTCCGTTACCTTAAAGCTCAACGATAGTAACTACTTGTTGTGGAAGACACAGTTTGAGTCCCTTCTATCGAGCCAAAAGCTCATAGGTTTTGTCAATGGAGTCGTCACTCCTCCAGCTCAGACTCGTCTTGTTGTTAATGATGATGTCACCAGCGAAGTTCCGAATCCTCAATATGAAGACTGGTTTTGCACAGACCAGCTCGTCCGGTCGTGGTTGTTTGGTACGCTTTCAGAGGAAGTGCTTGGTCATGTCCACAACCTCACTACATCTCGTCAGATTTGGATCTCTCTAGCTGAAAATTTCAACAAAAGTAGCATCGCCAGAGAGTTTTCTCTTCGTCGTAATCTTCAACTTCTGACAAAAAAAGATAAGTCTCTATCTGTTTACTGTCGTGATTTTAAAATAATATGCGACTCTCTAAGCTCCATTGGCAAACCAGTAGAGGAATCCATGAAAATCTTTGGCTTTCTCAATGGACTCGGCAGAGAGTACGATCCTATCACCACAGTTATCCAAAGCTCCCTAAGCAAGCTCCCTGCTCCGACGTTTAACGACGTCATCTCCGAAGTTCAAGGGTTTGACAGTAAGCTGCAATCTTATGACGACACTGTCTCTGTTAATCCTCATCTTGCGTTCAATACTGAAAGATCTAACTCTGGCGCTCCTCAATACAATTCCAATTCCCGTGGTCGTGGTCGTTCTGGGCAAAACAGAGGACGCGGTGGCTACTCTACACGCGGCAGAGGATTTTCTCAACATCAATCCGCTTCACCATCATCAGGACAAAGACCAGTTTGTCAAATTTGTGGTCGCATAGGACACACTGCTATCAAATGCTACAACCGATTTGACAACAACTACCAAAGTGAAGTCCCTACTCAAGCATTTTCTGCTCTCCGTGTCTCTGATGAAACCGGCAAGGAATGGTACCCCGATTCTGCAGCCACAGCCCACATAACAGCCTCAACATCTGGTCTGCAAAACGCAACAACATATGAGGGAAACGATGCAGTCTTGGTTGGAGATGGAACATACCTCCCTATTACACATGTTGGATCCACCACAATTTCCTCATCCAAAGGTACTATTCCGTTGAATGAAGTCTTAGTGTGCCCTGCTATACAAAAATCTCTTCTATCTGTGTCCAAACTTTGCGATGATTATCCATGCGGTGTTTATTTTGATGCTAATAAGGTTTGCATAATTGATTTAACCACTCAGAAAGTGGTGTCCAAGGGTCCACGAAATAATGGGCTCTACATGCTGGAGAATTCAGAGTTTGTAGCACTCTATTCAAATCGTCAATGTGCAGCTAGCATGGAAACATGGCATCATCGACTTGGCCACTCAAACTCAAAGATTCTTCAGCAACTTTTAACCCGCAAGGAAATCCAAGTGAATAAAAGCAGAACTTCTCCCGTTTGTGAGCCTTGCCAAATGGGAAAGAGCACTAGATTACAGTTTTTCTCTTCTGATTTTCGAGCTTTAAAACCTTTAGATCGAGTTCATTGTGATCTTTGGGGACCATCACCGGTTGTATCAAACCAAGGATTCAAATACTATGCAGTTTTTGTTGATGATTTCTCAAGATTCTCTTGGTTTTTTCCTTTGCGCATGAAGTCAAAGTTTATTTCAGTGTTTATTGCATATCAGAAATTGGTTGAGAATCAACTTGGTACAAAAATCAAAGAGTTTCAAAGCGATGGAGGGGGAGAATTTACAAGCAACAAATTAAAAGAACACTTTAGAGAGCATGGCATTCATCATCGTATATCTTGTCCATATACACCGCAACAAAACGGTGTTGCCGAAAGGAAGCACAGACATTTGGTAGAGCTTGGGCTTTCAATGTTATATCACAGTCATACACCTCTCAAGTTCTGGGTAGAAGCTTTCTTCACTGCCAACTATCTCAGTAATCTCTTGCCTTCTTCTGTCCTCAAGGAAATAAGTCCCTATGAAACTTTGTTTCAACAAAAAGTTGATTATACACCTCTCCGAGTGTTTGGTACAGCCTGCTACCCCTGCTTGAGACCGTTAGCAAAGAACAAGTTTGATCCACGCTCGTTGCAATGCGTGTTTCTTGGCTATCACAACCAATACAAGGGATACCGCTGTTTGTATCCTCCTACCGGTAAAGTCTACATCTCTAGACATGTCATTTTTGATGAAGCTCAATTCCCATTTAAAGAAAAGTACCACAGTCTGGTTCCAAAATACCAGACGACCTTACTACAGGCTTGGCAACATACTGATCTCACACCACCTTCAGTGCCTTCTTCTCAATTACAACCTCTTGCAAGACAAATGACTCCTATGGCAACAAGTGAGAATCAGCCAATGATGAATTATGAGACAGAGGAAGCCGTCAATGTTAATATGGAAACTAGCTCTGATGAGGAAACTGAATCAAATGATGAATTTGACCACGAAGTAGCTCCCGTACTAAATGATCAAAATGAAGACAATGCACTAGGACAAGGCTCATTAGAAAATCTCCATCCCATGATTACAAGATCAAAAGATGGAATTCAGAAGCCAAACCCCCGGTATGCTCTCATTGTCTCTAAATCCTCTTTTGATGAACCAAAAACTATTACTACTGCTATGAAGCATCCTAGCTGGAACGCTGCAGTTATGGATGAGATAGATCGCATTCACATGCTAAACACTTGGTCTCTAGTTCCTGCAACAGAGGACATGAATATTCTGACATCCAAATGGGTTTTCAAGACTAAACTCAAACCTGATGGCACCATAGATAAGTTGAAAGCTCGTCTAGTTGCCAAAGGGTTTGATCAAGAAGAAGGAGTCGACTATCTTGAGACATTCAGTCCGGTTGTTCGAACTGCAACTATACGTCTTGTTCTCGATACCGCTACTGCAAATGAGTGGCCTCTCAAACAGCTTGATGTGTCCAACGCGTTTCTCCATGGAGAATTACAAGAACCGGTGTTTATGTTCCAACCCTCTGGTTTTGTTGATCCTAACAAGCCTAATCACGTTTGTCGGCTCACCAAAGCTCTTTATGGTCTAAAACAAGCGCCTAGAGCCTGGTTTGACACCTTTAGCAACTTTCTTCTTGACTTTGGCTTTGAGTGCAGCACATCTGATCCTTCCCTCTTCGTTTGTCATCAAAATGGGCAAAGTCTCATACTCCTCTTATATGTCGACGATATACTCCTCACAGGAAGTGATCAACTGCTCATGGATAAACTTCTTCAAGCTCTCAACAACCGCTTTTCGATGAAAGATCTTGGGCCTCCTCGCTATTTTTTGGGTATAGAAATTGAATCTTACAACAATGGTCTATTTTTACATCAACACGCATACGCTTCCGACATTCTTCATCAAGCAGGCATGACAGAATGCAACCCTATGCCTACCCCTCTGCCACAACACTTGGAAGACCTCAATTCAGAACCCTTTGAAGAGCCAACATACTTTCGGAGTTTAGCTGGCAAGTTACAATACTTAACAATCACAAGACCGGATATTCAATATGCCGTGAACTTCATCTGCCAAAGAATGCACGCTCCGACCAACTCTGATTTTGGCCTTCTCAAACGCATACTCAGGTATGTGAAAGGAACTATCAACATGGGGCTTCCAATCAGAAAACACCACAACCCTGTTCTTTCGGGATTTTGCGATAGTGATTACGCTGGCTGCAAGGACACTAGACGCTCCACTACTGGTTTCTGCATCCTCTTGGGATCTACTCTGATATCTTGGTCTGCAAAGAGACAACCCACTATCTCTCACTCCTCAACAGAAGCCGAATATAGAGCTCTTTCCGATACAGCTCGAGAAATCACTTGGATTTCCTCTCTTCTCCGAGATCTTGGAATCTCTCAACATCAACCTACACGAGTGTTCTGTGATAACCTATCTGCTGTCTACCTCTCTGCAAATCCTGCTCTTCATAAACGATCTAAACACTTCGATAAAGACTTTCACTACATCAGGGAACGTGTGGCTCTCGGTCTCATAGAAACGCAACACATCCCAGCAACTATTCAACTTGCTGATGTCTTCACCAAGTCACTACCGCGACGGCCCTTTATCACGCTTAGAGCCAAACTCGGCGTGTCTGCGTCACCGGTCTCACCCACGCCAAGTTTGAAGGAGGGTGTAGAAGACAACCCAATAAATAGAACGGGCTTTGACAAAAACAAAGACATGGTAGCCCAAACTCAACAAAGCCCACTACAGAAGCCCAGTCAACATATGCAAAAGAAGATAAAGACCAAAAGCTCTTTACCTGCAAAACAGAAGACTGTCACTAATACGGAGAAGAAGACAATAACACTTGAAAACAAATTCAAGCCGTTGCAGTCGCTGCCGTTGCAGTAATTCACAATAAATAGCTATTGATTAAAGATAGCATTGTCAAGGATTCTAAATTGTTCTAAAGAAGTCATAAAAGAAAGATGTAAAACTCCATTGAAAGATAAGCAAAATAAAAACATTTTTTGTCAAGAAATAATCACAGTTTTATTTTTCTCTTCA
>RU54
TGTGAGTGAGATGTCTGAAGCTAAGGAGATGGGCCAAACCCATAACAAATCAAGTCCAACTATAAAGCCTGGTCAACAAATACAGAAGATGACAAAGATCAAAAGCTGTCTCTCATCCGTACATGTACCTGCAGGAAACATTGAAAGAGAAAGGAAGACGCTCCTCTAAAACTAATTCAATCCTCTTTCATCCTTATCTAATAACCAAAAATTACATACATCTGTATAGTGTCGAGAGTGTTCTAGATCCTTCTCCCTCAATCTCTATAAAAAGAAGAATGTAATCTCATTGTAATTATTATTGAAAAACAGAGTAATATTATTAAAAGGTTCAAATTTTCTCTTCTTTCTCATGGTATCAGAGCCATTCTAAACTCTCACAGGTCCAAAAATGGCAGATCCATACCCTTTTCCGGACAATGTCCATGTCTCTAGTTCTGTAACTCTCAAGCTCAATGACTCCAACTATCTCCTTTGGAAGACACAATTCGAGTCTTTGCTATCTTGTCACAAACTCATCGGCTTTGTCAATGGTGGAATCACACCACCACCACGTACTCTCAACGTCGTCACAGGAGACACCTCCGTCGATGTCGCAAACCCTCAGTATGAAAGTTGGTTCTGCACTGATCAGCTCATCCGTTCATGGCTTTTTGGCACGCTATCAGAAGAAGTTCTCGGGTATGTCCACAATCTCCAAACCTCTAGAGATATTTGGATCTCCTTAGCAGAAAACTTCAATAAGAGCAGTGTTGCTCGTGAGTTCACGCTCCGCCGTACTCTGCAACTCTTGTCAAAAAAAGACAAAACTTTATCAGCGTATTGTCGTGAGTTTATTGCTGTGTGTGATGCTTTAAGTTCTATAGGCAAGCCTGTGGATGAATCAATGAAGATCTTTGGTTTTCTTAATGGTCTGGGAAGAGAGTATGATCCTATCACTACTGTTATACAAAGCTCTCTGAGTAAAATTTCTCCACCAACCTTCAGAGATGTGATTTCCGAGGTTAAAGGGTTTGATGTGAAGCTCCAGTCCTATGAAGAATCAGTTACTGCCAATCCTCACATGGCTTTCAACACTCAACGTAGTGAATACACAGACAACTACACTTCCGGCAACCGTGGTAAAGGTAGAGGAGGCTATGGTCAAAATCGCGGCAGAAGTGGCTACTCTACGCGTGGAAGGGGTTTCTCTCAGCATCAGACAAACTCCAATAACACAGGAGAGCGTCCAGTGTGTCAGATCTGTGGGCGGACTGGACACACAGCTCTAAAATGTTACAACAGATTTGATCACAACTATCAAAGTGTTGATACTGCCCAGGCCTTCTCTTCTCTGCGGGTTTCAGACAGTTCTGGTAAAGAGTGGGTACCTGATTCTGCAGCTACAGCTCATGTGACTTCTTCCACAAATAATCTACAAGCTGCATCACCCTACAACGGCAGTGACACAGTTCTTGTTGGCGATGGAGCATACTTACCCATCACACATGTTGGATCCACCACCATTTCTTCTGATTCAGGTACTCTTCCACTAAATGAGGTCTTAGTATGTCCTGATATACAAAAGTCCCTTCTATCAGTATCCAAACTATGTGATGACTATCCTTGCGGTGTGTATTTTGATGCTAATAAAGTATGCATTATTGATATAAATACTCAGAAAGTGGTGTCAAAGGGTCCTCGAAGTAACGGTCTATATGTGTTGGAGAACCAAGAATTTGTAGCCTTCTATTCTAATCGACAGTGTGCAGCATCCGAAGAAATATGGCACCATCGCTTAGGACATTCAAATTCTCGGATTCTTCAACAACTCAAGTCAAGCAAGGAAATTAGTTTCAATAAGAGCAGAATGTCCCCTGTTTGTGAGCCTTGCCAGATGGGGAAAAGTTCTAAGTTACAGTTTTTTTCTTCGAATTCTCGTGAGTTAGATCTTTTAGGTCGAATTCATTGTGACCTTTGGGGCCCCTCACCAGTTGTATCTAAACAAGGTTTCAAGTATTATGTGGTGTTTGTTGACGATTACTCTCGCTACTCATGGTTTTATCCATTAAAAGCAAAGTCAGATTTTTTTGCGGTATTTGTTGCTTTCCAAAACCTGGTTGAAAACCAATTTAATACAAAGATCAAGGTGTTTCAGAGTGATGGAGGTGGTGAGTTTACAAGTAACTTAATGAAGAAGCACCTAACAGACTGTGGAATTCAACATAGAATCTCTTGCCCCTATACTCCTCAACAAAACGGTATAGCAGAACGGAAGCATCGTCACTTTGTCGAGCTCGGTTTGTCGATGATGTTTCACAGTCACACACCGCTACAGTTCTGGGTAGAAGCGTTCTTCACTGCAAGTTTCCTAAGCAACATGCTTCCCTCTCCGTCATTAGGCAATGTAAGTCCCCTTGAAGCTTTACTAAAACAGAAACCAAATTATGCAATGCTTAGAGTGTTTGGAACAGCATGTTATCCCTGCTTAAGACCCTTAGGAGAGCATAAGTTTGAGCCTAGATCACTACAATGTGTATTTCTTGGCTACAATTCTCAGTATAAAGGATATAGATGTCTATACCCACCTACCGGAAGAGTGTATATCTCAAGGCATGTTATCTTCGATGAAGAAACATTTCCTTTCAAACAAAAATATCAGTTCTTGGTTCCACAATACGAGTCCTCTCTTCTCAGTGCTTGGCAGTCATCTATACCACAAGCTGATCAGTCACTCATACCGCAAGCTGAAGAAGGAAAAATTGAAAGCTTAGCAAAACCTCCATCGATCCAGAAGAATACAATTCAGGATACTACAACTCAGCCTGCAATTTTAACTGAGGGAGTATTGAATGAAGAAGAGGAAGAAGACTCCTTTGAAGAAACAGAAACAGAATCTCTGAATGAAGAAACACACACTCAAAATGATGAAGCAGAGGTTACAGTAGAAGAAGAAGTACAACAAGAACCAGAAAACACTCACCCAATGACAACAAGGTCTAAAGCCGGGATTCATAAATCAAACACACGATATGCACTTCTTACCTCAAAATTTTCAGTTGAGGAACCAAAATCGATTGATGAAGCCTTAAATCACCCTGGTTGGAACAATGCGGTGAATGATGAAATGAGAACAATTCACATGTTGCATACATGGTCATTGGTTCAGCCCACAGAAGATATGAATATTTTGGGATGCAGGTGGGTGTTCAAAACTAAACTCAAACCAGATGGGTCTGTGGATAAGCTAAAAGCTAGGCTTGTTGCCAAAGGATTTCACCAAGAGGAAGGTCTAGACTATCTTGAAACCTTCAGTCCGGTGGTCAGAACAGCCACTATCCGTCTTGTTCTCGATGTTGCTACTGCTAAAGGATGGAACATAAAGCAACTTGATGTGTCTAATGCGTTTCTTCACGGTGAATTAAAGGAACCTGTCTACATGCTTCAGCCTCCTGGTTTTGTGGATCAAGAAAAACCTTCATATGTGTGCCGTCTCACCAAAGCTTTGTATGGCTTAAAACAGGCTCCTAGAGCTTGGTTTGACACGATTAGTAACTATCTTCTTGACTTTGGTTTTTCTTGCAGCAAATCAGATCCTTCTCTATTCACATATCACAAGAATGGGAAGACTTTGGTGTTACTTCTATATGTAGATGACATTCTTCTCACCGGGAGTGATCACAATCTACTTCAAGAGCTTCTCATGTCTCTCAACAAACGTTTTTCAATGAAGGATCTGGGCGCTCCAAGTTATTTCCTTGGTGTGGAAATTGAGTCATCACCAGAAGGTCTCTTCCTCCATCAAACTGCCTACGCTAAAGACATTCTTCACCAAGCCGCAATGTCAAACTGCAACTCTATGCCTACTCCACTACCTCAACACATTGAGAACCTGAATTCAGACCTCTTCCCTGAACCTACTTACTTCAGAAGTTTAGCTGGAAAGCTTCAATATTTAACCATCACCCGACCCGACATACAGTTTGCTGTTAACTTCATTTGCCAAAGGATGCATTCTCCTACTACAGCAGATTTTGGTTTGCTCAAACGGATTCTGAGATATGTGAAAGGAACTATTCACTTGGGCTTACACATCAAGAAAAACCAGAACTTGTCCCTCGTAGCTTACAGTGATAGCGACTGGGCTGGGTGTAAGGAAACAAGACGCTCGACAACCGGGTTCTGTACACTACTTGGATGCAACCTCATTTCGTGGTCAGCCAAGAGACAAGAAACAGTGTCAAAATCTAGCACAGAAGCAGAGTATCGAGCTCTTACGGCAGTAGCTCAAGAGCTTACTTGGCTGTCTTTTCTGCTTAGGGATATTGGAGTTACACAAACCCATCCAACCTTGGTGAAATGTGACAATCTATCAGCAGTTTATCTAAGCGCCAATCCTGCTCTTCATAACAGGTCTAAGCACTTTGACACAGATTATCATTACATCAGAGAACAAGTTGCTTTGGGTCTTGTGGAGACAAAACACATATCTGCAACGCTGCAACTTGCAGACATTTTCACAAAACCGCTACCAAGACGAGCCTTCATTGATCTCAGAATCAAACTTGGTGTAGCTGAACCACCCACCACAAGTTTGAGGGGGAATGTGAGTGAGATGTCTGAAGCTAAGGAGATGGGCCAAACCCATAACAAATCAAGTCCAACTATAAAGCCTGGTCAACAAATACAGAAGATGACAAAGATCAAAAGCTGTCTCTCATCCGTACATGTACCTGCAGGAAACATTGAAAGAGAAAGGAAGACGCTCCTCTAAAACTAATTCAATCCTCTTTCATCCTTATCTAATAACCAAAAATTACATACATCTGTATAGTGTCGAGAGTGTTCTAGATCCTTCTCCCTCAATCTCTATAAAAAGAAGAATGTAATCTCATTGTAATTATTATTGAAAAACAGAGTAATATTATTAAAAGGTTCAAATTTTCTCTTCTTTCTCA
>RU55
TATCAAATATGTATTGGTACAATGACCCGGTTTACCGGTTTATCTATTTTTGTCTTGGTTAAGTAGATTGTATTTGAGGATCAAACCTTGTTTCCTTTATTGTCAATGAAGCATATTTCTAATCTAAGGTAAAGTTTGTTAGATCTAAAATGGTATTAGAGCTTTTCCCAGCTTCATTCATCTTCTTCTGCAAATTTTCTTCTATTCTCTGATAATTTCTCTTGATTCTCTTTTGTTTCTCAATCTTTGTTTCATTCTCTATCGTTTGATCGGAGAATTTCTTTGATCGCGTTTCATTCCGATCATTTTTTCATTTTCTGGTTTTGTTACTCTTCGCGATGGCTAATCCAGCTCCGACGAGCTCCAATCCTTACTCAAATCCATTGTGTCTTCATGCTGCTGACAATTCGGGTGTTAAATCTCGTTCTCGACAAGCTCATCGGTGAATCTTACTATCTTACAAGGCGTCGTTCTATCATCAAAGCTCTCAACGCTAAAAGCAAGCTCGGATTCATCTATGGAAGTGTCGTTAAACCTCCGGAAGATCACAATGACTATGGATCTTAGACTCGCTGTAACGATATGGTATGTACCTGGATTACGAACTTTGTTTCAAAGGATTTAGGATCTGGAATGGTCTATTTTTATGATGCTCATCTCTTATGGTTGAAACTAGAAGGTAGATCTAGGCAGAGTAATTTGTCTAAGATCTATAGTGTTCAAAACCAACTAGATCGTCTACATCAAGGATCATTAGATCTCAGTGCTTATTACACTCGTCTTACGGTTACCTTCATTAGATCTCAGTGCTTATCATGGGAAGAATTGAAGAATTTTGAAGAGTTACCTTCCTGTACTTGTGGAAAATGCACTTGCGGTTCAAATGATCGTTGGATTCAGTTGTATGAGAAGCACAACATTGTCAGATTCTTAATGCGTCTCAATGAATCGTTTATTCAAGCGCGTCGTCAGATTCTTATGATGGATCCACTTCCAGAATTCACAAATCTCTATAACTTCATCTCTCAAGATGATCAACAAAGAAGTTTTAATTCAATGCCTACCACAGAGAAACCTGTTTTTCAAGCTTCTATAACTCAACAGAAACCTAAGTTTTTCAATCAACAAGGAAAATCTCGTCCTCTTTGCACTTACTGTGGTTTATTGGGTCATACTAATGCTCGATGTTATAAACTTCATGGATATCCTCCAGGCTACAAGGTTCCTGTTGGTACATGCTACAATAATGACAAATCAAGAGGTCAGCCTTATCCACATAATGGCATTCACATGGTTTATTCTCAACCTCCCGAACAGATGATGTATTCTCTAGAAAAGCTCCACAGATTCAATCTATGATTCCATAGAGTCATCTTATCACTTACAATGGGAACTCATATGCTCCAATTGTTCAAGCTAATAACAATGCTCCATATGCTCTTTATAATCAAGCTTATAATGGGAATTCGTATGCTCCTATGGCTCAGAACTTTGCTGGAAATCATATTATCTCTGATGGATCTTCAATGTCTGCTGGTAATGTGACTAGTGAATCGCCAACTGTAAATCATTCTGTCAATATGATGAATTCTGGAAGAGGTTTTCTTGGTAGTAGTTCACATGGTAGGGAACAGGTTAATCAGATGGTTACTCAATTGAACACACAACTTCAAGGTTCTCCGTATCAAGTTATTCGACCACCAACTGTCTCGCAAAATCATGGTTCTATCTCAGCACAAGGTATGTCACCTATACCTTCTCACTATATTTCTGCTTTCGAACCATGTCTTATAATTCCACAAAATACCTGGAGTCTTGATACTAGAGCTAGTTGTCATATCTGTTGTGACTTGAGTTTGTTCTGTAATGTCTACCATATTGATCACACGAATATCACTCTACCAAATAATATCAAAATTTCCATTAACATAGCTGAAACAGTTAAACTCAATGATAGGCTCATTCTTCATCTTGTTTTCTATGTTCCTTCTTTTCATTTCAATCTTATTAGTGTTAGTTCTTTAACAAAAACAAATAAAAAAAATTCAGTGCATTTTTATCATAAGAATTGTTTCATTCAGGATCATACTCACGCATGGACGATTGGTAGATGAGATTAGCCCAATGATCTTTATCTCTTAAATCATCAACCTCCACCTGATACATAACATCATGCTGCATCATTCATTCAACCTGATTCGCAACTCATGTTGCATCATTCATTGTTGTTTCACCTAAGCTTTGGCATCAGCGTCTAGGTCACCCATCTATGTCAAGGGTTCAGGCTTTATCTTCAAATTTACATATTCCTCAGAAACTTTCTGAATTTCATTGTAAGATTTGTCATTTGTCAAAACAAAAATGTTTATCTTTTGTTTCTAATAATAAAATTTATGAGGAACCTTTCCCTTTGATTCATATTGATGTTTGGGGTCCTTTTCATATTACTTCTGTCAAAGGATATCGTTAATTTCTTACTATTGTCGATGATTGCACTAGAATGACATGGATTTATTTCTTGCGTTTAAAGAGTGATGTTACAACGATTTTTCCAGAATTTTTAAAACTTGTTCAAACTCAATTTGGTTGCACAGTGAAAAGCATAAGGTCTGATAATGCACCTGAATTACAATTTAAGGACTTACTAGCAACTTTTGGCATTTTTCATTATCATTCATGTGCATACACACCTCAGCAAAATTATGTTGTCGAACGTAATCATCAACATCTTCTGAATGTTGCTAGATCTCTTTATTTTCAATCAAATATTCCACTTGCATATTGGCCTGAATGTGTTTCTACTGCTGCATTTCTTATAAATAGAACACCAACTCCCAATTTAGAACACAAGAGTCCTTATGAGGTTCTTTATAAGAAATTACCTGACTATAATTCTCTTAGGGTGTTTTGTTGTTTATGTTATGCATCTACACATCAACATGAACGTCATAAATTTACTGAAAGAGCTACAAGTTGTGTTTTTATTGGTTATGAATCTGGTTTTAAAGGATATAAAATTCTGGATCTTGAGTCAAATACTGTTTCTGTTACACGCAATGTTGTTTTCCATGAAACTATTTTTCCTTTTATTGATAAGCATAGTACTCAAAACGTTTCTTTCTTTGATGATTCTGTTTTACCTATTTCTGAAAAACAAAAAGAAAATCGTTTTCAAATTTATGATTATTTCAATGTTTTAAATCTTGAGGTTTGTCCTGTCATTGAGCCTACTACTGTTCCAGCACACACACACACACGATCCCTCGCTCCATTAAGCACTACTGTTACTAATGATCAATTTGGGAATGACATGGACAACACGCTCATGCCCCGCAAAGAGACACGTGCTCCTAGTTATCTTTCACAGTACCATTGCTCTAATGTTCTAAAAGAGCCTTCATCTTCTCTTCATGGTACTGCTCATTCTCTCTCTTCCCATTTGTCTTACGATAAACTCTCTAATGAGTATCGTCTGTTCTGCTTTGCCATTATTGCTGAGAAAGAACCAACCACCTTTAAAGAGGCAGCTTTGTTGCAAAAATGGCTTGATGCGATGAACGTGGAGTTGGATGCTCTTGTGAGTACTTCCACCAGGGAAATTTGTTCTTTACATGATGGAAAACGTGCCATTGGTTGTAAGTGGGTCTTCAAGATTAAGTATAAATCCGATGGTACTATTGAACGGTATAAGGCTCGCTTGGTTGCTAATGGCTATACTCAACAAGAAGGAGTTGATTACATTGATACATTCAGCCCTATAGCTAAGCTTACTTCAGTCAGATTAATTCTTGCTTTAGCTGCTATTCATAACTGGAGTATTAGTCAGATGGATGTTACTAATGCTTTTCTCCATGGTGATTTTGAGGAGGAGATATATATGCAGCTACCACAAGGTTATACACCAAGAAAGGGGGAGCTTTTACCAAAGAGACCTGTGTGTCGCCTAGTCAAGTCCTTATATGGTCTAAAACAAGCTTCACGTCAATGGTTTCACAAGTTCTCCGGTGTTCTAATACAGAATGGTTTTATGCAATCTCTCTTTGATCCGACTTTGTTTGTCAGAGTTAGAGAAGATACTTTTCTGGCCCTGTTGGTATATGTGGATGATATAATGCTTGTTAGTAACAAGGATTCTGCTGTGATAGAAGTCAAGCAGATATTAGCCAAGGAGTTCAAGCTAAAAGATTTGGGACAGAAGAGATATTTTTTGGGATTGGAAATAGCTCGCTCTAAGGAAGGTATCTCTATTTCACAGAGAAAATATGCTTTGGAGTTACTTGAAGAGTTTGGCTTTCTTGGTTGTAAACCTGTCCCAACACCAATGGAGCTGAACCTTAAGCTAAGTCAGGAAGATGGTGCCTTACTTCTGGATGCCTCACATTACAGAAAACTCATTGGAAGATTGGTTTATCTCACTGTGACTCGACCAGATATATGTTTTGCAGTGAATAAACTCAATCAGTATATGAGTGCTCCTAGGGAACCACATTTGATGGCTGCACGTCGCATCTTACGTTATTTGAAGAATGATCCAGGTCAAGGTGTGTTCTATCCAGCCTCTTCTACTCTGACTTTTCGTGCTTTTGCTGATGCTGATTGGAGTAATTGCCCGGAGAGTAGCATATCCATTTCTATAGTTTGTGTGTTTCTTGGAGATTCCTTAATCTCTTGGAAATCCAAGAAACAAGATGCTGTTAGTCGCAGTTTGGCTGAAGCTGAGTACAGAAGCATGGCTAGTGCTATCTTTGCCTGACACAATTTTTGTGTACTATGACGATGAGTCTGCACTTCACATTGCTAAGAACTCAGTCTTCCATGAGAGTACCAAGAACTTCCTTCATGATATTCATGTGGTGCGAGAAAAGGTTGCTGTTGGTTTTATCAAGACTCTTCATGTTGATACTGAACACAACATTGTTGATCTGCTCACTAAGCCTCTCACAGCGCTTCGGTTCAATTATCTACTGTCCAAGATGGGACTGCATCACTTGTACTCTCCATCTTGAGGGGGAGTATCAAATATGTATTGGTACAATGACCCGGTTTACCGGTTTATCTATTTTTGTCTTGGTTAAGTAGATTGTATTTGAGGATCAAACCTTGTTTCCTTTATTGTCAATGAAGCATATTTCTAATCTAAGGTAAAGTTTGTTAGATCTAAAA
>RU56
TGTTGGGTTAAGTTTGAATATGACTTGAGCACTAAGTCATTAAATCCTTGAGAGATTAGGACTAGAATATCTAGGAGTGATCTAGAAAATATTTAGGAGTTATCTAAATATACTTCTATTAAGATTATGATTGTTTAAGAGATCTCTATATAAGGAGATGTAAGTATGTTGCGTAACTTATGAGTTGAGAGAATTAAGAACAAGAGAGTTTAAGTTTTGAGTAGTTTTCTTAAACTAATTAAGAAAGTTATTCTTTAATCTTTGTGTTCTTGACAATTTCAAACTATATTTGGTATCAGAGCGGTTATAATCATTTTGTGATCAAGAGAGATTAGAAGAGAGTAGAGATCAACGTTTCAAGCTAGAAACATGGGTGACATAGTTGTGGCAAAACCAAAGGAGAATATCTCATCATCAATAACATGTCCTATGCTCAATGCTACGAACTACACGGGTTGGGCCATACGTATGGAGATTACGCTTAGTATACATAAGGTGTGGGAGGTAATAAATCCAGGATCTGATGATGTTGACAAGAATCTCATGGCTAGGGGTTTCATATTGCAACCTATACCAGAGACTTTGACACTACAAGTCGGGAATCTTAATACAACAAAAAAAGTATGGGAATCAATAAAAACTCGACATGTAGGAGTGGAGAGGGTCAAAGAAGCAAGGTTACAAACCTTGATGGCAGAGTTTGAGAAAATAAAGATGAAGGAAAGAACATATTGATAACTTCGTTGGAAGACTTTCGGAACTCTCTACAAAATCTGCGGAACTAGGAGTTGAGATTGAAGTACCAAGACTCGTTAAGAAATTTCTTAACGGTTTGCCAAGAAAGAGATATATACAAACAAGTTCTTGACCTTAATAATACAAGATTTGAGGATATTGTGGGCCGTATGAAAGTATATGAAGAATAAGTTGGTGATGTAGGAGATGAGCAAGATGACATAAGAAAACTCATGTAAGTTAATACTAATTCACAATCCTATCAAGATAACTGCTAGTAGAGGAAGAGGTCAAAGAGGACGATTTGGTGGAAGAGGAAGAGGACGTGGTCGTAATACAAGAGATAAGTCAAAGATCATGTGTTACAGGTGTGATAAGATAGGGCATTATGCTTCTAATTGTCCAGATAGATTACTTAAGCTTCAAGAAGCATGTGCAAACAAGAAGAAGAAACTCAAGAAGCGGATGAGCTCATGATACATGAGGTAGTCTATTTAAATGAAAAGAATGTCAAACTTTTGAAACACAATCAGATGGAGATAATGTGTGGTATCTTGACAACGGGGCAAGGAATCACATGACAGAAAACCGTTCTTATTTCTCTAAAATCGACGAGTCAATCACAGGGAAAGTGAGATTTGGAGATAACTCTCGTATTGATATCAAAGGGAAGGGCTCAATACTCTTTGTAAGTAGAAGTGTACTACATACCGGATCTAAAGAGCAATATCATAAGTCGTGGTCAAGCCACCAAAGCAGGATGCGATGTGAGGATGAAAGAAAACTATCTAACATTGTATGATCGTGATGGAAAGTTGTTGGTGAAAGCGATAAGGTCAAAGAATCGGCTTTACAAAGTTACCATGGAAACCGAAGCTAAGAAGTGTTTACAACTAAATCTTATCGACGATTCATCAATATGGCACTCAAGGTTAGGACATGTTGGGTTAAACACTATGAGGTGAATGATGAACAAAGAGTTAGTTGTCGGGTTACCAAAGATCACAGTCGAAAAGGAAACATTGGCCTCATGTTCGCTTGGGAAATAAGTAAGAAGAATATTCCCTCAAGCTACTTCTTTTCGAGCCTCACGACTACTTGAACTCATACATGCGGATCTCTGCGGACCTATCACACCTATGACAGCAGCACAAAATAGGTATATCTTTGTTCTTATCGACGATCACTCTCGTTATATGTGGACAGTGCTATTGAAGGAAAAGAGTCAATCATTCGACAAATTCAAAAAATTTAAAGCACTAGTTGAAGAAGAAACAGGAGCAAAGATCAAAACACTTCGTATAGATAGAGGTGGTGAGTTCACTTCACATGAATTTCAAGATTTTTGTGATAAATCCGGAATCACAAGATATTTGTGATAAATCCAGAATCACAAGACACATAACTGCACCTTACTCACCACAACAAAACGGAGTTGTTGAAAGGAGGAATAGAAATTTGCTAGAGATGACCATAAGCATCATGAAGCACATGGATGTACCAAACTATCTATGGGGAGAACCAGTGAGGCATGCTACCAATCTTTTTAATAGAGTCGCAATAAGATCACTGGTTAAACAAACTCCATATGAGGTATTCAAGGGAAGAAGGCCAAATATTGAACATTTACGTGTGTTCGGGTGTATCGGATATGCATAGACTGAGAGTCCACAGTTAAAGAAGCTAGATGACAGGTCGAGAAGGTTAGTTCATCTGGGAACAGAACCTGGCTCTAAAGCTTATCGCTTGTTGGATCCATCTAGGCGGAGAATTATTGTGAGTAGGGATGTCGTTTTTGATGAGAGTAAAAACTGGTCTTGGAATGAGACAAAAAACGAGACAAGTGAGAGCCCATGAACGTTTAAAGTCAGCTTTGGAAACAATGGTATTGAAAATGAGGACTCAGTACAAGAAACAGAGGAGAACGGAGCCGATGAGAATAACGAGGGTTCAGTTGAAGAGGAAGAAGACATTCCAAACGATAACGATCAAGATGAACAGACTAATGAGGTCATCTTAAGGAGATCAGAGAGACAACGTCATAGACCTAATCATCAAGATGACTATATTTTGTTTGCTGAACTTGAAGTCGAAAAACTCTTGATGACAATCAGTGAAGAACCATGGGATTACATTGAAGCAAAAGAGCTAAAGGTATGGAGAGACTCGTGTAGAAGAAATCATGTCTATTACCAAAAATAAAACATGGGACCTAGTAGAACTTCCAGTCGGAGTCAAGGCTATAGGACTAAAGTGGGTGTTTAAACTAAAGCAAAATTCTGATGGTAGTATTAACAAGCATAAAGCAAGGTTGTAGCAAAATGTTACATACAAAGACATGGAATAGATTATGACGAAGTCTTCACTCCGGTAGCAAGAAAAGAAACCATTCGCCTTATGCTTGTTCTTGCTGCTTCACATGGATAGCAAGTTCACCACCTCGATGTCAAAACGGCGTTTCTACATGGGGAGCTGAAAGAAGAAGTTTATGTTATACAACCGGAGGGTTTTGTTACAAGAGGGAGTGAGGAGAAAGTTTATAAGTTAAACAAAGCATTGTGTGGCCTCAAACAAGCGCCTAGGGCCTAGAATCATAAGCTTAACTCGATACTTAATGAGTTAAAGTTTGTCAAGTGTCCTAAGGAACCTTCATTGTATCAGAAACAAGACAAAGATAAAGTTCTTCTAGTTGCAGTCTATGTGGATGATCTATTAATCTCGGGGTTTAGCTTGAAGTTGATTCTCGAGTTCAAGAAGGAAATGGCGAAAAAATTCGGGATGAGTGACCTTGGTTTGTTAACATACTATCTCGGTCTTGAGTATGTCAACACGAAGGAGGTATTACGTTGAAGCAAGAAAAGTATGCATCAAAAATTCTAAGTGAAACTCAAATGGAAGAATGCAATGTTGTAGACATACCAATGAACGCGAACTTAAAGCTAAGTAAAGCACATGATGAGAAAAACATCGATGAGAAGGAGTATAGAAGAAATATCGGGTGCCTTCGATATTTACTTCATACAAGCCCTGATCTTTCTTATAGTGTTGGAGTCTTGAGCAGGTACATGCATGAACCAAAGGAGTCTCATGGTGCAGCTCTAAAACAAATACTTAGGTACTGACAAGGTACACGGGCTTATGGTCTCTCCTTCACTCAGAAAAACGAAGCCAAGTTGATAGGCTTCAGTGATAGCAGTCACAACGTTGATGAGGACGATGGAAGGAAAACAATATGTCACATTTTCTATCTCAACAAGTGTCTGATCACTTGGTGCTCGCAAAAGCAAGATAATGTGGCTTTATCATCATGTGAGGCCGAGTTTATGGCCGCTACTGAGGCAGCAAAATAAGCACTATGACATCAAGAGCTTCTTGGAGAGATCAATGGAAAACCATGCGAGAAGATGCTGATTTTACTTGACAACAAATCTGCAATTGCACTCACCAAGAACCCGGTGTTTCACGGACGAAGTAAGCATATACACAAAAGGTATCATTTTATTCGTGAGTTTGTGACGAATGAACAAGTGGAGGTAGAGCACGTTCCTAGAAAAAGACCAAAGGCAGATATTCTAACCAAGGCTCTAGGAAGGATCAAGTTTAAAGAAATGAGGGAGCTAGTTGGAGTTCAAGATGTGTCGAAGTATGGCTTCAAACTTAAGAGGGTGAATGTTGGGTTAAGTTTGAATATGACTTGAGCACTAAGTCATTAAATCCTTGAGAGATTAGGACTAGAATATCTAGGAGTGATCTAGAAAATATTTAGGAGTTATCTAAATATACTTCTATTAAGATTATGATTGTTTAAGAGATCTCTATATAAGGAGATGTAAGTATGTTGCGTAACTTATGAGTTGAGAGAATTAAGAACAAGAGAGTTTAAGTTTTGAGTAGTTTTCTTAAACTAATTAAGAAAGTTATTCTTTAATCTTTGTGTTCTTGACAATTTCAAACTATA
>RU57
TGTAAAGGAGAAGCTTCAGTCAACGACAACAGAGATTGGGTCAAACCCTCTGCTCAGCTCAGAGTCTCCCAAACAAAATGCTATGGGCCAAGACACCAAGCCCAACACCATTCAACATAACGAAAAGCCCAACAACAGAAGATTGCCTCTGCAACTCACAAACGACAAAGAGAACAGAGTTGCAGGCGTGAAGGAGAGAGCCGTTGCAAAAGCAACAATGCTGAGCTGTGAAACCGTACCGAAGGTAGAGACAAAGAACAGATATGACGCTCTTAACCTCCTGTGCTCAAACGACATGTGTTAAGGCACCTAGGGTTTATGAGAGGTTTTGAGTTGTATAAATAAGAGAGACAATCGCTTGTAATCAACTAAGAGAGAAGAGCTTAATAAAGTTATAATATTTCTCCTTCATTCTAAGTTTCTTACATGGTATCAGAGCCATGGAGCAACCTATTGAGCTCTATTCTCAACCACTCTTAAACATTTCAAATTGTGTTACTGTCAAACTAAATGGAAGGAACTATCTTCTGTGGAAAACACAGTTTGAATCGTTTCTCTCCGGCCAAGGTTTACTGGGTTTCGTCACCGGCGCTCTCAAACCACCAGATCCTGTTCTTGCGACTCCACTCACCGCTGAAGCTGCAGCTGTGGAGACAGTGAACCCTGCGTATCTCTCTTGGGTGAAATCTGATCAAGTGGTCCGGTCATGGCTTCTTGGATCTCTGTCTGAAGACATTCTCTCTGAAGTCGTCAACACAACCACGTCTCAGGAGGTATGGCTAGCTCTAGCAAAACATTTCAATCGTGTTTCTTCTTCACGCTTGTTTGAACTACAAAGAAAGTTACAAACCATTGAAAAGCGTGACAGATCCATGAGTGATTATTTGAAAGAGATTAAGTCTATCTGTGAGCAACTTGCTTCTGTTGGCAGTCCAGTGAATGAAAAGATGAAAATTTTTGCTGCCTTACATGGTCTAGGCAGAGAGTACGAACCGATTAAGACATCTATTGAGGGGTCCATGGATACTGTTCCTACAACCTTTGAAGACATCTCTCCTCGTCTTACTGGTTTTGATGATCGTCTTTTGGCTTACACTGACGCTGCAAGCATCACTCCTCATCTTGCATTCAATACACAGCGTTATGACTCAACAACCTACTACAACAAAGGCAGAGGCAGTTCATCTCAAAAGTCCAAAGGGCGTGGAGGCTATACAACACAAGGAAGGGGATTTCATCAGCAAATCTCCTCTGGTTCTTCTGTGTCTTCGGGTCAGTCTGTTGAAAGACCAGTGTGTCAGATTTGTGGAAAAATAGGACATCCGGCTCTAAAGTGTTGGCATCGCTTTGACAATGCATATCAGCATGAAGATATGCCAACTGCTCTCGCTGCTCTCCGAATCACTGATGTCACAGATCAAGCAGGCAGTGAATGGTGTGCAGACTCTGCAGCTACTGCTCATGTTACAAGCTCACCTCATCACCTGCAGCAGAGTAGAGCTTATTCAGGATCTGACACGGTCATGGTAGGAGATGGGAACTTCTTACCAATCACTCACACAGGGTCTGCTCTCTTACCAACGACATCAGGTACTCTCCCTCTTCTTGATGTTTTAGTTGTCCCTGATATTGCAAAGTCTCTGTTATCAGTTTCAAAACTCACAACCGATTACCCATGTACTCTTGAATTTGATGCTAATGGGGTCATTGTAAAGGACAAGGTAACAAAGAGGCTTCTCACTCTGGGTCAAAATAAGAATGGTCTGTACACGCTGAAGGATCCACCTGTTCAAGCCTTCTATTCATCTAGACAGCAAGCAGCCTCAGATGAAGTGTGGCATAGACGTCTTGGACATCCGAATAGTAAGATCCTGCAGCAGTTAGTCAGTACTAAAGCTATCATCATCAATAAGAGCACCAATAGGATGTGTGAATCATGTCAGATTGGGAAGAGTAGTAGACTTTCTTTTTCAGATTCTCAGTTTGTTGCAACTAGACTACTAGAGAGAGTTCATTGTGATCTTTGGGGACCCTCTCCAGTTTTGTCAAATCAGGGGTTTAAGTACTATGTAATCTTCATTGACCATTGGTCTCGTTATTGCTGGTTTTATCCTTTGAAATGCAAGGCTGATTTCTACATTACTTTCTGCAAGTTCCAAAAGTTTGTTGAAACACAGTTTAATCAAAAGATCAGTACCTTTCAATGTGATGGAGGGGGTGAATTTATAAGCCATAGATTTCTCAAACATTTAGAGGAAAGTGGTATACAACAGTCAATATCGTGTCCTTACACGCCTCAGCAAAATAGACTTGCTGAGAGGAAGCACAGACACATCACAGAGCTTGGGCTGTCAATGCTGTTCTCAGCTAAGCTGCCACAAAAAGTTTGGGTGGAAGCGTTCTTCACTTCAAATTTCCTGAGCAACATTCTTCCTACAACTACTCTACCAAATCAGATGAGTCCATTTGAGAGATTACATGGCCATCAACCGGAATATTCAGCTTTAAGAACCTTTGGCTGCAGTTGTTTTCCCACTCTAAGAAACTATGCATCAAATAAGTTTGACCCTCGTTCTCTTAAGTGCGTGTTCTTGGGCTACAATGATCGCTATAAAGGCTATAGATGCATCTATCCTCCAACAGGAAGAGTTTATATTAGCCGCCATGTGATCTTCGATGAGTCTTCTTTTCCTTTCCAAGATACCTATCTTCACCTGCAGAACTTGGGATCAACAAAGCTTCTTGAAGCGTGGCAACAGAATTTCATGCCTTCTCAAAAGAATCAAAGTGAAACTCAAGCTGCTTCTGTGTTCTCTGAAGACGACTTTCCTCCTCTACCAGTCACACGGGTTCAAGTTTCACCACCAAATGTCACACCTCAAGCTGCTCAGTCCACAGTACAACGAGAAGAACAACCTGCAGATACAGACATTCAATCAAACTCACCAAGAAATCAAGCCGAGTCACCGGCTCTTGTGGACAGAGAGTGCATTGAGCGTACGACAGGCTCAGATCCTGCTTCTATAGGCGACAACGCTCTCAGTCCACAAGACAGTGCCACTCAACGTTCTCCTGTTCAGTCAACAGAAACAGCTGGAACTTCAGATCAAAATCAGAGGACAGAAGCTGCAGTTGATCCGGTTCAGCAAGTTCACCCAATGGTAACAAGATCAAAGAAGGGAGTAGTCAAACCAAACCCCAGATACGTCCTTCTAACACAGAAAGCATCACATCCAGAACCAAAAACTGTGACACAAGCACTGAAACATGAAGGCTGGAAAGGTGCTATGGGCGAAGAAATTGACACTTGTGTTGAAACCAACACTTTTTCTTTAGTCCCATACACACCTGACATGAATGTTTTAGGAAGTAAATGGGTGTTCAGAACCAAAATAAATGCTGATGGCAGTTTGAACAAGTTGAAAGCTAGACTAGTGGCTAAAGGATATCACCAAGAAGAAGGAATAGACTACTTGGAGACCTACAGTCCAGTTGTGAGAACAGCCACAGTGAGACTTGTCTTACATATAGCAACAGTGATGGAATGGAATCTGAAACAGTTGGATGTGAAGAATGCTTTCTTACATGGAGACTTAAATGAAACAGTCTTTATGCATCAACCAGCTGGATTTGTGGATAAGACAAAACCAAATCATGTTTGGCATCTCCACAAATCTATATACGGGTTAAAACAATCTCCCCGAGCCTGGTATGATAAGTTTACTAACTACTTGTTGGAGTTTGGTTTTGTTTGCAGCATACAAGATCCATCACTATTCTTCTATGAACAAGGACGAGATGTGCTCATTCTACTTTTGTATGTAGATGATATAGTCCTAACCGGTAGCAACAACATTCTCATGGATAGACTTCTGCAGGAAATGAGCAAGGAGTTTCGAATGACTGACATGGGATCTCTGCAATACTTTCTCGGGATTCAAGCACAGAACTCTGACCAAGGCTTGTTCTTATCTCAACAGAAGTATGCTGAGGATCTTCTACAAGTCGCAGGAATGATCGATTGTGCACCAATGCCTACTCCTTTGCCAGTTCAACTTCACAAAGTTCCTAAACAAAATGAGCTATTCTCAAACTCCACTTACTTCCGCAGTTTGGCTGGCAAGCTTCAGTATCTGACATTGACTAGGCCAGATATTCAGTTTTCAGTAAACTTCGTATGTCAAAAGATGCACGCTCCAACAACAGCTGATTACAATCTGCTTAAGAGGATCCTTAGGTATGTAAAGGGAACCATAACCATGGGGTTACTCTTCAACAAGAACACAGACTTCACTCTTCGAACCTACACTGACGGTGACTATAGTCAACACTCAAAGCAAAAGAAGTCTGCTACAAATAATGATGCAGTCTTCAAGCTTCGAGCCTTCAGTGATAGTGATGAGAAACAAGACGTTCTACAGGAGGATTCTGTACCTTTCTTGGCAACAATATCATCTCCTGGTCGTCGAAGAAGCAACCAACTGTCTCCAAGAGCTCAACAGAAGCCGAGTATAAAGCCTTGTCAGATACAACTTCTGAAATCATCTGGCTCAATAACATGCTCAGAGATCTCCACATTCCACAACCTGATCCACCGGAGCTCTATGGAGACAACCTTTCCTCCATCTATCTTGCTGCAAACCCGGTACTTCACACACGCTCTAAACACTTTCAAACTCACTATCATTTTGTTAGAGAAAGGGTAGCGTTGGGTTCGTTGATTGTCAAGCATGTGCCATCCCACCAGCAGTTGGCTGATATATTCACCAAGCCATTGCCCTTCGATGCTTTCACTTCGCTAAGGTACAAACTGGGTGTAGATTTGCCACCCACACCAAGTTTGCGGGGGAGTGTAAAGGAGAAGCTTCAGTCAACGACAACAGAGATTGGGTCAAACCCTCTGCTCAGCTCAGAGTCTCCCAAACAAAATGCTATGGGCCAAGACACCAAGCCCAACACCATTCAACATAACGAAAAGCCCAACAACAGAAGATTGCCTCTGCAACTCACAAACGACAAAGAGAACAGAGTTGCAGGCGTGAAGGAGAGAGCCGTTGCAAAAGCAACAATGCTGAGCTGTGAAACCGTACCGAAGGTAGAGACAAAGAACAGATATGACGCTCTTAACCTCCTGTGCTCAAACGACATGTGTTAAGGCACCTAGGGTTTATGAGAGGTTTTGAGTTGTATAAATAAGAGAGACAATCGCTTGTAATCAACTAAGAGAGAAGAGCTTAATAAAGTTATAATATTTCTCCTTCATTCTAAGTTTCTTACA
>RU58
TGTGAGTTTTGGTCTAAATTCACCAAGTATGAGAAAGACTCTATTCGGTATAGAGGGTTCGAAGTTCAAATGAAAAGCAAGGAAGAGATAAGAGTTTCTGGGTCGCTTAGAGGGTTCACTTTATGCGCCAAGTTTGAGAAACAAAAGGAGATCTCTTCAGCTCTCTCTCATGACATCACATTGTCGAGTTCGTACAAGCAACAAGAGCAGACAACCAGAATGGTTTCTTCAATCAAGCCGCCTAAGAGATTGCAGCAATTCAGGCCCGTAATTGCAGCTGGAGCACCTGACTTGTGTAAGGTTCAAGCACGAGCGTGTCGGGTAGCTCTAGATCCTTCTCTTTGTCTCTTTAAAGGAGTTGGTTGTGTTGTGTTGCTTTGTAAGGTGTGAGAGAAGTTTGTAACAGAGAGAGAAAGTTGTAGAACCCTAAAGGCTCAAGATAAGAGCAAGTTCTTAGTGGATTTCCGAGAATATCTCGGCGAGACGTAGGGATTCAAGTTTGAATCCTGAACTCGTTAATTCCTGTGTGTTCTTACTTTCAAGTTCCGCTTTTTACAAACGAGTGAACAACAGAGTGAGTTGAGAGGTCTGAGATTAGACAAAGTACAACTCGAGAACGTTCTAATCCTCACAGTTTGGTATCAGAGCTTCCAGGTTACTACCTAGGAGCGAGAAGATCTGCTCAAGATGTCTTCGGGCAGAGCAGAGGTGGAGAAGTTCGACGGAGATGGGGATTACATCCTGTGGAAAGAAAAGTTACTGGCTCATATGGAGATGTTGGGACTTCTGGAGGGTCTCGGGGAAGAAGAGGAAGCAGAGGTTGAAGATTCTACCACTGAGATTAGTGATGGAGGAAACCAAGACCCAGAAACTGCAACTTCTAAACTGGAAGACAAGATCCTCAAAGAAAAAAGAGGAAAAGCCAGATCTACCATCATCTTGAGCCTGGGAAACAATGTTCTGAGAAAGGTCATCAAACAGAAGACAGCAGCAGGTATGATAAAGGTCCTGGATCAGTTATTTATGGCAAAATCTCTTCCAAATCGCATTTACTTGAAGCAGAGGCTGTATGGCTACAAGATGAGTGAGAATATGACGATGGAGGAGAATGTTAATGATTTCTTCAAGTTAATATCGGACTTGGAAAACGTAAAGGTTGTAGTCCCAGATGAAGATCAAGCCATAGTCTTGCTCATGTCTTTACCAAGACAGTTTGATCAACTGAAGGAGACACTGAAGTACTGCAAGACTACACTTCATCTCGAAGAAATCACAAGTGCCATAAGGTCTAAGATCTTGGAGTTGGGAGCTAGTGGTAAGCTTCTCAAGAATAACTCAGATGGGTTGTTTGTTCAAGACAGAGGCAGATCAGAAACCAGGGGGAAAGGACCGAACAAGAACAAGAGCAGATCTAAGTCAAAGGGAGCAGGAAAAACGTGTTGGATCTGTGGCAAGGAGGGTCATTTCAAGAAGCAATGCTATGTATGGAAGGAGAGGAACAAGCAAGGTTCCACATCTGAAAGAGGAGAGGCTTCTACTGTAACTGCTCAAGTCACTGATGCAGCTGCACTAGTAGTTTCAAGAGCTTTACTTGGCTTTGCTGAAGTCACCCCAGATACATGGATTCTAGACACAGGGTGTTCCTTCCATATGACCTGCAGAAAGGATTGGATCATAGACTTCAAGGAGACTGCAAGCGGGAAAGTAAGGATGGGCAATGATACTTATTCTGAAGTGAAAGGAATTGGGGATGTCAGAATCAAGAATGAGGATGGATCTACTATCTTGCTCACTGATGTCAGGTACATACCAGAAATGTCAAAGAACCTCATCTCACTTGGAACTCTTGAAGATAAAGGCTGCTGGTTCGAATCGAAGAAAGGTATTTTGACTATTTTTAAGAATGATCTTACTGTACTAACTGGAAAGAAAGAGAGTACTTTGTATTTTCTCCAGGGAACGACACTTGCAGGTGAAGCCAATGTCATAGACAAAGAAAAGGATGAAACAAGTTTATGGCACAGCAGGCTTGGTCACATTGGTGCAAAAGGGCTGCAGGTTTTGGTCAGTAAAGGTCATCTGGATAAGAACATGATTAAAGATTTGCAGTTTTGTGAAGATTGTGTGTATGGAAAAACACGCAGGGTTAGCTTTGGAGCTGCAAAGCATGTCACAAAAGATAAACTCGACTATGTGCATTCTGATCTATGGGGATCACCGAATGTACCATTCTCCATTGGTAAGTGTCAGTATTTCATCACTTTCATTGATGATTTTACGAGGAGAACTTGGATCTATTTCATTAGAACCAAAGATGAAGCTTTCAGCAAGTTTGTAGAATGGAAAACACAGATTGAAAACCAACAGGACAAGAAGCTCAAGATTCTCAGAACAGATAATGGGCTGGAGTTCTGTAACCAGGAGTTTGATTCATTCTGCAGAAAAGAAGGAGTTATAAGGCACAGGACATGTGCTTACACACCACAGCAGAATGGTGTTGCTGAAAGGATGAACAGGACCATCATGAACAAGGTCAGATGCATGTTAAGTGAATCAGGGTTGGGGAAACAGTTCTGGGCAGAAGCAGCGTCTACTGCCGTGTTCCTCATCAACAAAAGCCCAAGCTCTTCAATAGAGTTTGATATTCCTGAAGAGAAGTGGACTGGTCATCCACCAGATTACAAGATACTCAAGAAGTTTGGATCAGTCGCTTATATTCATTCAGATCAAGGAAAGCTGAATCCTAGAGCAAAGAAGGGGATTTTTCTCGGATATCCAGATGGTGTAAAGGGATTCAAAGTGTGGCTGCTAGAAGACAGGAAATGTGTAGTCTCTCGAGACATTGTTTTTCAAGAAAATCAGATGTACAAGGAACTGCAGAAGAATGATATGTCTGAGGAAGAAAAACAGCTCACTGAAGTAGAAAGGACTCTCATAGAGCTAAAGAATTTGTCTGCAGATGATGAAAATCAGAGTGAAGGAGGAGATAAGTCAAACCAAGAACAAGCTTCAACAACAAGATCTGCAAGTAAAGACAAACAAGTAGAGGAAACTGATTCTGATGATGATTGTCTAGAGAACTATCTACTGGCCAGGGATAGAATTCGAAGACAGATCAGAGCTCCACAGAGATTCGTTGAGGAAGATGACAGCCTTGTTGGGTTTGCATTAACAATGACAGAAGATGGAGAAGTTTATGAACCAGAAACCTATGAAGAAGCCATGAGAAGTCCAGAATGTGAGAAATGGAAGCAAGCTACCATAGAAGAAATGGACTCCATGAAAAAGAATGACACATGGGATGTCATTGATAAGCCTGAAGGAAAGAGAGTTATAGGCTGTAAGTGGATATTCAAGAGAAAAGCAGGAATTCCCGGAGTAGAACCACCAAGATACAAAGCTAGGCTTGTCGCCAAAGGATTTTCACAAAGAGAAGGCATAGACTATCAGGAGATTTTCTCACCTGTAGTCAAGCACGTGTCAATCAGGTATCTTTTATCCATTGTGGTTCAATTTGACATGGAATTAGAACAGCTTGATGTTAAGACTGCGTTTTTACATGGGAATCTGGATGAGTATATATTGATGAGTCAGCCTGAAGGATATGAAGATGAGGACAGCACAGAAAAAGTCTGTTTGTTAAAGAAATCTCTGTATGGGCTGAAGCAGTCTCCAAGACAGTGGAATCAGAGATTTGACTCATTCATGATCAACTCAGGTTATCAAAGAAGCAAGTATAATCCATGTGTCTACACACAACAACTTAATGATGGATCGTACATCTATCTACTGTTGTATGTAGATGATATGCTCATTGCATCACAAAACAAGGACCAAATCCAGAAGTTAAAAGAGTCACTCAACAGAGAATTTGAGATGAAGGATTTAGGGCCTGCAAGAAAGATACTGGGAATGGAAATCACAAGAAACAGAGAACAAGGCACTTTGGACCTGTCTCAGAGTGAGTATGTGGCTGGAGTGTTGAGAGCTTTTGGGATGGATCAAAGTAAGGTCTCTCAGACGCCACTTGGTGCACACTTCAAGTTAAGAGCCGCAAATGAGAAAACTCTTGCAAGAGATGCTGAGTATATGAAGTCGGTTCCCTACCCTAATGCAATTGGAAGTATCATGTACTCTATGATAGGATCAAGGCCAGACTTGGCATATCATGTGGGGGTTGTAAGCCGGTTTATGAGTAAACCCTCAAAAGAACACTGGCAAGCTGTTAAGTGGGTCATGAGGTACATGAAGGGAACACAAGATACCTGTCTAAGGTTCAAGAAAGATGACAAATTTGAAATCAGAGGCTACTGCGATTCAGATTATGCAACTGATTTAGACAGGAGGAGATCGATTACAGGATTTGTATTCACAGCTGGTGGGAATACAATAAGCTGGAAGTCGGGTTTACAGAGAGTGGTGGCTCTGTCAACAACAGAAGCTGAATATATGGCCCTTGCAGAGGCAGTTAAAGAAGCCATTTGGCTAAGAGGGTTAGCTGCAGAGATGGGGTTTGAACAAGATGCAGTAGAAGTTATGTGTGATTCACACAATGCCATTGCTTTGTCCAAGAACTCAGTCCACCATGAGAGGACAAAGCATATAGACGTGAGGTATCACTTCATAAGGGAGAAGATAGCAGACGGAGAGATTCAGGTTGTTAAGGTTTCAACAACATGGAATCCTGCAGACATCTTCACAAAAACAGTTCCAGTGAGTAAGCTTCAAGAAGCGCTGAAGCTACTCAGGGTCTCAAGTAACTAGGGAGACCACAGATCCGAGATTGGAAGTCAAGTAACACTAAGAAGATGAGTTCAGTGAACTTTATACCAAGGAGGAGTTTTGTGAGTTTTGGTCTAAATTCACCAAGTATGAGAAAGACTCTATTCGGTATAGAGGGTTCGAAGTTCAAATGAAAAGCAAGGAAGAGATAAGAGTTTCTGGGTCGCTTAGAGGGTTCACTTTATGCGCCAAGTTTGAGAAACAAAAGGAGATCTCTTCAGCTCTCTCTCATGACATCACATTGTCGAGTTCGTACAAGCAACAAGAGCAGACAACCAGAATGGTTTCTTCAATCAAGCCGCCTAAGAGATTGCAGCAATTCAGGCCCGTAATTGCAGCTGGAGCACCTGACTTGTGTAAGGTTCAAGCACGAGCGTGTCGGGTAGCTCTAGATCCTTCTCTTTGTCTCTTTAAAGGAGTTGGTTGTGTTGTGTTGCTTTGTAAGGTGTGAGAGAAGTTTGTAACAGAGAGAGAAAGTTGTAGAACCCTAAAGGCTCAAGATAAGAGCAAGTTCTTAGTGGATTTCCGAGAATATCTCGGCGAGACGTAGGGATTCAAGTTTGAATCCTGAACTCGTTAATTCCTGTGTGTTCTTACTTTCAAGTTCCGCTTTTTACAAACGAGTGAACAACAGAGTGAGTTGAGAGGTCTGAGATTAGACAAAGTACAACTCGAGAACGTTCTAATCCTCACA
>RU59
TGTTAGTTTATAATTGAGTTTGGTCTATAAGTTATAATTATGTTGTATTAAAAGGTGTTTGTTAGAGTCGTGACTTTTAGATTAGGTTGTGTCGTTTATCTTAGAGAGAAAGAGACACAACTCTTTACTTATTGTGTCTATTTGTTTTCTATTTAAACTTTTTGTATCGTGATGAAACGAACAAGTTCTCCATTCAATAAAAGTCAGTTTCTCTTTTGCTTTGTGTATCTCATAAGAAACAGAACAACAAGTAAACACTTGTTTTTTCTTTGTAACAAGAGGCTTCAATTTCCAACATGGTATCAGAGCCCTACTGATTCAAGGGCCAAACATTTCAAGTAAAGAGTTTAATAAACACGAGAGAGTTATGGAGATGGTGTCACACATTGTGACTCCAATCTTCAACAAAGAGAATTATGGTTTTTGGCGCATCAAGATGAAAACAATTTTCCAGACAAAGAAACTGTGGGAAATTGTTGACGAAGGAGTTCCAAAACCACCCGCAGAAGGAGATCATAGCCCTGAAGCAGTGCAACAAAAGACACGATGTGAAGCAGCATCCTTAAAGGATCTAACCGCTTTGCAAATTCTTCAAACTGCCGTCTCAGATTCCATATTTCCGAGAATCGCCCCTGCATCAAGCGCACTTGGAAAGCCTTGGTATTGGAATTTCAAGGATCACCACAAGTCAGGATGATAAAGCTTCAATCTCTTAGAAGGGAGTATGAGAATTTGAAGATGAAAGAAAGTGACAATATCAACACTTTCATGACCAAGTTGATTGAGATGGGAAATCAACTGAGAGTTCATGGAGAAGAGAAATCAGACTATCAAATAGTGCAAAAAATCCTAATTTCTCTTCCGAAAAGATTTGACATCATAGTGGCTATGATGAAGCAAACGAAGGATCTGACTTCGTTGTCCGTAACATAGTTGATAGGCACATTGAAAGCACACGAGAAGCGGGTAGAGATGCGAGACGAATGATCAACGGAAGGAGCGTTCTATGGAGAAAACAAACGTGAAGACAAGCGTCAAACGCAGGCTGGGAAATGGTGTGACGTTTGCGAACGTAAAAATCACAATGAGAGTGATTGCTGGATGAAGAAGAACAAAGGTGTTCTTTCGCAACAAGTGGGGAACAATGAGAGAAGATGTTTCGTGTGTAACAAACCGGGACATCTAGCAAAGAACTGCAGACTTAGAAGGACCGAGCGAGTGGATCTAAGTCTAGAAGAAACAAATGATGATGAGGATCACATGCTGTTCAGTGCAGTCGAAGAAGAAACATCATCAAACGTGAATGATGAGACATGGCTAGTTGACAGCGGATGCACTAACCATATGACCAAGGAAGTTAAATACTTCATCACTCTTGATCAAAGTGTAAAGGTACCGATCAAAGTGGGGAATGGTCAACATGTAATGACGGCAGGAAAAGGAAATATCCAAGTGATGACAAGCCAATGAGAGAAGATCATCAAAGAGGTGTTTCTAGTGCCGGGTTTAGCAAGAAATCTGTTGACTGTTTCTCAAATGGTATCCAAGGGATACAGAGTCTTATTTGAAGACAACAGATGTCTCATCAACGATCCTCAAGGAAGAAGGATACTGGATATGAAGATGATGCAGAAGAGTTTTCCATTGAGATGGATAAAGGCGAACACAAGTGCTTTACTAGCAAGTGAAGAAGGAGTAAACAAGGCAAGGTTCGAAGAACTAAGGAGGAAGCTTGGAGTAAGACCGAAACTCAATTAAGGGGGAATGTTAGTTTATAATTGAGTTTGGTCTATAAGTTATAATTATGTTGTATTAAAAGGTGTTTGTTAGAGTCGTGACTTTTAGATTAGGTTGTGTCGTTTATCTTAGAGAGAAAGAGACACAACTCTTTACTTATTGTGTCTATTTGTTTTCTATTTAAACTTTTTGTATCGTGATGAAACGAACAAGTTCTCCATTCAATAAAAGTCAGTTTCTCTTTTGCTTTGTGTATCTCATAAGAAACAGAACAACAAGTAAACACTTGTTTTTTCTTTGTAACAAGAGGCTTCAATTTCCAACA
>RU60
TGTTAGTGCACCCTCTGTCAGGACAAACCAGAAGGAGTGCTGATTGCTGGAACAAGCTGGAAGCTGTTTCAGAAGACTAAAGTGAAGATCAAGTAATTGATGCTGACGTGGATATGCCGCCAAATGAACGAATGACGTGGAGATCACAACAGGATGAGTTCAGTTTGGAGAGGAGATATTCACGCGAAGATTTGGAGTGATCCAAGATCTCGAAGGCTAACCTAGAAGACCAAAGACCTCGATGGTATAAATAGAGGTGCTAAGGTTCTTGTTAGACTTGGCCGTGATTGTGAGTGAAAAAGCTAGTGCAACGCTTTTCATTRTTAGAGACTAAGGTTTAGTCTGATTGGAATTCTAGAGAGATCAAAGAGTGTGTTCTTGTGATCTGCTCTTGTGTGTTTAGGGAAATCTCAGGTGACAAGCTAAAGTAGTTTAGATCTTGTGTAAAACCAATTAAGGTAGTTGTAAACTTCTTAATCAGATTTCTAATAAAGTGATACTCAGTGGTTCTGAGTTTGGGGAATACGATTCTTGGTTCATCCGGAATTTCATTTGGTATCAGAGCGGGCATCTGAACCAAGTTGTACTTAACAACAGGTGCAGATCCTGCGGAGAGGATGGACTACCCCAAAGAGTTCGTTGCGGTCGGTAAAGCAATCATGTTGGAAAAAGGAAATTACGGACACTGGAAAGTGAAGATGAGAGCTCTCATACGTGGTCTAGGAAAGGAAGCCTGGATTGCTACGAGCATTGGATGGAAGGCTCCGGTCATCAAGGGAGAAGATGGAGAAGATGTGCTAAAAACTGAAGATCAATGGAATGATGCAGAAGAGGCAAAGGCCACAGCTAATTCAAGGGCACTGTCTTTGATATTCAACTCCGTGAATCAAAATCAATTCAAGCGGATTCAAAACTGTGAATCAGCTAAAGAAGCATGGGATAAACTTGCTAAAGCATATGAAGGGACAAGTAGTGTCAAAAGATCCAGAATCGACATGTTAGCATCTCAGTTTGAAAATCTCAGTATGGAAGAAACAGAGAACATTGAGGAGTTCAGTGGGAAAATCAGTGCCATAGCGAGTGAAGCACACAATCTAGGAAAGAAATACAAAGATAAGAAACTGGTCAAGAAACTGTTGAGGTGTCTCCCATCAAGGTTTGAAAGTAAGAGAACGGCCATGGGAACGTCGTTGGACACTGACTCAATCGATTTTGAAGAAGTAGTGGGAATGCTCCAAGCATATGAATTAGAAATCACTTCCGGAAAGGGAGGTTACTCCAAAGGACTTGCTTTAGCTGCATCGGCAAAGAAGAATGAGATACAGGAATTGAAGGATACAATGAGCATGAAGAATGAGATACAGGAATTGAAGGATACAATAAGCATGATGGCAAAAGACTTCAGTAGAGCAATGAGGAGAGTTGAGAAGAAAGGATTCGGAAGAAATCAGGGAACTGATAGATATCGAGACCGAAGTTCAAAAAGGGATGAGATTCAATGTCATGAATGTCAAGGATACGGACATATTAAAGCTGAATGTCCCTCCTTAAAGAGAAAAGATCTCAAGTGCTCTGAGTGTAAGGGTCTTGGACACACTAAGTTCGACTGTGTTGGATCAAAGTCTAAGCCTGATAGATCCTGCAGTTCTGAAAGTGAAAGTGACTCAAATGATGGAGACTCGGAAGATTATATAAAAGGTTTCGTGTCTTTTGTAGGAATCATTGAAGAAAAAGATGAAAGTTCAGACAGTGAAGCAGATGGTGAGGATGAGGACAACTCAGCTGATGAGGATTCTGACATCGAAAAGGACGTTAACATCAATGAAGAGTTCAGGAAACTGTATGACAGCTGGTTGATGCTGAGTAAAGAGAAAGTTGCCTGGCTGGAAGAGAAGCTAAAAGTTCAAGAACTGACAGAAAAGCTGAAAGGAGAGTTAACTGCTGCAAATCAGAAGAACTCTGAGCTGACTCAGAAATGCAGTGTGGCTGAAGAGAAAAACAGAGAACTTTCTCAAGAGCTTAGTGACACTCGCAAGAAGATCCACATGCTGAACAGTGGAACAAAAGATTTGGATAGTATACTTGCTGCTGGAAGAGTGGGAAAATCAAATTTTGGTTTAGGATACAATGGTGCTGGATCAGGTACAAAGACGAATTTTGTACGAAGCGAAGCTGCTGCTCCAACAAAAAGTCAAACAGGTTTTCGAAGCAACTATGATGCTGTTCCAGCAAGACGCGTGTACCAGAATCACGATCACTATCATTCCCGGAGAACTGTGACAGGTTACGAATGTTACTACTGTGGAAGACATGGTCATATTCAGAGATATTGCTACAGGTATGCTGCTAGGTTGAATAAGCTGAAGAGACAAGGAAAACTATATCCATATCAAGGAAGAACCTCCAAGATGTATGTCAGAAGGGAGGATCTCTATTGTCATGTAGCATACACCTCGATTGAAGAAGGAATAAAGAAACCATGGTATTTTGACAGTGGAGCATCCAGACATATGACAGGAAGTCAATCCAATCTTGAAAATTACACCTCTGTCAAGGAAAGTAAAGTTACTTTTGGAGGTGGGGATAAAGGAAAAATCAAGGGAAAAGGTGATTTGACTAAAGCAGAAAAGCCTCAGCTTACAAATGTGTACTTTGTCGAAGGGCTTACTGCAAATCTGATTAGTGTGAGTCAGCTATGTGATGAAGGGCTGACTGTGAGTTTCAATAGTGTAAAATGCTGGGCTACAAACGAGAAGAACCAAAACACTCTCACTGGAGTTAGAACTGGGAACAATTGCTACATGTGGGAAGAACCTAAAGAGTGTCTTAGAGCTGAAAAAGAGGATCCAGTGGTATGGCATCAACGTCTTGGTCACATGAATGCGAGGAGCATGTCAGAAATAGTGAGCAAGGAAATGGTTAGAGGAGTACAAGAGCTGAAACACATAGAGAAAATTGTGTACGATGCCTACAATCAAGGTAAACAGATTAGAGTCCAACACAAGAGAGTTGTAGGTGTTGTTGAGAGAAAGAACCAGACTTTTCAAGAGATGGCCAGAGCCATGATTCATGGACATGGAGTTCCTGAAAAATTCTGGACAGAGGCTATCAGTACAGCATGTTATGTGATAAATCATGTTTATGTGAGGATTGGAGGCACATTCGACAAGTTGGTCAAAGCGTTTGTGAAGACAATGACAACTGAGTTCAGGTTGAGTATGGTAGGCGAACTTAAGTACTTTCTGGGGTTGCAAATCAATCAGATTGATGAAGGGATTGCTATCTCGCAAAGCACCTATGCTCAGAACCTGGTGAAACGCTTCGATATGTGTTCCAGCAATCCAGTTGAAACTCCTATGAGCACTACCAACCTCTGCAGCTGCTGTACTAAAATTCTTTGGATGAAACACATGGGTTTGGATTACGGTATGTCATTTTCTGACCCTTTACTTGTTAAATGTGATAATGAAAGTGCTATTGCCATATCTAAGAATCCGGTACAACACTCAATCACTAAACACATAGCTATAAGACATCATTTTGTTAGAGAATTAGTTGAAGAAAAACAAATTACCGTAGAACATGTGCCTACTGAAATTCAACTTGCTGATATTTTCACTAAGCCTTTGGACTTGAACATGTTTGTGAACTTGCAAAAGTCCCTGGGTATTGGTGAAGTCTAACTATCTTCTTGATGAGTGTTTGTGCTGAAACAGGGTTGGTTGTACAGTGAGAAGCAAGTTTTCATATCTATTTTACAAAGTGTCATAACCGGTTTTCAAATCTTCTGCTGTAAAAAGTTCACCAAGAGAAAGAGCTACCCTTCATGGTTCGGAGATGCAAAGTCAGTAAAGTGTGTGACAGACATAGTGTGTAGAGCATTAAGGAAGGGATGAAATGCAGAAAGGGGCAGAAAAGAAGCATTTCATTTCATAAGATGAAGCATGAGCTTATCTAAGACACGGGGGACAAAGGAGAAATCTTGTCACTAACCCGATGGGAACAAAGGAGAAATCTTGTTCACCTACACTTTGGAGAGAAGGGATGTCAAACAAAAATATTGAGAGAACAAGTAAGAAAGAGCATCACTACACTCTGCAACAAGACAAGAGAAAAAAAAAAAAAATAAAAAAAAAAAAGGGGGGTGCAAAAACAAGTTCTCTCACTGACATCTCGTCTCTCTGCAGAAAGGAGCAGTAAGAAGCAACAATAAGTTCTGAATACAAAAGATCAGACTTGTAATTTATCAATAGCCTGAATGTTGCTGCACAGTCTGTCACACTCCTTGTTAAAAGGACTCGCTAACACTCTGAGATATGACGGTGTGAAGACTACTCTTGGAGAATCAACATTCTCTTTTGTGTTGTGTCAGCAGATTATGTTCTGAATTTTTTTGAATCAAGTTACAATGAGCTTAGTATTGTACAATCACCTCTGGGACAGTTCTGGACCTCAGTATGAGGGAGAGATGGTTATTACTGTGCTGATACTAATGGGGACTTGTTCTGTGTATATCAAGATGGCTTCAGAAAAATGAGTTGACTTTCAGAGGTACTTAGTTCAATTCTATAAGCTAATTGGGTTGTTCGGTTTTGTTTTATGGTGGTTATTGTGTTTTATGAGATTTGACCGGACCAAAATCCGGTTAGCACTGATTTTTGGTTTTGAGTTTCTATGGTTTGCATAAAGGGATCTATCGAATGAAACAAGTGAGAAAACCCAGAAAATTGAGCTCTCACGCCGAAACACTAGCGATGGGAGAACACGCAGCGATGCCCGGCGTATGCGAAAGATGTTTAATCCAGAGTATGTGTTTGGCACATCCTTACCTGTAGATTTGAGATATGTCTCTACCTTGCTGACGACAATAACGACACATATGGAAGGTATGGTGTCTTGGTCCTGTGCTCAGTGTCTGGTTTAATTGGTAGAGTGTCTAGATAGAGTTTTTGATCAATTGTGTCATGCAAGCAGGGGGAGATTATGGACTGGTCCCTGAGAACTCTAATTCATTTGTAAACTCTCTAGATGTTGATAACGAAGAAGGCTTTGAAGATACTCAATCTTCTTAGTGTGTTTAGATCTAGTTGTGGGGGAGTTTAGGATTAAGGGGGAGTTTTTAAGCTGTGTTTGTTAATCATGTCCTTTTGGTTTTAGTAGGTCTTTGTTTCTAAGTACTGGATGATGTGTTTTGAATCTTAAAAACTTATTTATGCAATCTATGATGAGACCCTCTATTGGTTATTTCCGCTGCTTATTATCTCTATGACTTGATGTGTGCTTGTGAGTTTTCTTTGAGGGGTTTCTTGCAGGATTGCTTGAATTGACAAATTGTATCAAAAAGGGGGAGATTGTTAGTGCACCCTCTGTCAGGACAAACCAGAAGGAGTGCTGATTGCTGGAACAAGCTGGAAGCTGTTTCAGAAGACTAAAGTGAAGATCAAGTAATTGATGCTGACGTGGATATGCCGCCAAATGAACGAATGACGTGGAGATCACAACAGGATGAGTTCAGTTTGGAGAGGAGATATTCACGCGAAGATTTGGAGTGATCCAAGATCTCGAAGGCTAACCTAGAAGACCAAAGACCTCGATGGTATAAATAGAGGTGCTAAGGTTCTTGTTAGACTTGGCCGTGATTGTGAGTGAAAAAGCTAGTGCAACGCTTTTCATTRTTAGAGACTAAGGTTTAGTCTGATTGGAATTCTAGAGAGATCAAAGAGTGTGTTCTTGTGATCTGCTCTTGTGTGTTTAGGGAAATCTCAGGTGACAAGCTAAAGTAGTTTAGATCTTGTGTAAAACCAATTAAGGTAGTTGTAAACTTCTTAATCAGATTTCTAATAAAGTGATACTCAGTGGTTCTGAGTTTGGGGAATACGATTCTTGGTTCATCCGGAATTTCA
>RU61
TGAGAGACTCCATTGTTGTAAAGCTCTTTGAGCAGATTCTTCTTCTTTGTGTTAGTGGATTGCCGGATCGAATCTGGCCCCAGACGTAGGCTTAATCATATCGATTAGCTGAACTGGGTAACAAATTTGTGTTCTTCGTTTATTGCTTTTAATTTTGTTCTTGAGTTGAGATTCAACGAGTTTAAAGAGAGAATTGAATCAGAGTGACTGTGAGCATGAATCGTAACAAAGTGGTATCGGAACGTTGGTTCGAAAGATTCGCTCGATGGTAATGACGATGAAGGTCGAGATTAAAACCTTCAATGGCGATCGAGACTTCTCGTTTTGGAAGATAAGAATAGAAGCTCAGCTCGGCGTACTAGGCTTGAAGAACAGCCTTACGGATTTTAAATTGACCAAGACAGTTCCTGTGGCAAAGAAAGAGGAAAAAGAATCAGAATATGAAGATGATGCATCTGATATAAAGCAAGCTACTGAAGAACCAGATCCGATTAAGTTTGAGCAGTCTGAACAAGCAAAGAACTTCATCATTAATCACATCACTGATACAGTTCTTTTAAAGGTTCAACACTGTAAGACCGCTGCAGAGATCTGGGCAACATTGAACAAATTGTTCATGGAAACTTCTTTGCTTAATCGAATATACACACAATTGAAGTTGTATTCATTCAAGATGGTTGATACTTTGAGCATTGATCAGAATGTTGATGAGTTTTTGAGGATTCTGGCTGAGTTAGGAAGTTTATCAATCTATGTTGGAAAAGAGGTTCAAGCTGTCTTGATCAAAATTTACTGCCATCTAGTTACATCCAACTTAAACATACTCTTAAGTATGGGAACAAGACTCTCTCAGTACAGATGTGGTATCATCCGCCAAGTCACTTGAGAGAAAGTTATCAGAGACTCAAGAAAGCAACAAAAATGTGTCCATGGCTCTCTACACAACAGATAGAGGCAGACCTCAAGTGAGGAATCAGGATAAGCAAGGTCAAGGAAAGAATAGAGGTAGGTCTAACTCTAAAACGCGAGTGACTTGTTGGTTTTGTAAAAAGGAAGCTCATGTTAAGAGAGATTGTTTTGCGAGAAAGAAGAAGCTGGAAAATGAGAATAGAGCAACAATGATACTTTTGGGTGATGATCACACAGTAGAATCAAGAGGATGTGGTACCATCAAATTGAACACTCATGGAGGTTTAATCAGAATGCTGAAAAATGTCAGATATGTTCCTAACCTAAGAAGAAACTTGATCTCTACTGGGACACTTCACTCTCTTGGTTACAAACATGAAGGTGGAGAAGGAAAACTGAGATTCTACAAGAATGGCAAAACTGCTTTATGTGGATACTTGATGAACGGTCTCTATATTCTGGATGGACACACAGTAGCTACTGAAACCTGCAATGCAGAAAGTGCTAAGAACAGCACAAAGCTGTGGCATAGCAGACTTGGTCACATGAGCATAAATAATATGAAGATCCTATAAGGCAAACAGACTGATTGAGAAAAAGGAATTCAAGGACTTGGACTTCTGTGAACACTATGTTATGGGAAAATCGAAGAAACTCAGTTTTAATGTTGGTAAACATGTTACAGAAGACATACTTGGATATGTTCATGCTGACTTGTGGGGATCACCAAATGTTACTCCATCTATCTCGGGTAAACAATACTTCTTATCCATTATAGATGACAAATCTAGAAAAGTTTGGTTAATGTTTCTGAAATCGAAAGATGAGACATTTGATAAGTTCTGTGAATGGAAGGAAATAGTAGAGAATCATGTGGGAAAGAAGGTCAAAACTCTAAGAACTGACAATGGATTGGAGTTTTGTAATAACAGATTTAATGACTATTGTGCCAAGACTGGCATTGAAAGACACCGGACGTGTACCTATACTCCTCAGCAGAATGGAGTGACTAAAAGGATGAATAGAACAATAATGGAAAAGGTGAGGTGCATGCTTGATGAATCAGGTCTTGAAGAAACGTTTTGAGCTGAGACTGCAGCAACAGATGCATACTTGATTAACAGGTCACCTGCTTCAGCAGTTGATCACAATGTGCCAGAGCAGTTGTGGCTCAACAGAGAACCTGGATATAAGCACCTGAGAAGATTCAGTTCTATAGCCTATGTTCATCAAGAACAAGGCAAGTTAAAACCGAGAGTATTGAAAGGAGTGTTTCTCGGATATCCTCAAGGCACTAAAGGTTACAAGGTGTGGTTAATTGATGAAGAAAAATGTGTTATCAGCAGAAATGTGGTGTTTAATGAAGATTCAGTGTTCAAGGACTTACAGTCAGGAAGCAAAGATGAAGATGAAACAGTAACACAGGAATCTCAGATTGAGATTGAAACGCCGCCAAAATCAGAACTTGAAACACAGAATCAGGTTCAAGGTGGAGCTACTCAAGTCCAGCTCAATGATTCTGAAGATGAATATAATGATGTTGAAGGAGTAGTTACATGAAGCAATCTGAAGACTTATCAGTTGGCTAGAGATAGGGTCAGAAGAACAATTAGACCACCTGCAAAACTTACTGACTATACTCAGTTTGCTTTTGCTCTAGTCATGGCAGAAGAAGTTGAATCAGAGGAACCAGTATGTTTTCATGATGTTAAGGAAGACAAAGACTGGGAAAAATGGCATGGAGGCATGATAGAAGAAATGGATTCTCTGTTGAAAAATGCAACCTGGGATATAGTCGACAAACCTAAGAATCAAAAAGTGATAAGCTGTCATTGGTTGTACAAGAAGAAGCTTGGAATTCCTGGTGTTGAGCTACCAAGATATAAGGCAAGGTTGGTAGCAAGAGGATTCTCTCATAGAGAAGGAATTGACTACCAAGAAGTGTTCTCACCTGTTGTGAAACACACATCAATCAGAATCTTACTATCCCTAATGGTTAAAGAGGACATGGAATTAGAACAGATGGATGTAAAAACAGCATTTTTGCATGGAGAACTTGATCAAACATTGTTCATGGAACAACCTGAAGGCTTTGAGGTAAATCCTGAACTAGATCAAGTATGTTTGCTAAAGAAATCTCTTTATGGCCTGAAACAGGCACCTAGACAGTGGAATAAGCGGTTCAATGCATTCATGATGGATCAGAAGTTCAGTAGAAGTGTGAGTGATTCATGCGTCTATGTTAAAGAGGTAAGCAATGGTGAATGTGTCTACTTGCTGCTCTATGTTGATGATATGTTGTTAGCAGCTAAGAGTATGACAGAGATTAAAAAGCTTAAGAAAGTTTTGAGTAGAGAATTTGAAATGAAGGATATGGGAGCTGCAAGTAGGAAATTGGGAATAGATATCATAAGGAATAGGAGTGAAGGAACTCTATGCTTGTCCCAGACTAGTTACTTGGAAAGAGTAATTCAGAAGTTCAGAATGGATGGGGCTAAGGTTGTGAATACTCCAATTGGTGCTCATTTCAAATTGTCATCAGTTCATAACGATGATGAAAGAGTAGGTTCTGAGAAAGTTCCCTACTCTAGTGTTGTCGGCAGTCTCATGTATGCTATGATTGGAACTAGACCGGATATAGCTTATGCTATTGGACTAGTTAGCAGGTTTATGAGCAAGCAAGGAGAAGTACATTGGACAGCAGTCAAGTGGTTGTTGAGGTATCTTAAATGGTCAATAGGATTAAACTTGATGTATACTAAAGGATTTGATTTTAAAGTGCAGGGTTATTGCGATTCAGATCATGCTGCAGACCTTGATAAGAACATGTCTATTAGCGGATATGTTTTCACAGTGGGAGGCAACATTGTGAGCTGGAAGTCATGTCTGCAACCAGTTGTTGCGCTGTCAACCACTGAAGCAGAATACATAGCTCTTACTAAGGCTGTAAAGGAGGCTATGTGGATAAGAAACTTGTTGGATGATATGATGCTTGGAACTGAGACTGCTGAAGTGTGAAGTGACTCACAGTCTGCATTATGTTTATCAAAGAACAATGCTTTTCATGAAAGAACAAAGCACATTGGTAAGAAGTATCATTTCATCAGAGACATTATTGAAGCTGGTGAAGTCGAAGTTCATAAGATTCACACGACTAGGAATCCAGCTGATATGCTCACAAAAGGTATACCAGTTTCGAAGTTTGAAGCAGCATTGGAGTTCCTGAAGCTGCTCAGGTAAACAGGCGAGAATTCGCCAAAACCAGAGGTTACATCCAAGTAATGCAATTCACTTGAAGGAGAAAGAAACTTGAATCAAGGTGGAGTGTTGTGATGTTGGTTTCTGATTCAGTTTTAAGGTTTGGTTTAACCTAGAAATTGATTGGAGATTGAAGTCGGTTTAGTTCGGTTTGTCTCGGTTATCAATTGAAGAAGAAAAGTAGGAAGTCAAAGCCTCTAGTCGCGATAGAGTTTTTGTTGTTTCAAGTATAAAACATAAATTGTTATTTTCTTCTTTATTCATTCTGTTATCTCTGCTATTGAGAGAGAGAAGTAAGAGAGAGAGAGAGAGAGAGAGAGAGAGAGAGAGCTTGAGAGACTCCATTGTTGTAAAGCTCTTTGAGCAGATTCTTCTTCTTTGTGTTAGTGGATTGCCGGATCGAATCTGGCCCCAGACGTAGGCTTAATCATATCGATTAGCTGAACTGGGTAACAAATTTGTGTTCTTCGTTTATTGCTTTTAATTTTGTTCTTGAGTTGAGATTCAACGAGTTTAAAGAGAGAATTGAATCAGAGTGACTGTGAGCATGAATCGTAACA
>RU62
TGTAAGGGAGAAATGACTAAGGATATAATTGTAAATTATAGATACCTAATTACTCTTGTAATCACTATATATATTGTACAAACATCTATGTAATAAACTATTGAGCCTCATTTCATACATGGTATCAGAGCTTGTCGATACCTAAATCTAAAGAAAAAAAAAAGAAAAAAAAATTCCCTACCGCCGCTCTTTCTTCTTCTCTTTTCCATCTCTCTTTTTCTCTCTCTTCTTTCACGATGTCTGATTCAACCTCCCCAGTATCTGTCTCCGAGACCATCGCCGTCTCCACTTCCACCTTGCTGAATGTCAACATGACGAACGTCACCCGCCTCACCGATTCCAACTTTGTTATGTGGAGTCGTCAGGTTCACGCCCTACTTGATGGTTATGATCTAGCCGGCTACATCGACGGATCTATCCCCATCCCAACCCCGACTCGCACCACTGCTGATGGCGTTGTCACTACCAACAACGACTATACACTTTGGAAGCGACAAGACAAGCTGATTTATAGTGCTCTGCTTGGTGCTATATCTCTCTCTGTTCAGCCTCTTCTCTCGAAGGCGAACACATCTGCGGAGATCTGGGAAACGCTTTCCTCCACGTTTGCTAATCCGAGTTGGGCTCATGTCCAACAATTGCGTCAGCAGCTCAAACAATGGACAAAAGGAACCAAGTCCATTGTCACCTATTTTCAGGGTTTTACAACCCGCTTTGATCATCTTGCGCTACTTGGAAAGGCTCCTGAACGTGAAGAACAAATTGAGCTTATTCTTGGTGGCCTCCCTGAAGACTACAAGACAGTAGTCGACCAAATCGAAGGCCGTGAAAATCCTCCTGCTCTCACCGAAGTCCTTGAGAAGCTTATTAATCATGAAGTGAAGCTGGCAGCCAAAGCAGAAGCCACCTCCGTCCCTGTCACTGCAAATGCTGTCAACTATCGTGGTAACAACAACAACAACAACAACTCTCGGAGTAACGGTCGCAACAACTCTCGTGGTAACACTTCATGGCAGAATAGTCAGTCCACCTCAAACCGCCAACAATACACACCACGTCCCTATCAAGGCAAGTGTCAGATCTGTAGCGTCCATGGTCATAGCGCACGTCGTTGTCCACAACTTCAACAACATGCTGGTTCATACGCCTCTAATCAGTCGTCATCTGCCTCTTATGCGCCATGGCAGCCTCGTGCTAACATGGTTTCTGCGACACCATACAACTCCGGCAATTGGCTATTGGATAGTGGAGCGACGCATCACCTCACTTCTGACCTGAATAATCTCGCTTTACACCAACCGTACAATGGTGATGAAGAGGTTACCATTGCTGATGGTTCGGGTTTGCCAATCTCTCACTCTGGTTCTGCCTTACTCCCTACTCCAACTCGCTCTCTTGCTTTAAAAGATGTCTTATATGTTCCAGATATTCAGAAAAATCTTATCTCTGTTTATCGAATGTGTAATACTAATGGAGTATCTGTGGAATTCTTTCCTGCACACTTTCAGGTGAAGGATCTCAGCACGGGGGCCCGATTACTCCAAGGCAAGACTAAAAATGAGCTGTATGAGTGGCCGGTCAATTCTTCCATTGCTACCTCCATGTTTGCTTCACCCACACCAAAAACAGACCTTCCATCATGGCATGCAAGACTTGGCCATCCCTCTTTACCTATTTTAAAAGCACTTATTTCAAAATTTTCTTTACCCATTTCTCATTCTTTGCAAAACCAATTGTTATGTTCTGATTGCTCTATCAATAAAAGCCATAAACTTCCCTTTTACTCAAACACTATTGCCTCTTCTCATCCTCTTGAATATTTATATACTGATGTTTGGACCTCTCCTATTACTTCCATAGATAATTACAAGTATTATCTGGTGATTGTTGATCATTATACCCGGTATACTTGGCTCTATCCTTTACGGAAAAAATCGCAGGTCCGTGAAATGTTTATCACATTCACAGCATTGGTCGAAAACAAATTCAAATTCAAGATTGGCACGCTGTACTCCGATAATGGTGGTGAGTTCATCGCTATGCGCTCATTTCTTGCCTCCCACGGTATCTCACATATGACGACACCACCACACACACCGGAGCTCAACGGTATCTCTGAGCGCAAGCATCGACACATTGTCGAAACTGGCCTTACTCTTCTAAGCACCGCCTCCATGCCAAAAGAATATTGGAGTTATGCGTTCGCCACGGCCGTTTACCTCATTAATCGGATGCTAACACCTGTTCTAGGCAATGAGTCTCCATACGTGAAGTTGTTTGGTCAACCTCCCAACTACCTTAAGCTTCGAATTTTTGGGTGCTTGTGCTTCCCATGGCTGCGTCCATACACTGCTCACAAGCTTGATAATCGGTCAGTGCCGTGTGTGCTCCTTGGCTACTCTTTGTCTCAAAGTGCCTATCTATGTCTCGATAGAGCTACTGGCCGTGTTTACACCTCCAGACATGTTCAGTTTGCTGAATCGAGCTTCCCGTTTTCGACCACATCCCCTTCTGTCACACCTCCATCAGATCCTCCTCTCTCACAAGACACAAGACCCGTCTCAGTCCCGCTTCTTGCTCGTCCACTCACTACAGCTCCGCCTTCGTCGCCCTCGTGCTCAGCTCCTCACCGGTCACCGTCGCAGTCCGAAAATCTCTCGCCACCGGCTCCGTTACAACCATCACTGTCATTGTCTCCAACTTCGCCGATCACGTCTCCTTCGTTGAGTGAAGAATCTCTTGTGGGCCACAATTCAGAAACAGGCCCAACTGGTTCTTCTCCTCCACTCAGCCCACAGCCACAACGCCCACAGCCACAAAGCCCACAATCCACAAGCCCACATTCCTCAAGCCCACAACCAAATAGCCCAAATCCACAACATTCCCCACGTTCGTTAACACCTACACTCACGTCCTCACCATCACCCTCACCTCCACCAAACCCAAATCCTCCACCAATTCAACACACCATGAGAACACGATCCAAAAACAACATTGTCAAACCAAACCCCAAATTCGCAAACCTTGCTACAAAACCAACTCCACTAAAACCTATAATTCCCAAAACCGTGGTTGAGGCGTTACTTGATCCGAATTGGAGACAAGCCATGTGTGATGAGATTAATGCTCAAACACGAAATGGCACGTTTGATTTGGTTCCTCCAGCACCCAATCAAAACGTTGTTGGTTGTAAATGGGTCTTTACTTTAAAATATTTGTCTAATGGTGTACTTGATAGGTACAAAGCGCGGCTTGTGGCGAAGGGATTCCATCAACAATATGGTCATGACTTTAAGGAGACATTCAGTCCAGTGATTAAGTCAACCACCGTACGGTCTGTGCTTCATATTGCCGTAAGTAAAGGATGGAGTATCCGGCAAATTGACGTCAACAACGCCTTCCTTCAAGGCACCCTATCGGATGAGGTATATGTGACACAGCCCCCAGGATTTGTGGACAAAGATAATGCCCACCATGTGTGTCGTCTCTACAAAGCTCTCTATGGTCTCAAACAAGCTCCACGTGCGTGGTACCAAGAATTGCGCTCGTATCTTCTTACACAAGGCTTCGTCAACTCTGTCGCCGACACGTCTCTATTCACTCTTCGTCACGAGCGCACCATACTCTATGTTCTAGTTTATGTGGACGATATGCTCATCACTGGCAGTGACACAAACATCATCACGCGGTTTATTGCTAATCTTGCAGCTCGGTTTTCACTTAAGGATCTAGGGGAAATGAGTTATTTTCTCGGGATTGAAGCAACTCGCACATCCAAAGGACTTCACCTAATGCAAAAACGGTATGTTCTTGATCTGTTGGAGAAAACTAATATGCTTGCTGCACATCCGGTTCTCACTCCGATGTCCCCGACTCCAAAGCTATCGCTTACCTCAGGCAAACCACTTGACAAACCAAGTGAATATCGGGCCGTGCTTGGTAGTCTCCAATATCTCTTGTTTACAAGACCGGACATTGCCTATGCGGTGAATCGCTTGTCACAATATATGCACTGTCCAACCGATCTTCATTGGCAGGCCGCCAAGCGCATTCTTCGATATCTTGCTGGAACACCATCTCATGGGATCTTCATCCGAGCTGATACGCCTCTCACACTACATGCTTACTCTGATGCGGATTGGGCCGGTGATATTGACAACTACAACTCTACCAATGCTTACATTTTGTATCTTGGGAGTAATCCGATTTCATGGTCATCCAAGAAGCAGAAAGGTGTTGCTCGATCATCCACCGAAGCAGAATATCGAGCAGTTGCGAATGCCACTTCCGAGATTCGTTGGGTATGCTCCCTCCTCACTGAACTTGGCATCACATTGTCGTCACCGCCGGTTGTTTACTGTGACAATGTAGGTGCTACATACCTATCTGCTAATCCGGTATTCGACTCACGAATGAAACATATAGCACTTGATTTCCACTTTGTTCGTGAAAGTGTCCAAGCTGGAGCTCTCCGTGTTACTCATGTCTCTACCAAAGATCAACTCGCAGATGCCTTGACGAAGCCTCTACCACGACAACCGTTCACTACTCTCATTTCCAAGATTGGTGTTGCTAAAGCACCTCCATCTTGAGGGGGCGTGTAAGGGAGAAATGACTAAGGATATAATTGTAAATTATAGATACCTAATTACTCTTGTAATCACTATATATATTGTACAAACATCTATGTAATAAACTATTGAGCCTCATTTCATACA
>RU63
TATTAGTGAAACCAGACCACTGCAAAGTTCTGTGGTTACAAAAGAAGAGAATGAGAAGAAGCAGACAGAAGTTGAGCAAGTACAATCTAGATCTGGGAAAAGAGAAGTCAAAGCGATATTGAAGACGCAAACATCAGCAGGTCAAAACGAAACTGTCTTGCTAATAGGCTCAAAGAATGTTCGGCCCAAGAAGATTGTCAAGACTGTGTACAGACCAAAGCCCATCTCCAAGCCCAACAATACTTGTACTAATCAGCTTCCTGTCACACAACGGCTACCTGCAGAAAAAGACAATAAAGATAAAGATAAGCAGGAGGAAGTTTCACCTCAGGAACTAAAGACAAAGACCAGCTGTCATGTTCAACAAATCAAAACGACAAACAGATTTGCAGTATTAGACATTGAGGTGGAAGCGTGATGACCTAATTCTAAAGTGCATAAATAAGCCTTAAGTTGTATCAGAAACTCTAAGAGAGAAAGATATAAAAGAAGCAATGCTTATCTTATTCTCCAAACACTAGACACTGTGTTTACTTTCATGAAATCCCACACCACTGATGAAAATTTGGCTACAAAGTCTTGATCTGCCAACAAAGGGAACCAGACCACTGCAAAGAGATCAAGACTATGACTCAAATACAGAAAAGGTATCTACTACGCTATTTACTCCAGATGATTTTCCACCATTACCTGTCAGCAGTCGTGCTGTAGTGATTCCTGAGAGTGGAGAGCAGAGTTCTGAGTGTACGACAGGCTTTGATCCTGCTTCTATTGGCAACAACTCTACCTCTTCACCACCAGGGACTCCTACAGCTACACAAGCTTCATCAACATCATCTGAAAAGAGTAAAACTCCAACATCAATACCATCTACACCAACAACACCACAAAGGTCATCAACTGAAAGTACTGAGACACCGATGTCCTCACCTGTCATAACACAACCATCACCATCTGCAAGCAGTATTCCTACAATGCATGCAGCTACATCCTCTGCTTCTACATCTCAACAATCATCAGTGGCGAGCAATAAAAGCACTACTGATGTTGTTCAAATACAAGAAGCTTCTCCGAAAAGTACAGCTCCTTGTATAGAAGCTCCCGTGGAAAAACAGCCTACACATACAATGGTAACCAGATCAAAAGCTGGCATCCATAAACCGAATCCAAGATATGCACTTATGCTTCATAAAGTGTCATATCCTGAACCAAAAACAGTCACTGCAGCCATGAAAGATGAGGGATGGAATAATGCAATGCATGAAGAAATGGATAACTATAAAGAAGCTCAGACTTGGTCGCTCATACCTTATACACCAGACATGCATGTTCTTGGCTGCAAGTGGGTCTTTAGAACAAAGCTTAATGCTGATGGATCCCTTGACAAGCTAAAAGCCAGGATAGTTGCAAAAGGCTACGATCAAGAGGAAGGCATTGATTATTTGGAAACCTACAGCTCAGTGGTCAGAACAGCCACAGTGAGGTCAGTTTTACATGTCGCTACTATAATGAATTGGGAAGTTAAACAGATGGATGTTAAAAATGCATTCTTGCATGGAGATTTGACAGAGACTGTGTATATGAAACAACCTACCGGCTTTGTAGACTCTGCAAGACCAGATTATGTGTGCCATCTCCATAAATTTCTCTATGGCCTCTAACAATCTCCAAGGGCCTGGTTTGATAAGTTCAGCAATTTTCTACTTGAGTTTGGTTTCTTTTGCAGTCAATCTGATCCTTCGTTATTTGTCTACATCAAGAATAAGGACATCATCTTGCTTCTCTTGTATGTTGACGACATGGCCATCACAGGAAACAGCTCCACAGCATTGTCTAACCTATTAGATGAGCTCAACAAACAATTCAGAATGAAGGATATGGGAAAGCTACACTATTTTCTTGGCATACAAGCGCACTATCATTCAGGGGGACTGTTCTTGTCACAACAGAAGTATGTTGAAGACTTACTTATTACTGCTTCAATGGCTGATTGTGCACCAATGCCGACTCCACTCCCTCTGCAGCTAAACAAGGTACCTAACCAAGATGAACAGTTCTCAGATCAGAGATATTTTAGAAGTTTGGCTGGTAAGCTTCAATACCTAACCCTTACCCGTCCAGATATCCAATTTGCAGTCAATTATGTGTGTCAGAAGATGCACTCCCCAACAGTCTCCGATTATCACCTGTTGAAGCGAATTCTCAGATATGTTAAAGGAACTACAACAATGGGGATTTCATTTGCAAAAGATACGGATTGCACAGTTAGAGCTTACAGTGATAGTGATTATGGTGGCTGCAAGAGAACAAGACGCTCGACAGCAGGGTTTTGTACCTTCTTTGGCTCAAATATAATCTCTTGGTGCTCCCAGAAGCAAGAAACAGTGGCAAGAAGCTCCACTGAGGCCGAGTATAGAGCTCTGTCAGATGCAGCTGCCGAGATCACTTGGTTGTGTAAAGTCCTAAAGGAACTTCAGATCCCTCTTCATACAGCTCCAGAACTATACGCTGATAATCTCTCCTCCATCTACTTGACTGCTAATCCGTCTTTCCACAAGAGAAGCAAACACTTCGAGACTCACTATCACTACGTCAGGGAGAGAGTGGCTCTTGGGTCTTTGACTGTGAAACATATCCCGAGTCACGTCCAGCTGGCCGATATATTTACTAAATCCTTACCAGTCGGAGCCTTCACAACTCTACGCTTCAAACTCGACGTTTGTTGTCCACCCACTCCGAGTTTGAGGGGGACTATTAGTGAAACCAGACCACTGCAAAGTTCTGTGGTTACAAAAGAAGAGAATGAGAAGAAGCAGACAGAAGTTGAGCAAGTACAATCTAGATCTGGGAAAAGAGAAGTCAAAGCGATATTGAAGACGCAAACATCAGCAGGTCAAAACGAAACTGTCTTGCTAATAGGCTCAAAGAATGTTCGGCCCAAGAAGATTGTCAAGACTGTGTACAGACCAAAGCCCATCTCCAAGCCCAACAATACTTGTACTAATCAGCTTCCTGTCACACAACGGCTACCTGCAGAAAAAGACAATAAAGATAAAGATAAGCAGGAGGAAGTTTCACCTCAGGAACTAAAGACAAAGACCAGCTGTCATGTTCAACAAATCAAAACGACAAACAGATTTGCAGTATTAGACATTGAGGTGGAAGCGTGATGACCTAATTCTAAAGTGCATAAATAAGCCTTAAGTTGTATCAGAAACTCTAAGAGAGAAAGATATAAAAGAAGCAATGCTTATCTTATTCTCCAAACACTAGACACTGTGTTTACTTTCA
>RU64
TAATAGAGTGTGGTTTAGAGATAACCATACATTTGTTTCAGTAATGTAAACCGGTATAAGATAAACCGGGTTTTGCCACTTACTATAAAAGAAACACTCTGTACTATTATTACATTTAATGAGAAATACAGAGAAATTTTACCTTTCTTCTTTCTCTCGTCTCTAACAAAATTGTTTCTATTATGGTATCAGAGCAATGAATTTTCAAAATTCATTCGATTCTTCTTCGTTTTTTGCTTTGTTCTTTGATGATTCTCATTGATCTTCTTCTTCTTCGATAGATTCGTTTGGTTTACGTGCCGGAATCACAAATATCGATCAAGTTTTCTTCAGATTCTGTTAACAATGGTTGTAACTCGCAAAATCCCTCGTCGATCATCTCGTGTAGCTTCGTCAGCTCGAAGACAAGTGAATCGTGATGATGATGATGAGAGTTCGCCAGAAATTCCTCCGATTGTTCCTCCGATTGTTTCTCCGATTGTTCCTCCGGTTGTTCCTCCGGTTGTTCCCGTTTATACATCATCGATTGATAATCCAGATAGTATTCATTCTCCATATCATCTTTCTAACAGTGATAATCCTGGAATTTCTATAATTTCTGAGGTTCTTGATGGTACAAATTATGATGATTGGCATATAGCGATGAAAACTTCTTTAGATGCAAAGAACAAGATTGCTTTTATTGATGGATCTATATCTCGACCTAGTTAAACAAACGCTATGTTCAGGATTTGGTCACGATGCAACAGTTTAGTGAAATCTTGGATTCTAAACTCGGTTTCAAAACAGATCTATAAAAGCATTCTTCGTTTTAGTGATGCATCTGAGATTTGGAAAGATTTGGCCACACGTTTTCACATTACAAACCTTCCAAGATCATATCAATTGTCACAGCAGATATGGTCACTACAACAAGGTTCAATGGATCTTGCTACGTATTATACTACTCTGAAGACATTGTGGAATGAGTTGGATGGCGCTAATTGTGTTACAGTATGTAAAAACTGTGATTGTTGCAAAGCTATGGAAACAAAATCAGAACATGCTCGTGTTATTAAATTTTTGGCTGGCTTAAACGAATCCTATGCCGTCATTAGAAGTCAGATAATCATGAAGAAGCATATTCCAGAACTTGCTGGGATTTACAATTTGTTGGATCAGGATTTGAGTCAAAGAAATATCACTCCTGTTCAGAATGCTGTAGCTTTTAATTTTTCAGCAATGGAACCAACTCAAGCTTCTGTTAATGCTACTTATAATCATTCAAAACTGCAGCAGAAAGTGATTTGTTCTCATTGTGGATACACTGGTCACACTGTGGATAAGTGTTATAAAATTCATGGTTATCCCATAGGATTTAAACACAAGAACAAGAATGCTCAACAGGATAAACAGATTGTTCCTCCAAAACCTGTTGTTGCTCAGTTAGCTTTTACTAATGCTACTTCGAGTGATTTGTTAACAGGAATGGCAAAAACTCTAACAAAAGATCAGATTCAAGGGGTTCTTGCTTATTTTTAAGGAAAACTCAATGATGGTTCTGTGACATGGCTTCTCCATCTGGTGCTACGATTACTGCATTACCTGGTATAGCTTTTTCTTCCTCCACATTACGTTTTATTGGAGCCTTGAAAGCTACAGGAAATGTTTTATCTTCATCCTCATGGGTGATAGATAGTGGAGCTACACATCATGTGTGTCATGATATAACATTATTTCAGACATTATCTGAAACCATGAATGATTCTGTTACCTTACCTACTGGTTATGGAGTTAAAATAACAGGAATTGGTTCAGTGGAGTTAAGTGATCATATGATCTTGAAGAATGTGTTATATTTTCCAGACTTTCGGTTAAATTTACTGAGTGTGAGTCAGTTAACCAAAGATTTGGGATATCGTGTAAGTTTTGATGAAAGTTGTTGCATGATACAAGATCATATCAAGGGGTTGATGATTGGTAAAGGGGAACAGATTTCAAATCTCTACGTTTTGGATATGCAATTTCTCGTGAAGAATTCAACTCAACCACTTGTTTTTTCTGCAATTCTTGTTGACTCTAGTTTATGGCATAGTAGACTAGGTCATTCATCTAATGTCAAAACAGATCTTGTTACAGATGTACTTGGTTTCAAACAAAGGAATAAAGATGATTTTCATTGTGTTATATGTCCCTTGGCCAAACAGAAACGATTATCATTTCCATCCAAGAATAACATCTGTGAATCTGCTTTTGATCTCTTACACATTGATATATGGGGACCGTTTTCTGTTTCTACATCATAAGGATACAAATACTTTTTAACCATTGTGGATGATCATACTAGGGTCACCTGGTTGTATTTGTTGAAAGCAAAATCTGATGTATTGTAGATATTCCCTGATTTCTTGAAGATGGTGGAGACTCAATATAAGACAGTGGTGAAAGCAGTCCGGTCTGACAATGCACCTGAGCTTAAGTTTGTGAATTTGTTCAAGTCGAAAGGTATCATCGCATATCATTCATGTCCAGAGACTCCAGAACAAAACTCAGTTGTTGAACGCAAGCATCAACATATTCTAAATGTTGCAAGGTCATTGATGTTTCAGTCACGGGTTCCTGAAGAGTATTGGGGAGATTGTGTTCTCACCGCAGTCTTCCTTATCAATAGACTTCCCACACCACTACTGAAGAATAAGTCTCCTTATGAAGTTCTTACTTCAAAGAAACCAAAATACAGGCTTACGTGTCTTTGGCTGTCTTTGTTACAGTTCAACTTCGTCGAAGAACAGACACAAATTTCAGCCAAGAGCCAAAGCTTGTATCTTTCTGGGATATCCTAGTGGTTACAAAGGATACAAGTTATTGGATTTGGAAACCAAGTCCATTCATATTTCAAGGAATGTTGTTTTCCATGAAACCAGATTTCCCTTCAGTTCAGGTGATTCTGCTGGTCCTTTCTCTGATATTTTTGGCAGCATAAATGAATCTCTTATTGAGAATGATACAGAAATTGTTGACAGTAACATTCCTGTAGTTGTGAGTGAGGCTCCTATTTTGAGTGAACCTCTTACAGTTGTGAATGATTCTGTCAATGATTCACATGAGGATTCAGCTCCGAAATCAGTTCCTACAACTTCAACCTCTCGATCTAAAAGAGAGAGTAAACAACCAGCTCATTTGAAGGATTACTTTTGTAATCTATCGAGAAAAGGAGTTCAATATCCACTTTCTGACTATATGTCTTATGATCAACTTTCAACTCCATATCGAGCTTATATCTGTTCAGTTACAAAGTTTTCAGAACCTTCTTCCTTTTTTCAAGCTAAGAAGTCTGATGATTGGATTAAGGCTATGAATGCAGAGTTGCAGGCTCTAGAAGGCACTGCTACATGGGAGATTTGTTCTTTGCCTTCAAATAAAAAGGCCATTGGTTGCAAATGGGTTTACAAGGTTAAACTCAATGTTGATGGAACCTTAGAACGTTATAAGGCTCGTTTAGTAGCAAAAGGCTACACGCAACAAGAAGGAGTTGATTTTGAAGATACCTTCTCTCCAGTGGCAAAAATGACAACAGTTAAGACCTTACTTGCAGTTGCAGCTGCTAAGAAGTGGAGTCTTCATCAGCTGGATATATCTAATGCGTTTCTTAATAGGGATTTGTATGAAGAGATTTACATGAACCTAGCGCCAGGATATACACCAAAAGAAGGAGAGGAAATACCTCCTAATGCAGTTTGCAAGCTAAAGAAGTCTCTTTATGGACTAAAACAAGATTCGAGACAATGGTTTTTGAAGTTTCGTTCTACTTTGCTGTCTCTAGGCTTTCAACAGTCTCATGCTGATCACACTCTATTTGTGAAAAAACAACAATGGCAGGTACATTGCTGTTCTTGTCTATGTAGATGACATAGTAATAGCTAGCAACAATGATGAAGAGGTTGCAAATCTAAAAGATGATTTGAAGAAAGCTTTTAAACTTAGAGATTTGGGATCTTTGCAATATTTCTTCGGATTAGAAGTTGCAAGATCTGCCTCGGGTATATCTGTTTGTCAGAGGAAATATGCCCTGGATATCTTAGAAGAAACTGGTATGTTGGCTTGTAAGCCATCTGCTATTCCGATGGAACCGAGTATCAAGTTAGTTGGTGATGGAGCTGAACCTGTCATTAATGATTCGGCTTCTTATCGAAGATTGGTAGGGAAACTGATGTATTTGACTATAACTCGTCCAGAAATCACTTACGCTATGAACAAGTTATGTCAATTCACTTCAGCACCAAAAGGGTCACATATGAAAGCTATTCTTAAAGTCCTGCAATATATAAAAGGCACAATTGGAAATGGCTTGTTCTATTCTGCTACTTCTGACTTTGTTCTTAAAGGATTTACGGATGCAGATTGGGCTTCATGTCGTGATTCAAGAAGATCTACTTCTGGCTATTGCATGTTTTTAGGTGAATCAATGATCTCTTGGAAATCTAAGAAGCAGCAAATGGCGTCTCATTCTTCTGCAGAATCTGAGTACCGTGCTATGCAATATGCTGTCAGAGAGATTGTGTGTTAGTTCATCTCTTATCTGATCTTCAAGTACCTCAACATGCTCCTGTGGCTTTCTTCTGTGATTCTACAACGGCAATACATATTGCGAACAATTCTGTATTTCACGAACGGACCAAGCATGTCGAGCTGGATTGTCACATCGTTAGAGACAGAATTATGAGTGGTCCGATTAAAATTCTACATGTGACTACTATCTTCAGCTGGCAGATGTGTTTACCAAGTCTCTGTACCCGACACAGTTCAAGTCTATTGTTGGCAAGATGTCATTGAAGTACATGCCATCTTGAGGGGGCATAATAGAGTGTGGTTTAGAGATAACCATACATTTGTTTCAGTAATGTAAACCGGTATAAGATAAACCGGGTTTTGCCACTTACTATAAAAGAAACACTCTGTACTATTATTACATTTAATGAGAAATACAGAGAAATTTTACCTTTCTTCTTTCTCTCGTCTCTAACAAAATTGTTTCTATTA
>RU65
TATTAGAGTATGGTTTAGAATAAACCATGATTGAGTCTGTAAACCGGATTGAACCGGGTATTAATGTTCCTTATATAAACGAGTCTGTAATCAAGTCCAGATTTATTAAGGAATAATATGAGATTCTTATCTTCTTCTCCGTAACAAACTCTTCTGTAACATGGTATCAGAGCATGAATGGTGAATCATTCATACGATTCTTGACCTCGTTTTCTTCTTTTCTTTTTCATTTCGATCAGTTTCTTCAGTCTCGTCACTGAGAAACTGTTGTATCGACCAAAAATTTCAACAAAAATTTCTTCCTTTGCCGTGAAATTGGAGCTTCTCTAATGGCGCCTGGACGTAAAATCTCTACTCGTCGCACGATTCGCGTTCCTGTTTCAGCTCGTAGATCGGCAAATCGCGATGATTCTTCACCTGAAGGTTCACCTGAACCTCGAGCTCGTACTCGAAATCCGGTAACTGAATCTCATGATAGTATACATTCACCCTATTATCTTACGAATAGTGATAATCCTGGAGCTTCTATTACTTCTGAAGTGTTTGATGGAACGAATTATGATGATTGGAAAATTTCGATCAAGATTGCTTTAGATGCGAAGAATAAGCTTGTTTTCATTGATGGATCTGTTCCTCGACCTCCTGAATCAGATCCTATGTTTCGAATTTGGTCCCGATGTAACAGCTTGGTTAAGTCTTGGCTCTTGAATTCGGTGTCAAAACCAATATATAAGAGTATCCTTCGTTTCGATGATGCCTCAGAGATATGGAATGATCTTTCAACTCGTTATCACATTACTAATCTTCCAAGATCTTATCCGTTAACTCAACAGATTTGGTCACTTCAACAAGGGACTATGGATCTTACTACTTACTATACGACATTGAGGACTCTCTGGAATGAATTGGATGGTTCTGATTGTGTGACTTTGTGTAAACGTTGTGATTGTTGCAAAGCTATGGATAAGAAAGCTGAACATGCTCGTGTGATAAAGTTTTTGGCTGGCTTGAATGAATCATATGCCGTCATTAGAAGCCAAATCATCATGAAGAAACATGTGCCTTCCTTAGCTGAGATTTACAATTTGTTGGATCAAGATCACAGTCAACGCAGCTTCACACCGGTTCCTTCTAATGCAGCTGCATTTATTGTATCTGCGCCAGAACAAGTTCAACCTTCTGTGAATGCCACATTCAACAATGCGAAACCACAGAAAGTCATATGTTCTCATTGTGGTTACACAGGACATACTGTTGATCGTTGTTACAAGATTCATGGATATCCACTTGGTTTTAAACACAAGAATAAGAACCAATCTGATAAGAGTGTTTCTTTGGAAAAATCAGTTTCTACAGTTAAACCTGTTGTTGCTCATATGGCTTTGACAGATAGTACTACAAATGATCTTATTAATGGTCTGACTAAGGTTCTTACCAAGGATCAAATTAATGGAGTTGTTGCATACTTCAATTCTCAAATGCAGAATTCCTCTATTGCTTCCTCGTCTGGTGCTACTATTACCGCATTACCTGGTATTGCTTTCTCCTCCTCTACTCTTGGTTTTATTGGTGTTTTGAAAGCTACTGTTAATGTTTTATCCTCGGAAACTTGGATAATAGACAGTGGAGCAACTCATCATGTTTGTCATGATAAGAATTTGCTTATGAGATTATCTGAAACTATGAATAGTTCAGTTACCTTACCTACTGGTTTTGGAGTTAAGATCACATGTATAGGTACAGTGAAGCTGAATGAGTTCCTCGTCTTGAATAATGTGCTTTACATTCCGGATTTTCGCCTTAATCTTCTGAGTGTCAGTCAGCTGACTAAAGATCTGGGATATAGAGTGACATTTGATGAGGATTATTGCCTTATACAGGATCATGTCAAGGGGCTGATGATTGGTAGAGGTGAGCAGATCAACAATCTATACGTCCTGGATGTTCCGAGAATTAAGGATTTTCCTACTAAGGAAATAAGTTTTCATGCAAACATTGTTGTTGATTCTAGTCTTTGGCATAGTAGACTAGGTCATCCATCTGTAACTACTTCTGATATAGTTACTGATGTACTTGGATTTAAACAAAGGAATGAAAGATCTTTTCATTGCACCATTTGTCCTCTTGCAAAACAGAAGCGTCTTCCCTTTGTTTCCAAGAATCATGTTTGCGACTCAGCTTTTGATTTAGTTCATATCGACGTCTGGGGTCCATTCAATGTTCCTACTCCAGATGGTTTTCGATATTTTCTAACCATTGTTGATGATCATACACGGGTCACTTGGTTGTATCTTATGAAGAACAAGAATGAAGTGTTGACTATCTTCCCAGATTTTCTGAAAATGATAGAGACTCAGTACAAGAGTCAGGTGAAAGGTGTTAGATCAGACAATGCACCAGAATTGAAGTTTGTGAAGTTGTTTAAAGAAAAGGGCATCATTCATTATTTCTCTTGTCCAGAAACACCAGAACAAAACTCGGTGGTGGAAAGGAAACATCAACACATATTGAATGTTGCTCGTTCTCTTATGTTTCAAGCTCAAGTGCCTGTGGAATATTGGGGAGAGTGTGTGTTAACTGCAGTCTTTCTCATCAATCGATTGCCTACACCATTGCTTCATGACAAATCTCCTTTTGAAGTGCTTACTAACAAAATGCCTGATTTTAATGGTCTTCGTGTGTTTGGCTGTCTTTGTTACAGTTCTACATCAACCAAAAATCGAGATAAGTTTCAACCAAGAGCTAAGGCGTGTGTGTTTCTTGGTTATCCACCAGGTGTTAAGGGTTATCGACTTTTGGATTTGGAAACCAATATCATATACGTCTCACGCAATGTTGTTTTTCATGAAGACATTTTTCCATTTGCTAAAAGTGGATCTACTGTTCTTCCTGATTATTTTGCTACTGAAACATCTAATGTTGATGCATCTTCTACTGAAGCATCTACTTCTGAAGCACCTGCAGTTGTGAATGATTCTGTCACTCCATCTAATATCAATCCTGTAGTTGTGAGTGAATCTCCTACGGATACTAATGATATTGTTGACAGTACTATTCCTGCAGTTTCTTCTACGGATAAGACAAGTAAAGGCCGAACAAGTAAGACTCCTGCTTACCTCCAAGACTATTATTGTAATTTGTCTACTAATGGAGTGGAGCACCCAATTTCAAATTTCTTGAACTATGATGGTTTAGCTGATTCACACCGAGCATATATTTGTTCTATAACAAAATATGCAGAGCCTACTTCTTTCACTCAAGCCAGGAAATCTGATGATTGGTTAAAGGCAATGAATGATGAATTGAAGGCTCTAGAAGGAACAGCAACTTGGAAGATATGTTCTTTACCACCTGATAAACATGCCATAGGCTGCAGATGGGTTTATAAAGTGAAGTTAAACGCAGATGGAAGTTTAGAGCGTTACAAGGCACGGTTAGTTGCCAAGGGTTACACACAGCAGGAGGGTGTTGACTTTGTTGACACTTTTTCCCCAATGGCAAAGATGACTATTGTCAAAACATTGTTGGTTGTTGCAGCAGCAAAGAAATGGAGTTTGCATCAGTTGGATATATCGAATGCCTTTTTATATGGCGACCTTGAAGAAGAAATTTATATGACTCTTCCTCCGGGTTACACAACTAAAGAAGGCGAGACTCTTCCACCTAATGCAGTCTGTAAGTTGCAAAAATCTCTCTATGGTTTAAAACAAGCTTCAAGACAGTGGTTTCTGAAGTTTAGTACCACTTTAATGCTATTAGGATTCCAAAGATCACAGGCTGATCACACTTTGTTTGTGAGAAATGTGAATGGGAAATATATAGCAGTACTTGTGTATGTTGATGATATTATCATCGCAAGTAATGATGATGCAGAGGTTGTTGAACTAAAAGCAGACTTGGAAAGAGCTTTTAAACTGAGAGATTTGGGTACTTTGAAGTATTTTTTGGGCTTGGAGATAGCTCGTAATGCTTCAGGTATTTCAGTTTGTCAACGTAAGTATGCGTTGGGATTACTTGAAGAAACAGGTTTATTGGCTTGTAAGCCATCTAATATTCCTATGGAACCAAGTATAAAGTTGATATCGGATGGAGATGAGCCTCCGATGGAAGATCCAGCTTCTTACAGACGCTTAGTGGGTAAAATGATGTATCTTACCATCACTAGACCTGACATTACATATGCAGTGAATAGACTTTGTCAGTTTACTTCAGCTCCAAAAGAATCACATATGAAGGCAGCTCACAAGGTTTTACACTATGTTAAAGGGACTGTTGGAACAGGTCTCTTCTATTCAGCTGATTGTGATATGACATTACAGGCATATACTGATGCAGATTGGGCTTCATGTCGTGATACAAGACGTTCCACTTCTGGCTTCTGTATGTTTCTAGGCACATCTTTGATCTCATGGAAGTCAAAGAAGCAGCAGACTGCATCTCATTCTTCAGCTGAGTCTGAGTATCGAGCAATGGAATTTGCAGTTCGTGAGGTTGCTTGGCTTGTTAATCTTCTCAGAGAGTTTCAAGCACCTCAGCTAAAGTCCGTTGCTTTCTTCTGTGATTCAACTGCAGCAATACATATTGCAAATAATGCAGTATTTCACGAAAGAACCAAACATGTGGAACTTGATTGCCACATCCTTAGAGACAAGGTTATGAGTGGTTTGATTAAGACTTTGCACCTTAAAACTGATCAACAGGTTGCAGATGTTTTTACCAAGCCCTTATTTCCGACTCAATTCAAGGCTCTTGTTGGCAAGATGGCTCTCCAATGAATATACTTGCCATCTTGAGGGAGGCTATTAGAGTATGGTTTAGAATAAACCATGATTGAGTCTGTAAACCGGATTGAACCGGGTATTAATGTTCCTTATATAAACGAGTCTGTAATCAAGTCCAGATTTATTAAGGAATAATATGAGATTCTTATCTTCTTCTCCGTAACAAACTCTTCTGTAACA
>RU66
TGTTGGACGTGATCAAGTCTTCATCTTATTTTATTATCTTAGAGGAGTAGTATATTATATAGTTAAGTAACTGATTTATAAACTATTCGTATCACACCGAAAAGATACGTATAGAATTGTTAACTACAAAACAGTTACGTGTGTGTGTATGTGTCTTTACATTGGGTTGTCTTCTAGAGACGTGTCCCTCAGTTAAAGTGTGTCATGTAAACCTATAAATACTGTTTATGTATCTAATAAAAGTGTGTGGTTTGTGTTTACAATAATTAGTGCAATACGTTGAGTGTCGAAAGAGAAACAGAGAGAGTAAGACAAAACAGAGTAAAATCTGTGTTGTCCGATCCTTAATAACTTTGAGAGATCAAAGTTCTACATGGTATCAGAGCTATGGAGACAACAATGCAGCAAGTTATTCCAATCTTCAATGGTGAATCGTATGGCTTTTGGAAAATCAAGATGATAACCATCTTGAAAACACGGAAGCTGTGGGATGTTATCGAAAATGGGGTTACGTCGAATTCGTCGCCTGAAACCTCACCGGCGTTAACTAGAGAGCGTGACGATCAAGTGATGAAGGATATGATGGCTCTTCAGATTCTTCAAAGTGCAGTTTCTGATTCAATATTTCCGAGAATCGCTCCGGCATCAAGCGCAACAGAAGCGTGGAACGCTTTGGAAATGGAGTTCCAAGGAAGTTCACAAGTTAAGATGATCAATCTTCAGACCTTAAGAAGAGAATATGAGAATCTAAAGATGGAGGAAGGTGAAACCATAAATGATTTTACAACCAAGTTGATTAATCTGAGTAATCAACTAAGAGTTCATGGAGAAGAGAAGTCCGATTACCAAGTGGTTCAAAAGATTCTAATCTCCGTACCACAACAATTCGACAGTATCGTTGGGGTACTTGAACAAACGAAAGACCTATCAACTCTTTCTGTCACAGAATTGATAGGAACACTGAAAGCGCATGAGAGGCGTTTAAATCTCCGAGAAGATCGTATCAATGAGGGTGCGTTTAATGGAGAAAAGCTTGGCTCAAGAGGAGAAAACAAGCAAAACAAAATTCGCCATGGGAAGACCAACATGTGGTGTGGCGTGTGTAAAAGGAACAATCACAATGAGGTAGATTGTTTCAGAAAGAAGAGTGAAAGCATTTCACAAAGAGGTGGAAGCTATGAAAGAAGATGCTATGTGTGCGACAAGCAAGGACACATAGCCAGAGATTGCAAACTTAGAAAAGGTGAAAGAGCACATCTAAGTATTGAAGAATCAGAAGATGAAAAAGAAGATGAGTGTCATATGCTCTTTAGTGCTGTTGAAGAAAAAGAGATCTCAACAATTGGAGAAGAAACGTGGTTGGTAGATAGCGGATGCACCAATCACATGTCTAAAGATGTTAGACACTTCATCGCTTTGGATCGCAGCAAGAAAATTATCATACGGATTGGTAATGGTGGAAAGGTTGTGTCTGAAGGCAAAGGAGATATAAGAGTATCCACAAACAAAGGAGATCATGTCATCAAAGATGTACTTTATGTACCCGAACTAGCAAGAAATTTGCTTAGTGTCTCTCAAATGATATCCAACGGGTATCGAGTCATCTTTGAAGACAACAAGTGTGTGATTCAAGATTTAAAAGGAAGGAAGATCTTAGACATCAAGATGAAGGACAGAAGTTTTCCAATTATTTGGAAAAAATCAAGAGAAGAAACGTATATGGCTTTCGAAGAAAAAGAAGAACAAACAGATCTTTGGCACAAACGATTTGGTCATGTGAATTATGACAAGATAGAGACAATGCAAACGCTGAAGATTGTGGAAAAGCTTCCAAAGTTTGAAGTAATAAAAGGCATATGTGCGGCTTGTGAGATGGGAAAACAATCAAGGAGGAGTTTTCCAAAGAAATCTCAAAGCAACACAAACAAAACCTTGGAGCTTATTCATTCGGACGTGTGTGGTCCAATGCAAACGGAGTCAATAAATGGGAGCAGGTACTTCCTCACATTTATTGATGATTTCTCAAGGATGACATGGGTGTATTTCTTGAAAAACAAGAGTGAAGTGATCACAAAGTTCAAGATATTCAAGCCTTATGTGGAGAACCAATCGGAGAGTCGAATCAAAAGGCTTAGAACAGATGGAGGTGGAGAATTTCTATCAAGAGAATTCATCAAACTATGTCAAGAGAGTGGCATACATCATGAGATAACAACTCCTTACTCTCCACAACAAAATGGTGTTGCGGAAAGGAGAAACAGAACACTCGTAGAGATGGCAAGATCAATGATCGAAGAGAAGAAGTTATCTAACAAGTTTTGGGCTGAAGCTATTGCAACATCAACATACTTGCAAAATAGATTGCCATCTAAGTCACTGGAAAAAGGAGTTACACCAATGGAGATATGGAGTGGAAAGAAACCAAGTGTTGATCACTTGAAAGTTTTTGGATGTGTATGTTACATACACATACCGGATGAGAAGAGAAGAAAGCTCGACACTAAAGCCAAGCAAGGGATATTCGTAGGCTACAGCAATGAATCAAAAGGGTATAGAGTGTTCTTGCTAAATGAAGAAAAGATCGAAGTGTCAAAAGATGTGACATTCGATGAGAAGAAAACATGGAGCCATGATGAAAAAGGAGAAAGAAAAGCGATTCTATCGCTAGTCAAGATCAATTCACAAGAACAAGGAGGAGGGAATGATCTAAACGCCCATATAGATCAAGTAAGTAACGCATTCAATCAACTTCATATTTCGAGTAGAGGAGTGCAAAACTCACATGAAGAAGGAGAAGAATCTGTTGGTCCAAGAGGTTTCAGATCAATCAATAATCTTATGGACCAAACAAATGAAGTTGAAGGAGAGGCTCTTATACATGAGATGTGTCTCATGATGGCTGAAGAACCACAAGCTTTGGAGGAAGCAATGAAAGATGAAAAGTGGATAGAAGCCATGAGAGAAGAGTTGCGAATGATAGAGAAGAACAAAACATGGGAAGTTGTGGCGAGACCAAAAGACAAAAATGTGATCAGTGTCAAATGGATCTTTCGGTTGAAAACTGATGCAAGTGGAGAAGCAATCAAACGCAAAGCAAGATTGGTGGCCAGAGGATTCACACAAGAATATGGTGTGGATTATCTTGAAACTTTTGCACCGGTTTCAAGATATGATACAATAAGAACCATAATGGCGATTGCGGCTCAACAAGGATGGAAACTCTTCCAAATGGATGTGAAGTCAGCGTTCTTAAATGGAGACTTGGAAGAAGAAGTTTACATAGAACAACCACCAGGTTTCATAGAAGAAAAAGAAGAAGGAAAAGTTCTTAAACTTCACAAAGCGCTATACGGGTTAAAACAAGCACCTAGAGCATGGTATGGACGCATTGATGGATACTTTATCAAGAATGGTTTTGAGAGAAGCATCAATGATGCAGCATTTTATGTGAAGAAGACTTCAAAGGAGATATTGGTGGTTAGTCTCTATGTTGATGACATCATAGTCACAGGAAGCAACGTAAAAGAGATTGAACGATTCAAGGAGGAGATGAAGAATGAGTTTGAAATGACAGACTTAGGAGAACTAAGTTACTTTCTTGGCATGGAAGTAAACCAAGACGATGAAGGCATTTTCTTATCACAAGAAAACTACGCAAAGAAGCTTTTGAAGAAATTTGGAATGCAAGAGTGCAAGAGTGTGTCAACGCCATTGACGCCCCACGGTAAAATAGAGGAGGTCTTAAGTGAAAAGCTTGAAGACGTTACGATGTATAGAAGCATGATTGGAGGTATGTTGTATCTTTGTGCTTCTAGACCAGACATCATGTATGCGAGTTCTTACTTGTCTCGCTACATGAGATCTCCATTAAAGCAACATCTTCAAGAAGCCAAAAGGGTTCTTAGATATGTTAAAGGTACTTTGACATATGGGATTCATTTCAAGCGAGTAGAAAAACCAGAATTGGTGGGATTTTCTGATAGCGATTGGGCCGGATCAGTTGAGGACAAGAAGAGTACAAGTGGCTACGTCTTTACGATCGGATCAGGTGCATTTTGTTGGAATTCCAGCAAGCAGAAGACGGTTGCCCAATCAACGGCCGAGGCGGAGTACATTGCCGTTTGCTCAGCAGCAAACCAAGCAATATGGTTACAAAGGTTGGTGAATGAGATCGGTTTCAAGGCAGAGAAAGGTATAAGGATCTTCTGTGATAACAAATCAGCGATTGCAATCGGAAAGAATCCAGTTCAACATCGTCGGACCAAGCATATCGACATCAAATATCATTTCGTTCGAGAGGCTCAACAGAATGGGAAGATCAAACTTGAGTACTGTCCAGGAGAGTTACAAATAGCTGACATATTGACAAAGCCTTTAAACACAACAAGGTTCGAGGTCTTACGAGAAGAGCTAGGCGTAACTATGAAGCCATGATCAAGGAGGAGTGTTGGACGTGATCAAGTCTTCATCTTATTTTATTATCTTAGAGGAGTAGTATATTATATAGTTAAGTAACTGATTTATAAACTATTCGTATCACACCGAAAAGATACGTATAGAATTGTTAACTACAAAACAGTTACGTGTGTGTGTATGTGTCTTTACATTGGGTTGTCTTCTAGAGACGTGTCCCTCAGTTAAAGTGTGTCATGTAAACCTATAAATACTGTTTATGTATCTAATAAAAGTGTGTGGTTTGTGTTTACAATAATTAGTGCAATACGTTGAGTGTCGAAAGAGAAACAGAGAGAGTAAGACAAAACAGAGTAAAATCTGTGTTGTCCGATCCTTAATAACTTTGAGAGATCAAAGTTCTACA
>RU67
TGTTGGGATAAGCATGAAGTCAATAAATTAGGGAATAAAAGTTATGTTTTAAAATAGGATTAAGATAAATCTTTAGGAGTAATCTAAAGATATGTTAGGAGTTATCTACATCTTATTCTATTGTGTTTGTTATCATCCCTCTCCTATATAAGAGTTGCCAAAGTTGTGGTAAACCTTAAGAGATTTGAGAGAGAGATTGAAAGCTTTGTTTTGAGTTATTTTCAAAGCTAATAAAAGGAGTGCTTTTATATTTGATCTAAGTATTCAAATCTTTATTTGGTATCAGAGCATAACCTAGGTTTCAATTTTTCTTTTTCGAATATGAGTGAAATTGTTGCTGCAAGCAACAAACCTAAAGAAGGGGGGGGGGGGGTCATCATCCATTCATTGTCCCATGCTGAACAACGCTAATTACACGGTGTGGACTATGAGGATGGAGGCTACTCTCCGAGTGCATAAAGTTTGGGAAACAATCGATCCTGGATCAGATGACATGGAGAAGAATGATATGGCTCGAGCTCTTTTATTTCAATCCGTACCCGAATCAACTATCTTACAAGTCGGAAAACACAAGACCTCTAAAGCCATGTGGGAAGCCATCAAGACAAGGAACCTCGGTGCTGAAAGGGTAAAAGAAGCAAAGCTACAAACTCTTATGGCAGAGTTTGATAGACTAAATATGAAAGATAATGAGACAATCGATGAGTTTGTAGGGAGAATATCTGAGATTTCTACGAAATCAGAATCTCTTGGAGAAGAAATAGAAGAGTCAAAGATTGTGAAAAAATTTCTGAAAAGCTTGCCACGAAAGAAGTATATACATATCATTGCAGCATTAGAGCAGATTCTCGATCTCAACACAACCGGATTTGAAGATATAGTAGGAAGGATGAAAACATATGAAGATCGGGTTTGTGATGAGGATGATTCACCGGAGGAACAGGGTAAACTCATGTATGCAAATTCAGAATCATCTTATGATACAAGAGGAGGAAGAGGTAGAGGTCGAGGTCGTTCTTCTGGCAGAGGACGTGGAGGATATGGTTATCAACAAAGGGACAAGAGTAAAGTCATCTGTTATAGATGTGATAAAACAGGACATTATGCATCTGAATGTCTAGATCGTTTGCTCAAACTTATTAAAGCGCAAGAACAACAACAAAACAATGAAGATGATGATGAAATTGAGTCGCTTATGATGCATGAGGTGGTTTATTTGAATGAGAGAAGCGTGAAGCCAAAGGAGTTTGAAGCTTGCTCAGATAATAGCTGGTATTTGGATAATGGTGCGAGTAACCATATGACAGGTAATCTTCAGTGGTTCTCCAAGTTGAATGAGATGATCACAGGAAAGGTGAGATTCGGTGATGATTCTCGTATTGACATAAAAGGGAAAGGTTCAATTGTGCTCATCACCAAAGGAGGAATACGCAAGACATTGACTGATGTCTACTTTATACCGGATCTAAAAAGCAATATCATTAGTTTGGGACAAGCCACTGAAGCAGGCTGTGATGTTAGAATGAAGGATGATCAATTAACGTTGCATGATCGTGAAGGGTGTCTGTTACTAAGAGCAACACGCTCCAGAAACAGACTTTACAAAGTCGATTTAAATGTTGAAAACGTGAAGTGCTTACAACTCGAAGCAGCAAGTGAGTCAACTAAATGGCACGCACGTCTTGGACATTAACTTTGACACAATCCAAGCTATGGTAAGAAAGGAATTGGTTATCGGAATCTCTAATATTCCAAAGGAGAAAGAGACGTGTGGTTCATGCCTCCTTGGAAAACAAGCAAGGCAGCCATTCCCTAAAGCAACTACTTATCGAGCATCACAAGTATTGGAACTTGTTCATGGTGATCTTTGTGGTCCGATAACACAATCTACAACTGCTAAGAAAAGATACATACTCGTGCTGATCGATGATCACACTCGTTACATGTGGTCTATGCTATTGAAGGAGAAGAGTGAGGCATTTGAAAAATTCAGAGATTTCAAGACTAAAGTTGAACAAGAAAGTGGAGTTAAGATCAAAACCTTCAGAACAGATAAAGGAGGAGAGTTTGTCTCTCAAGAATTTCAAGATTTCTGTGCAAAAGAAGGCATCAACAGACACTTAACCGCTCCATACACACCACAGCAGAATGGAGTTGTTGAAAGGAGAAATAGAACGTTGCTAGGTATGACAAGAAGCATCTTGAAGCACATGAAAATGCCTAACTATTTGTGGGGAGAAGCAGTAAGGCACTCAACCTATATCATCAACAGAGTAGGAACAAGATCTTTGCAGAACCAAACACCATATGAAGTTTTTAAGCAAAGAAAGCCGAATGTAGAACACTTACGTGTATTTGGATGTATTGGTTATGCCAAGATTGAAGGTCCACATTTGAGAAAGCTTGATGATAGGTCAAAGATGCTTGTTTATCTTGGAACTGAACCAGGCTCCAAAGCATATCGTCTTCTTGATCCAACTAACCGCAAAATTATCGTAAGCAGAGATGTGTACTTTGATGAAAACATGAGCTAGAAGTGGAACAATTCAGATTCTGAAACTCGGGACATCTCTGGAACATTCTCACTTACCTTAGGAGAATTTGGAAACAATGGAATTCAAGAAAGTGATGATATAGAAACAGAAAAAAACGGAGAAGAAAGTGAGAACAGTCACGAAGAAGAAGGAGAAAACGAACACAATGAACAAGAACAGATTGATGCTGAAGAAACACAACCCTCACATGCTACTCCTCTGCCAACATTAAGAAGATCAACAAGACAAGTTGGAAAACCAAATTATTTGGACGATTATGTCTTAATGGCAGAGATCGAAGGCGAACAAGTTCTATTGGCAATTAATGATGAACCATGGGATTTTAAAGAAGCAAACAAGTTGAAAGAATGGAGAGATGCTTGCAAAGAAGAGATCCTGTCAATAGAGAAGAACAAAACTTGGAGCTTAATTGATCTTCCAGTTAGAAGAAAAGTCATAGGGTTAAAATGGGTTTTTAAGATCAAGCGAAATTCAGATGGCAGCATAAACAAGTACAAGGCAAGGTTAGTAGCAAAGGGTTATGTTCAGAGGCATGGTATTGACTACGATGAAGTATTTGCTCATGTAGCTCGTATTGAAACAATTCGAGTCATCATTGCCTTAGCAGCATCAAACGGATGGGAAGTACATCACTTAGACGTCAAGACCGCTTTTCTCCATGGGGAACTAAGAGAAGATGTTTATGTTACACAACCTGAGGGCTTCACAAATAAAGACAATGAAGGGAAAGTCTACAAATTACACAAGGCTCTTTATGGTTTAAAACAAGCACCTCGTGCTTGGAACACTAAGCTGAACAAAATTCTTCAAGAACTGAATTTTGTAAAGTGTTCTAAAGAACCATCAGTGTACAGAAGACAAGAAGAAAAGAAGCTTCTCATTGTGGCTATTTATGTTGATGATTTACTTGTGACAGGCTCTAGCTTGGATCTAATACTCTGTTTCAAGAAAGATATGGCTGGAAAATTCGAAATGAGTGATCTGGGACAGCTCACGTACTACCTTGGCATTGAAGTTCTCCATAGAAAGAATGGCATCATATTAAGACAAGAGAGGTATGCAATGAAAATTATAGAAGAAGCTGGAATGAGTAACTGCAACCCGGTCTTAATACCAATGGCAGCAGGATTAGAGCTCTGCAAAGCACAAGAAGAGAAGTGCATCACCGAAAGAGACTACAGAAGAATGATTGGATGTCTGAGATACATAGTGCATACTCGGCCGGATCTCTCTTATTGCGTTGGTGTACTAAGCAGGTATCTACAACAACCGAGGGAATCACATGGAAACGCACTGAAGCAAGTTCTAAGGTATCTCAAAGGAACTATGTCTCATGGTCTGTACCTCAAGAGAGGATTCAAGAGCGGATTAGTAGGCTATAGTGATAGTAGTCATAGTGCGGATTTGGATGATGGAAAAAGCACTGCCGGTCATATCTTCTATCTTCATCAATGTCCCATTACATGGTGTTCACAAAAACAACAAGTAGTGGCTCTTTCATCTTGTGAAGCGGAGTTCATGGCAGCTACTGAAGCAGCCAAGCAAGCCATATGGTTACAAGACCTATTCGCAGAAGTGTGTGGGACAACAAGTGAGAAGGTGATGATTCGAGTGGATAACAAGTCGGCGATTGCTCTTACTAAGAATCTTGTCTTTCATGGTAGGAGTAAACATATTCATCGAAGGTATCATTTCATAAGAGAATGTGTTGAGAATAACTTAGTCGAAGTGGATCATGTTCCCGGAGTTGAGCAAAGAGCTGACATTCTAACCAAGCCACTTGGAAGGATTAAGTTCAGAGAGATGAGAGAACTAGTAGGAGTTCAGTGTGTGTTGGAAGATGACTTCAAGCTTAAAGGGGAGTTTGTTGGGATAAGCATGAAGTCAATAAATTAGGGAATAAAAGTTATGTTTTAAAATAGGATTAAGATAAATCTTTAGGAGTAATCTAAAGATATGTTAGGAGTTATCTACATCTTATTCTATTGTGTTTGTTATCATCCCTCTCCTATATAAGAGTTGCCAAAGTTGTGGTAAACCTTAAGAGATTTGAGAGAGAGATTGAAAGCTTTGTTTTGAGTTATTTTCAAAGCTAATAAAAGGAGTGCTTTTATATTTGATCTAAGTATTCAAATCTTTA
>RU68
TGTTGGAGTAAGCTTGAAATAACTTAATAAATAAGTTATTAAATATTACAAAGGATTATGTTAAATCTCTAGGAGTTATCTAGATATTTAAATTAGGAGTTATCTAATGTTAATCCTAGTATGATTAGGTCTAATTATTCTCTATATATATGAGTCCCAAGGTGTGGTTGACCATATGAGTTTTAAAGAGATTAAGATTTAGAGATTGTTTAGGTTTTGAGTTATTTTCCTAAACTATAAAGAGAGTTATTCTTAAATCTTTGAGTTCTTAATCTTCTTTGAAAACTAGATTTGGTATCAGAGCATCTAGGTTTGATATTGAAACACAAACATGAGTGAAATCGTTGAAGCAACAAGCAAAGGTAAAGAAGGTGGAGGATCAGCGTCGATCCAATGTCCGATGCTAAACTCCGTCAACTATACTGTATGGACCATGAGGATGGAGGCTGTGCTTAGAGTACACAAACTTTGGGGAACAATTGAACCCGGATCAGCCGACGAAGAGAAGAATGATATGGCTCGGGCTTTGCTCTTTCAATCCATACCTGAGTCGTTAATTTTACAAGTTGGTAAACAAAAGACTTCTTCAGCTGTCTGGGAAGCCATAAAATCAAGAAATCTTGGTGCAGAACGAGTAAAAGAGGCGAGATTACAGACACTTATGGCAGAATTTGATAAGCTGAAGATGAAGGATAGTGAGACGATTGATGATTACGTTGGTAGGATCTCAGAGATTACTACAAAAGCTGCAGCTTTAGGAGAAGATATAGAAGAATCCAAGATCGTTAAAAAGTTTCTCAAAAGTTTGCCAAGAAAGAAATACATACACATTGTTGCAGCCTTAGAACAAGTTCTTGATCTGAAAACAACTACCTTCGAAGACATTGCAGGAAGAATCAAGACTTATGAAGACAGAGTTTGGGACGATGATGACTCACATGAAGACCAAGGCAAACTTATGTGTGTTAAAACATAATCACAAGATGGCAAACTCATGTATGCAAATTCGGATTCACAAGGGCAATACGAATTTCAGGACAGAGGTAGAGGAAGAGGTCGTGGACGATTTGGAAGAGGAAGAGGAAGAGGTTATCAACAAAGAGATAAAAGCAAAGTCACATGTTATAGGTGTGATAGACTCGGGCACTATGCCTCTGATTGTCCAGACCGTCTTCTCAAGCTGATCCGACTCCAAGAACAGAAAGAAAAAGAGGAAGATGACACTCATGAAGCAGAATCACTTATGATGCATGAGGTGGTATATCTCAACGAGAAGAATATTCGCCCAACAGAGTTAGAATCGTGTATTAACAATGCTTGGTATCTTGACAATGGTGCTAGTAACCATATGACGGGAAATCGTGCTTGGTTCTGTAAGCTTGATGAGATGATCACAGGGAAAGTAAGGTTCGGTGATGATTCATGCATCAATATAAAAGGAAAGGGTTCGATTCCTTTTATTAGTAAAGGAGGTGAAAGAAAAATACTATTTGATGTTTACTACATACCAGACTTGAAGAGTAACATCTTAAGTTTAGGACAAGCAACTGAATCAGGGTGTGACATCAGAATGAGAGAAGACTACTTAACCTTGCATGATCGAGAAGGAAATCTACTAATAAAGGCGCAGCGATCAAGGAACAGATTATATAAAGTGAGTCTAGAAGTTGAAAACTCCAAGTGCCTGCAGCTCACAACAACAAATGAATCAACAATATGGCATGCCAGACTAGGACACATCAGTTTTGAGACCATTAAAGCTATGATAAAGAAAGAACTTGTTATTGGGATATCTAGCTCAGTTCCACAAGAAAAGGAAACATGCGGTTCTTGTTTGTTCGGAAAACAAGCTAGACATTCATTCCCAAAAGCAACTTCTTATCGTGCAGCACAAGTACTTGAACTCATCCATGGTGATCTCTGTGGACCTATTTCACCATCTACAGCAGCTAAGAAGAGGTATGTATTTGTATTGATTGACGATCATTCACGATACATGTGGTCTATTCTACTAAAGGAGAAAAGTGAAGCGTTTGGAAAGTTTAAAGAGTTTAAGGCACTAGTTGAGCAAGAGTGTGGGGCTATCATCAAGACATTCAGAACTGATAGAGGGGGAGAGTTCTTATCACACGAATTTCAAGAGTTTTGTGCAAAAGAGGGAATCAATAGACACTTAACTGCACCATACACGCCTCAGCAGAATGGAGTTGTGGAGAGAAGGAACAGAACACTCCTAGGAATGACAAGAAGTATTCTCAAACACATGAACATGCCGAATTATCTTTGGGGAGAAGCTGTGAGACATTCGACTTATCTTATAAACAGAGTTGGAACAAGATCACTTTCAAATCAAACACCTTATGAAGTCTTTAAACATAAGAAGCCGAATGTTGAACATTTAAGAGTGTTTGGTTGTGTTAGCTATGCTAAAGTCGAAGTTCCAAATCTGAAGAAATTGGATGATAGGTCTCGGATGCTTGTTTATCTTGGTACAGAACCTGGTTCTAAAGCGTATCGACTACTTGATCCAACAAAAAGAAGAATCTTTGTGAGCAGAGATGTCGTCTTTGATGAAAACAGAAGCTGGATGTGGCAAGAATCAAGCTCAGAAACTGACAAGGAATCAGGGACATTCACAATTACCTTAAGCGAGTTTGGAAATAATGGAGTCACAGAGAATGATATCTCTACAGAACCAGAAGAAACAGAAGAAGCTGAGATAAATGGAGAAGATGAGAATATCATTGAAGAAGCAGAAACTGAAGAGCATGATCAATCTCAAGAAGAACCTCAACCCGTAAGAAGATCACAAAGACAAGTAATCCGACCTAACTACTTGAAAGACTACGTGTTATGTGCAGAAATCGAAGCAGAACACCTTTTACTTGCTGTCAATGATGAACCGTGGGACTTCAAAGAAGCAAACAAGTCAAAAGAATGGAGAGATGCTTGTAAAGAGGAAATTCAATCAATAGAGAAGAATCGCACTTGGAGTTTGGTCGATCTCCCTGTTGGAAGCAAAGCAATAGGAGTCAAGTGGGTTTTTAAACTGAAGCATAACTCTGATGGCAGCATAAATAAATATAAAGCAAGACTAGTGGCAAAAGGATACGTTCAACGACATGGTGTAGACTTTGAAGAAGTATTTGCTCCGGTGGCTCGTATTGAAACAGTTCGTCTCATAATTGCTTTAGCAGCCTCAAATGGTTGGGAGATACATCATTTGGATGTTAAAACTGCATTCCTTCATGGGGAATTAAGAGAAGATGTCTACGTCTCACAACCTGAAGGCTTCACAAACAAAGAAAGCAAAGAGAAAGTCTACAAACTGCACAAAGCTCTCTATGGATTACGTCAAGCACCCCGGGCTTGGAACACTAAGCTAAATGAAATTCTCAAAGAGTTGAAGTTCGAAAAATGTCACAAAGAACCCTCATTATACAGAAAACAAGAAGGCGAGAACATTCTTGTTGTAGCCGTATATGTGGATGACCTTCTTGTCACAGGCTCTAACTTAGACATCATTCTCAACTTTAAAAAGGGAATGGTTGGAAAGTTCGAGATGAGTGACTTAGGTAAACTCACATATTATCTTGGTATAGAGGTTCTACAAAGTAAAGATGGGATTACGCTGAAACAAGAAAGATATGCAAAGAAGATCTTAGAGGAAGCTGGAATGAGTAAGTGTAACACAGTCAATACACCAATGATAGCTAGTTTGGAGCTGTCTAAAGCACAAGATGAGAAGAGGATTGATGAGACTGATTACAGAAGAAATATTGGTTGTCTTCGTTACTTACTCCACACCCGTCCGGATCTCTCTTACAATGTTGGCATACTGAGTAGATACTTGCAGGAACCGAGAGAATCACATGGAGCTGCACTCAAGCAAATCCTAAGGTACCTTCAAGGAACAACTTCACATGGACTTTACTTCAAGAAAGGAGAAAATGCAGGATTGATCGGCTATAGTGACAGCAGTCACAACGTGGACTTAGATGATGGTAAAAGCACCGGAGGTCATATTTTCTATCTTAATGATTGTCCCATCACATGGTGTTCACAGAAGCAACAAGTGGTTACGCTATCTTCTTGTGAAGCTGAATTTATGGCAGCCACTGAGGCAGCTAAACAGGCTATTTGGCTCCAAGAACTTCTGGCTGAAGTCATTGGTACTGAGTGTGAGAAGGTAACAATTCGAGTTGATAACAAGTCTGCTATAGCTCTCACAAAGAACCCGGTGTTCCACGGGAGAAGTAAACACATCCACCGGAGATACCATTTCATTCGGGAGTGCGTTGAAAATGGACAAATTGAAGTAGAACACGTTCCCGGAGTAAGACAAAAAGCTGATATACTAACAAAGGCTCTTGGGAAGATTAAGTTCTTAGAGATGAGAGAGCTTATTGGAGTACAAGGAGTGTCAAAAGAAGATTTCAAGCTTAAAAGGGAGATTGTTGGAGTAAGCTTGAAATAACTTAATAAATAAGTTATTAAATATTACAAAGGATTATGTTAAATCTCTAGGAGTTATCTAGATATTTAAATTAGGAGTTATCTAATGTTAATCCTAGTATGATTAGGTCTAATTATTCTCTATATATATGAGTCCCAAGGTGTGGTTGACCATATGAGTTTTAAAGAGATTAAGATTTAGAGATTGTTTAGGTTTTGAGTTATTTTCCTAAACTATAAAGAGAGTTATTCTTAAATCTTTGAGTTCTTAATCTTCTTTGAAAACTAGA
>RU69
TGTTGGAGTAAGTTTGAAATGACTTGAGCAATAAGTCATTAAAGAATAAGAAGGATTATGTTAAATCTTTAGGAGATATCTAAAGATATATGTTAGGAGTTATCTAATGCTAATCCTAGTATGTTTTGGTTTATTAATCTCTATATATATGAGTCCCAAGCTGTGGTTGACTATATGAGTTTAGAGAAATTAAGACTTTGAGATTGTTTACGTTTTGAGTAATTTTCCTAAGCTTAATAAGAAAGTAAGCTTAATAAGAAAGTAATTCTTATATCTTTGAGTTCTTAATCTTTTTTGAAACTAGAATATTAATACTTCTTGCTGAAGTCATAGGTACAATGTGTGAGAGAGTAAAGATTCGAGTTGATAACAAATCTGCTATAGCTCTCACAAAGAACCCGGTGTTTCACGGGAGAAGCAAACACATCCATCGAAGATATCATTTCATACGGGAGTGTGTTGAGAATGGTCAAGTTGAAGTAGAACATGTTCTCGGAGTTCGACAAAAGGCTTACATACTAACAAAGGCGCTTGGGAAGATCAAGTTCTTGGAGATGAGAGATCTCATTGGAGTACAAGAGGTGTCAAAAGAAGTTTTCAAGCTTAAAGGGGAGAATGTTGGAGTAAGTTTGAAATGACTTGAGCAATAAGTCATTAAAGAATAAGAAGGATTATGTTAAATCTTTAGGAGATATCTAAAGATATATGTTAGGAGTTATCTAATGCTAATCCTAGTATGTTTTGGTTTATTAATCTCTATATATATGAGTCCCAAGCTGTGGTTGACTATATGAGTTTAGAGAAATTAAGACTTTGAGATTGTTTACGTTTTGAGTAATTTTCCTAAGCTTAATAAGAAAGTAAGCTTAATAAGAAAGTAATTCTTATATCTTTGAGTTCTTAATCTTTTTTGAAACTAGA
>RU70
TGTAAAGGTGTGATTCAAACTTCTGGTTTAGCCTGATGTCGACTTGGTTTAATCAGTTAGTTGTTGGATCACGGTTCAATGCCGGTTTGGTATTGGTTGAAGGAGAAAGGAGAAATCGGTTTGAGTTCAGTAGAAGATTGAAGAGACTCTCTTGGTATTAGAGGGTTTGACTTGGACTCTGTTATAAATAGTCTTCTTCTTCCTTTGTTCGTTGTAACAGAAAATTCTTATCTCAATTCTTCTCCTTTGTAACACGATCTTGAGCTCTGGGTTTTGAGCTTGAGTAAATATTGATTCATAGTGGATTGCTGGATTGAATCCAGCCCCAGACGTAGGATCATCACACCGGTGATCTGAACTGGGTAAACAATCGTGTGTTCGTTTCGTTCTTTGTTTGATTATGTTCTTGATCGATCTATTAAGTGTTCCGCGAATTGAAGCTTGATCGAGTTGTGTTGTGATTGAATCGAGTTGTGTTGAATCGATCTTTAAGTTATCGGATTGTAACAGATTGGTATCAGAGCCTAAGGTTCTTTAATGGCGATGACGAACGAAGCAAGCTTGAATTCAGGGTTAAAGGCTTCGTTTCAAGTCTTTAACGAGAACTCAGACTTCTCGCTATGGAAGACAAGGATGAAAGCACATCTTGGCTTAGCTGGGCTTAAAGGAGTGATCGATGATTTCACATTGACGAAATTTGTTCCGCTAACTAAAAGTGAAGGAAAGAAGGTTGAGGAAGGTGATGATGATGGATCAGAGTCATCACAGACTAAGGAAGTACCTAATCTTGTAAAGATGGAGAAATCAGAACAAGCAATGAATGTGATTATCGCTCACGTTGGTGATGTTGTTCTGAGGAAAATTGATCACTGCAAGTCTGCTGCAGAGATGTGGGAAACCTTGAACAAGCTGTATATGGAAACATCGTTACCAAATCGAATCTATGTGCAGCTTAAGTTTTACTCATTCAAGATGAATGACACAATGTCAATTAATGAGAATGTGAATGAATTCTTGAAGATAATTGCCGAGTTAAGCAGTCTTGAGATTGTGGTAGGTGAAGAAGTTCGTGCAATATTGTTCTTGAATGGATTGTCATCAAGATACTCTCAGTTAAAGCATACCCTGAAGTATGGGAACAAAGCTTTGTCTCTGCAGGATGTAATCTCCTCTGTTAAGTCGTTGGAGAGAGAGCTAAATGAATCTCTAGATCTTGAAAGAAGCTCCTCAACGGTCTTGTATACTACTGAAAGAGGTAGACCACTAGTGAGAAACAATGAGAACAATCAAAACAATCAGAAGGGTGGTCAAGGCAGAGGTAGAAGCAGGTCAAACTCTAAAACAAGAGTAACCTGCTGGTTTTGCAAGAAAGAAGGTCATGTTAAGAAAGACTGTTTTGCTAGAAAGAAGAAAATGGAAACAGAAGGTCCTGGTGAAGCTGGTGTCATCATAGAGAAACTTGTTTTCTCTGAAGCACTAAGTGTGAATGATCAGATGGTTAAAGATCTATGGGTTTTGGACTCGGGGTGTACTTCACACATGACTTATAGAAGAGACTGGTTCTGTGATTTTCAGGAAAATGGATCTACAACCATACTACTCGGAGATGATCACTCAGTTGAATCGCAAGGCCAAGGTTCCATAAGAGTTAACACACATGGAGGATCTATAAAGATTCTAAACAATGTCAAGTATGTGCCAAACCTGAGAAGGAATCTCATCTCCACAGGAACACTTGACAAGTTAGGGTATCAACATGAAGGTGGAGCAGGAAAAGTGAGATACTTTAAGAATCAGGTTACTGCTTTGTGTGGAAGCTTAGTCAACGGTCTGTATATTCTTGATGGTGAGACGGTGATGACTGAAAGTTGTGCAGCTGTGGACTCACAGAGTAAAACAGCATTGTGGCATAGCAGGTTAGACCACATGAGTTTAAATAACCTGAAAGTTCTTGCTGGTAAGGGTCTATTGAACGGTAAAGAAATCAAAGATTTTGGATTTCTGCGAACATTGTGTAATGGGAATGTCCAAGAGACTGAGTTTCAATGTGGGAAAACATGATGTTGTGGAAGCACTGAGCTATGTTCATGCAGACCTCTGGGGATCATCAAATTTATCACCCTCCTTATCAGGTAAACAATACTTTCTCTCTATCATAGATGATAAGACTAGAAAAGTATGGTTATATTTCCTTAGGACTAAGGATGAAACTTTTGATAAGTTTTGTGAATGGAAAGAACTTGTAGAGAATCGGGTGGATAGAAAGGTTAAGTGTTTGAGAACAAATAATGGGTTGTAATTTTGCAATACTAAGTTTGACAGGTACTGCAAGACCCATGGTATTGAAAGACATAGGACGTGTGTGTACACACCACAGCAAAATGGTGTTGCAGAGAGAATGAACAGGACGATCATGGAGAAAGTGAGATGTTTACTGAATGAGTCAGGTCTGGATGAGAGTTTCTAGGCTGAAGCAGCTGCAACTGCTGCATACATCATTAACAGATTTCCTGCCTCAGCCATTGATCATAATGTTCCTGAAGAACTATGGCTAAACAGAAAGCCGGGATACAAACACTTGAAGAGATTTGGATCAATCGCATATGTTCATCATGATCAAGGAAAGCTGAAGCCAAGAGCATTGAAAGGAGTGTTCTTAGGTTACCCTGCTGGCACAAAAGGTTACAAGATATGGCTGCTTGATGAAAGAAAATGCGTGATAAGTAGAAATGTGATATTTCGAGAAGATATGGTCTACAAAGACCTGAACAAAGATGTGAATGATGCAGTAGCAGAAGACGCTGAAGCATCAACATCAAATTCTGATGTTATTTCAGAATTGGTCAAGAAGCGAGTCAGTTCTAAGCAAGGTGGAGTAATTACTGAGCTGGTAGAAGTCTGTGAAAGTGAATCTGAAGAAGATTCTGAAGAACCTGCAGAAACTGCAGTTACTCAGTCACCTGAACCAAGTGGGTTGACAAATTATCAACTTGCAAGAGACAGAACTCGAAGACAGATCGTAGCTCCGGTTAAGATGAAAGACTATTCTCAATTTGCATTTGCGTTAATGACATATGAGATACTGAATGTGGAAGAAGAACCACAATGTCTTCATGATGCTCAAAAGGATGAAAACTGGGAGCTATGGAATGGAGCTATCGGTGAAGAAATGGATTCTTTAACAAAGAATGGTACTTGGGAACTTGTTGACAGACCAAAGGACAGAAAGGTTATCAGTTGCAGGTGGTTATTCAAAATCAAAGTTGGTATACCGGGTGTTGAATCCAAGAGATACAAGGCAAGACTTGTTGCAAGAGGATTCTCACAGAAAAAAGGAATTGACTACCAGGAAATATTTGCCCTTGTGGTTAAACACACGTCTATCAGAGGCTTAATGTTTGTGGTGGTTAATCTTGACTTAGAGCTTGAACATATGGATGTTAAAACAGCCTTCTTACATGGTGAATTGGAAGAAGAGTTGTATATGGAGCAGCCAGAGGGTGTGGTGTCAGTTGGAAACGAAGACAAAGTTTTTCTTCTCAAGAAGTCCTTGTACGGTTTGAAGCAGGCGCCAAGGCAATGGAACAAAAGGTTTAACAAGTTTATGACAGATGAGAAATTTCAGAGAAGTGATCATGATCAGTGTGTATATGTGAAGACAATGAACAATGGAGAACTTGTCTATCTTCTGTTATACGTTGATGACATGTTGATTGCAGCTAAGAATATGTCAGAGGTTAACAAGGTTAAGAAGAGACTCAGTAGTGAGTTTGAGATGAAAGACATGGGACCTGCAAATAAGATTCTTGGTATTTAAATCACAAGAGATAGAGTGAATGGAGTTTTGTGTTTATCTCAAGCAGGATACTTGAAAAAGGTGCTAAAGAGATTCAATATGAGTAATTGCAAGTCAGCTCTAACTCCTATTGGTACACATTTTAAACTTGCATCTGTGCAGGACGATTCAGAGTGCATAGATACAGTTAAAACTCCATACTCAAGTGCTGTTGGAAGTGTAATGTTCGCGATGATCAGCACTAGACCAGACTTAGCCTATGCAATAGGACTAGTTAGTCGTTTCATGAGTAAACCAAGATCAGTTCATTGGGAAGCAGTCAAGTGGCTGCTAAGGTACATAAAAGGATCACAGGATCTGAGTTTGGTGTATACTAAAGGGAAAGATCTCAGTGTCATTGGTTACTGTGATTCAGATCATGGTGGAGACTTGGATAGGAAAAGGTCTACTAGTGGATACGTTTTCACAGTAGGAGGTAATACAATCAGTTGGAAGTCTTGTCTACAATCCGTAGTGGCTTTGTCATCAACTGAAGCAGAGTTTATAGCTTTGACTGAAGCAGTAAAAGAAGCTATATGGGTTAAAGGGTTGCTTGAAGATCTCGGTTTTCAGCAGGATAAAGCACAGGTCTGGAGTGATTCTCAGTCAGCGATCTGTTTATCGAGGAATAGTGTGTTCCATGAGCGAACCAAACACATGGCACGCAAGAGGTCATTTCTGAGTGAGATTATTGAAGAAGGAAACATTGAAGTTGTGAAGATTCACACTTCTATTAATCCTGCTGATATGTTGACCAAGTACATTCCCGTGAAAAGTTTTGATTCAGCTTTAGATACTCTGAAGCTGATCGAATGGAAGTAAGCTCTTAAGCTTGCATTGCTGGAGGTTAAGTCCAAGCATGGCAGTCTACTGTGTTGAAGAAGATTTGTATCAAGATGGAGAATTGTAAAGGTGTGATTCAAACTTCTGGTTTAGCCTGATGTCGACTTGGTTTAATCAGTTAGTTGTTGGATCACGGTTCAATGCCGGTTTGGTATTGGTTGAAGGAGAAAGGAGAAATCGGTTTGAGTTCAGTAGAAGATTGAAGAGACTCTCTTGGTATTAGAGGGTTTGACTTGGACTCTGTTATAAATAGTCTTCTTCTTCCTTTGTTCGTTGTAACAGAAAATTCTTATCTCAATTCTTCTCCTTTGTAACACGATCTTGAGCTCTGGGTTTTGAGCTTGAGTAAATATTGATTCATAGTGGATTGCTGGATTGAATCCAGCCCCAGACGTAGGATCATCACACCGGTGATCTGAACTGGGTAAACAATCGTGTGTTCGTTTCGTTCTTTGTTTGATTATGTTCTTGATCGATCTATTAAGTGTTCCGCGAATTGAAGCTTGATCGAGTTGTGTTGTGATTGAATCGAGTTGTGTTGAATCGATCTTTAAGTTATCGGATTGTAACA
>RU71
TGTCAAGGATACTAATTGATCATAAAAATATTTTGATTGACACACTTATAGAAACTGTGTAAATGACGATAGTCTAGAATCTTCTTCTGTAATTCCTTTATAAAGGATTGTACATTCTCTCGTGAATAATAAGAAAACATAACTTCCTTACATGGTATCAAGAGCAAAAAGATACCCTAGAAACCTCTAAATTCTTTTTATTTCTCGCAGCCGCCTCTCTCCTCTATAATCTCTTTTCTTTTTCTTCTCCTCTGTTTTCTATCTCCTGTTTCTTTCTCTCACACAATGGCTGCTATTGATGCAATCGACACTACTCAGGCTCTCCTCAATGTGAACATGTCCAATGTCACAAAACTTACCGCTGGCAACTACCTGATGTGGAGCCTTCAGGTCCATGCACTTCTAGATGGCTATGATCTCGCCGGTCATCTTGATGGCTCACTGCCTGCACCACCACCCACCATTGAAATCATTGGTGTCGTTACACCAAATTCAGCTTTCACCAAATGGAAACGCCAGGATAAGCTTATCCACTCGTGGCCTCATCGGTGCAATCTCTCTTCCGGTCCAGTCAACCTTCTCTAGAGCACTCACCACTAATGAAATCTGGAAAACACATGCCAACATCTATGCCAAGCCGAGCTGGGGTCACATCCAACAACTGCGCATCCAATTAAAGCAGCAGACCAAAGATATAAACACAGTCGATGAATATATGCAAGGTCTCATCACTAAGTTTGATCAACTAGCACTTCTCGGCAAACCTCTACAACATGAAAAGCAAGTTGAACACATTCTCCTAGGATTGCGTGAAGACTACAAAAGCGTCATAGAGCAGATTGAAGGACGTGACTCCCCTCCCTCCATTCCAGAGATTCATGAGAAGTTGCTCAACAAGGAAAACAAGCTGCTGTCCACAACTACGTCCTTCTCCCCGGTGATTCCCGTTTCTGCTGACATCGCTAACACTCGTCCTGCAAACAGAATAACCGGTCCGTTCAACCATGGCAATCACAAACCAACAATCAGCAGTTTCAGAGGAACACCAATAACAACAACTCTCGATTCAGCAAAGGCTATCAAGGAAAATGTCAACTGTGTGGAGTACAGGGACATAGTGCAAAACGTTGTCTACAACTTCAACAACATCAACAAAACAATTCACGGAATGTGTCTTATCCGCCTTGGCAGCCCAATGCCAACCTAGCGCTTGCATCCCCGCACCCAGCAAATGCTTGGCTTCTTGATAGTTGCGCAACCCATCACCTCACCAGTGATCTCAACAACCTCGCTATCCATCAACCTTACCCTGGCGATGACTCAGTCCTAATTGGTGATGGCTCGGGTCTACAAATAACACATACTGGTTTACTTTCCTTACCTTCATCCTCTCGTAACCTTACCTTACAGAATGTTTTATATGTTCCCCACATTGCTACAAACCTAATCTCTGTTTATCGCAATGTGCAATTCTTTCTCACGCTGGGATGCCAAAGACGTTCTGGAGCTATGCATTTACCACTGCAACATACTTGATCAATCGCCTTCCGTCTCCGACAATAGCCATGGAAACTCCATATCAGAAGCTCTTTGGCAGTTCACCAAACTACGGAAAGCTTCGCACATTCAGATGTCTTTATTTTCCATGGTTACGGCCATACAAGCTAGAAGAGAGATCCACTCCGTGTGTCTTCATCGGTTATGCACCAACTCAAAGCGCATATTTGTGTCTCCAAACATCCACAGGCAGGATTTATGTTTCTCGACATGTGAAATTTGATGAGCAAGTGTTCCCCTTCACTCACTCAACTCCTCCATCCGATAAATCACTTCCAACAAGCTCAAATTCCCCATTCATTCCCGTCTCCCAGATTCCGGTCACCGTGCCACTCGCTCCGATGCCTCTGGGACCCACGAGCTTCGATCTTCACCAATCACCACGTTCGCCGGCAACTTCTACAGAGACTGCGTTAGTAGATACATCCTCCTCAGCCGAAATCCAACCTTCATCCTCAAGCCCAAATCTGGCCCATACTGAAAACCCAGAAACTCAAAACTCAAATTCAACCCAAGCCCAATTACTACCACCACAAATAACCAACAATCCAAAACCCAACCCACGACACAAACCAATACTTCAACGTCCTCCTCGCAGCCAAACGTTCCACCTCGCTCAGTCGACAACGCTCACCCTATGAAAACTCGTCGCAAAAACCATATTACCAAACCAAACACTAAATACAACCTTTCTGTTGCCCTCTCCACCCACATTAAACCAGAACCACGAAATGTGAACCAGGCGTTAAATGATCCGCATTGGCGTGGAGCTTTGTCAGATGAAATTGATGCTTTTGCTAGGAATCAAACCTTTGATTTGGTCCCTCGGCAACCTCAGATGAATGTTATTGGCTGTAAGTGGATTTTTAAAAACAAGTTTCACTCTAATGGCTCTCTTAACAGGTGCAAAGCACGTCTTGTAGCAAAGGGGTACAATCAACAATTTGGTCGGGATTACACAGATACTTTCAGCCCTGTCATCAAAGCTACAACACTCCGCTTAGTCCTTGATGTTGCTGTCACTCGCTCTTGGCCACTTCAACAATTGGACGTCAATAACGCTTTCTTACAAGGGACATTGAATGAAGAAGTTTACATGGAGCAGCCACCGGGATTTGTGGATGCTGACAATCCATCACACGTCTGCCGTCTCCGCAAAGCCATCTATGGACTGAAACAAGCCCCTCGAGCTTGGTACATGGAGCTGAAAAACTATCTCCTCAGTCTTGGATTTCGGAACTCACTCGCTGATACATCCTTGTTTGTTCTCCAATGTGGTACGCAATTTGTTTATCTCCTAGTCTACGTTAATGACATTATTATCACCGGTAACAGTGACAATGGCATCAAACGAGTCTTACAATTGTTGGCAGATAGATTCTCTGTCAAAGATCCCGAAGAACTACATTATTTTCTAGGCCTTGAAGAACACCGCACACCACAAGGACTTCATCTATCCCAACGAAAATACATTTTGGATCTTCTTCATCGCCACGACATGATCAATGCAAAACCGGTTTCCACACCCATGGCGTCCTCACCAAAACTGACCACCAACTCAGGTACAACACTCTCCGATCCGACTACATATCGACAGCTTGTTGGAAGCTTACAATACCTAGCATTTACAAGACTAGATATCTCCTATGCGGTGAATCGTTTGCCTCAATTTATGCATAGACCAACAGAAGATCACTCCCAAGCAGCAAAAAGAGTACTCCGGTATCTCGCAGGAACCACAACACACGGTATTTTCTTTGCTGCTAAGAATACTCTCACTCTCCATACATTCTCTGATGCGGACTGTGCCGGCGATACAGAGGACTACGTCTCTGCGAATGCATATATAGTATATCTCGGTAGCCACCCAATCTCATGGTCGGCTAAGAAACAGAGAGGAGTAGGTCGATCTTCTACAGAAGCGGAGTATAGAGCTGTTGCCAATGCATCGTCGGAAATCAGTTGGATATGCACTCTTCTAAGTGAGCTAGGCATTACGCTATCTGCACCTCCAGTGATATATTGCGATAATGTTGGAGCAACGTTTCTTTGTGCCAACCCCGTCTTTCATTCTAGAATGAAACACATTGCCATTGATTATCACTTTATCCGTGGACAAATTCAAACCGGTGCTCTCCGAGTCCCTCACGTCAATAAAAAGGATCAACTGGCGGATGCTTTAACAAAACCACTACAACGAGCAAATTTCTTGAATTACGAGACAAGATTGGTGTTGCTAAAGCACCTCCATCTTGAGGGTGCGTGTCAAGGATACTAATTGATCATAAAAATATTTTGATTGACACACTTATAGAAACTGTGTAAATGACGATAGTCTAGAATCTTCTTCTGTAATTCCTTTATAAAGGATTGTACATTCTCTCGTGAATAATAAGAAAACATAACTTCCTTACA
>RU72
TGTGAGTAAGTGACCCCTATGCTATTAATATCCTAAGTATAGGAAAGTCTATAAAGAAGAAAGAGGGTCTTCGGTTTTGGGTTAGTCAAAGCTTAGCACGTGAGACCCACACGTGAGTACGAATAAAACTGATTCTCAGCTTTATAACCCGAGCTCTGTTTTCTTCTGGGATTGATTCTATTGTGATAGAAAGTAGAGAGAGAGAGAGAGAAGAGAGAGATTATTGTAACCGAGTAACAATCTTTGTGGCTTAGTGGATTCCGGAGAATGCCTCCGGCGAGACGTAGCGTTACGATTTGGAGCCTGAACTCGTAAAATTGTCTGTCTTCTTTTCTTTCTTGTAATCAAACGAATGACGAGAGTGATCGGTGAGCTAAAGTGAGTTGCGAATCAAATCCGATTCGTACAAATTGGTATAAGAGCTCCAGGTTCTCGTGTTGACTGAACGTTGTTACAAGGATGACGAACTCGAAGATCAAGATATCGGTGTTCGATGGAACTGGTGACTTCTCTCTCTGGAAGACACGCATGTTCTCTAATCTTCGAATCCTAGGCTTGAAGGATACTCTGGTGGAACAAGCTTCGTTCCCACCACTGTCAGAAGAAGATGAAGCAGATCCGACGAAGAAGAAGAAGCGGATCGAAGAAGAAACTGAGAAGATTGAACGATGTGAGAAAGCTATGAACATTATCTTTCTTAATGTCGGTGATAAGGTATTGAGGAAGATCGATCAGTGCAAGACTGCAGCCAAAGCGTGGATGTTGCTGGAAAGATTATATCTGGTAAAGACTTTACCAAATCATGTGTATTTGCAACTCAAGGTATACAACTATAGGATGCAAGAATCGAAGTCACTTGATGAGAACATTGATGAGTTCTTAAAGATGATCTCAGATCTAAGTAACTTGCAAATCCAAGTTCCTGATGAAGTACAAGCGATCTTGATTCTGAGTTCTCTCCCAGTCAAGTATGAAATGTTAAAGGAGACCTTGAAATATGGAAGAGAAGGCTTAAAACTTGAAGAGGTGATAAGCGCATCTAAGTAAAAAAAATTAGAGTTCCAGGCAGACTCAAGCTCAAGGTCTGCAACACAAGGTCTTCATGTTAAAGGAAATCAGAATAACAATTCAAGATCAAGATCTCAAGACGGCAAGAAGATATGTTGGATATATGGCAAAGAGGATCATTTCAAAAGGCAATGCTATAAGTGGCTAGAGAAGAACAAGTCAAGTGGGAACACACAAGAAGCAGGTGCGTCTAGGCTGGCAAAGGATGATGCTCAAGACTAGGTTGGTTTAGTAGCTTCTGAGGTAAATCTGAGTGAGGATCGACTTGACCAGAATGAATGGATTATGGATACTGGTTGTTCATTTCATATGACACCAAGAAGAGATATATTCATTGAGATTGAGGAGTTGACTTCCGGGAAAGTTAGAATGGCAAATAACTCATTTTCAGAGGTAAAAGGTATCAGTAAAGTGAGATTTGCCAACATAGATGGGACTACATTTGTGTTACATGATGTAAGATACATGCCTGGAATGTCTCGGCATCTTATTCTGATGGGTACTCTAGAAGCAAAAGGATGTGTGTTTGAGGGAAATGATGGTGTATTGGAGGTAATGCAGGGAAATACAGTGTTCATGAAAGGGTCACAAAGAGCTTCTTTATACATCCTGCAAGGAGAAGCTAAGAAGTCGGAAGCTATGGTGGCTGAGTCAGGAGATTCGGATATGGATCTAATGCAGGTATGACATAGCAGGCTCGGTCATGTAGGATAGAAAGGAATAGATGAGCTGGCCAAGAAAGGATGTTTTGGCAAGGATAAGGTCTCAAGTCTTAAGTTATGTGAAGATTGTGTTTTTGTATAACACATAAAGTGAGCTTTGGGCAAGTTCAACATATTACTAAGGAGAAGCTAGATTCTGTGCACTCAGATTTGTGGGGATCACCCAATGTGCCTTTTAGCCTCGATAAAATGTCAGTATTTTCTCACGTTGACTGATGACTGGTCTAGGAAGGTTTGTATATATTTCCTCAGAACCAAAGATGAAGCGTTTGATGCGTTTGTACTGTGAAAGAAGATGGTTGAGGTTCAGAGTGAGAGAAAGGTGAAAAGGTTGCGTACTGATAATGGTCTAGAATTCTGCAATCACAAGTTCAATGACTTCTGCAAACAAGAAGGAATGGTGAGACACAGGACATGCACCTATACATTGCAACAAAACGGAGTTGCTGAAAGACTTAAGAGGACTATAATGAAGAATGTGAGAAGCATGCTGAGTGAGAGTGGTCTTGGTTAGAAGTTCTGGGCTGAAGCAGCTTCAACGTCTTTGTACCTAATTAATAGAACAACATCATCAACGATTGATTTCCAGATCCCAAAAGAGAGATGGACTTCAGCTATTCCAGACATGTTAGGACTCAGAAGATTTGGATGTCTAGTGTTTATTCACTCAGATGAAGGGAAACTGAATCCTAGGGAAAAAAGAGGCATCTTCACTGGTTATCCCGAAGGCGTGAAAGGTTTTAGAGTATGGTTACTAGAAGATCAGAGATGCATGATTAGCAGAAATGTGGTCTTCAAGGAGAAAGTGATGTACAAAGATGTTATAGCTCAAGAGAAATCAGGTATGTCCTCTAACCCGTTTGATTTATCTACTGATGAGTGTGCTTGTTAAAATGCAGGAACAGATAGAGCGAAGAAGGACTCATTGTAGAGTGGAGCTATTGTTCAAGGTGGAGAAACCACACCTGAACAGAATACTAACGAGACAACAACAGATGAGATTGAGCTAGAAGAAGTTGCTGGGTATGCTTATTTAGTCATTGAAGATGGAGGAAAGTCAGAACAAGGAAGTTTTCAGGAAGCTTTAGAAGATGCTGATCAAGATAAATGGATCAAAGCGTCAGATGAGGAGATGGAATCTCTCATGAAGAATAAAACCTGGATATTGGTGGAAAGGAACAAACAACAGAAACCTATTGGTTGTAAGTGGGTGTTCAAGAGGAAGGCTGGAATAGCAGGAGTTGAGGGTCCCAGGTTCAAGGCCAGACTTGTAGCTAAAGGGTATTCACAGAAAGGGAATAGACTATCAAGAGATCTTTTCCTCTATAGTGAAACATGTCTCCATCAGATTTTTACTGAGTATGGTAACTCATTTTGACATGGAGCTTTAGCAAATGGATGTCAAAACGGCGTTTCTCCATGGATTTTTGGATGAAACAATATTCATGGAGCAGCTAGAAGGCTCATTGATGAGAAGAATCTAGATAAAGTGTGTCTGTTACAAAGATCTCTGTATAGCTTGAAATAATCACCCAGACAATGGAACACCAGGTTCAATGATTTCATGGAGGCTCATAACTATGAGAGGAGCTCATACGACAGTTGTGTGTACTTTAAGAAATATGCAGACGGTGATTATGTGTTCATGTTGCTATACGTAGATGACATTCTTATTGCCTCCAAGAATATGAAGCATGTAAGTGAACTCAAAGCACTGTTGGGATCTGAGTTTGAAATGAAGGACTTAGGTGAAGCAAAGAAGATCTTGGGTATGGAAATAGACAGAAACAGACTTAAATGTACCCTTTCTATCTCTCGGGAGGGTTATCTTTCAAAACTATTGGGAACGTTTAACATGGATCAGTCTAAGCTTGTTTTAATGCCAGTGGGAATACATTTCAAGTTGAGGTCTGCTACAGATGAGGAAGCTAAGAGTCAGTATGAATCAATGAGAGCTGTTCCATATCAAAGCGTAGTGGGAAGTCTCATGTATGCCATGATAGGTACAAGACCAGACTTAGCACACTCTATTGGTCTAGTTTGCAGGTTTATGAGTAAACCACTTAAAGAGCATTGGCAGGGAGTCAAGTGGGTTCTCAGATATATTCAGGGTTCACTCAAGCGAAAGTTATGATACAGTAACAAAGGGGATTTCATAATTTTAAGGTTACTGTGTTTTAGATCATGGTGCAGATCAAGATGGGAGGAGGTCAACTTCAGGAGTGGTATTCACTGTAGGTGGGTAATGTTGTTAGTTGGAGGTCTAGTCTATAGAAAGTGGTAGCATTGTCATCAACAGAAGCTGAGTGTATGGCATTAACAGATGCGTCTAAGGAAGCAGTTTGGTTGTTAGGGCTCATGAATGAGCTTGGTTTTGAGCAAGAAGCAGTGGATATTTACAGTGACTCGCAGAGTGCCATTGCATTAGCTAAAAATATAGTCCATCATGAATGGACGAAGCATATAGAGATCAAGTATCACTTCATTAGAGAGCTGATCTACAATGGCTTAGTAAGAATGAAGAAGATTGCTATAGAAACCAATCCTGCTGATATCTTCACGAAGGTCGTACCGGTGGGCAAGCTTCAGGAAGCTCTAGAGTTGCTCAGAGTTACTGAGAACTAAGAAGAGGGGTTAAGTCCCAAGACATGAAGCTGAGTGGGTTTACTCAGGAGATAAGTAGTTGAGTGAGTGTACTCAAAGTTTAAAAGTTGGTTAAGTTGAATCAGGTTCGGAGGTGGAGTCAAGAACTAAGTCACGTCATTAGGGTCAAGGTGGAGAATTGTGAGTAAGTGACCCCTATGCTATTAATATCCTAAGTATAGGAAAGTCTATAAAGAAGAAAGAGGGTCTTCGGTTTTGGGTTAGTCAAAGCTTAGCACGTGAGACCCACACGTGAGTACGAATAAAACTGATTCTCAGCTTTATAACCCGAGCTCTGTTTTCTTCTGGGATTGATTCTATTGTGATAGAAAGTAGAGAGAGAGAGAGAGAAGAGAGAGATTATTGTAACCGAGTAACAATCTTTGTGGCTTAGTGGATTCCGGAGAATGCCTCCGGCGAGACGTAGCGTTACGATTTGGAGCCTGAACTCGTAAAATTGTCTGTCTTCTTTTCTTTCTTGTAATCAAACGAATGACGAGAGTGATCGGTGAGCTAAAGTGAGTTGCGAATCAAATCCGATTCGTACA
>RU73
TGAAGAAGTATTGATCTATATGCTAAGTATAAGAGACTCTCTAAGTGTTTCAGAAGGTTTCAGGGTCAACTGGTTGACGAGCTAAGGAGATCGTGACACGTGGAGCGATCCAATCCGTTTACTCTCAACGGCATTTTCTTATCCTTTACTCGTCTTATTCTGTTTCCTTTCAGTATTGTTGTTTCTCTGTAGATTTGATTGATTTAGAAATTTGTTGAATAAGAGAAGTGAGAGAGAGAAAACAGAACGATTGTAGAGAGAGAAAGCTCGTTTTGAGCTAAGTGCTTTTAGTGAATTCCGGAGACATCTCCGGTGAGACGTAGGGTTCCTCATCGGAGCCTGAACTCGTAAAATCTTGTGTGTCTCTTTTAAAGGTTCTTTGTGTTCAATCTCACACGAGTGTCCGATCGATTTCGTTAGTGTTCTTGAGGGTTCGAGGATCACAAATTGGTATCAGAGCCCAGGTTCTGAGCTCAAGAATTTCAGATCGATTCAAGGATGTCGAACACGAAACTGAAGATTTCTCAGTTCGACGGATCAGGCGACTTCTCACTATGGAAGATGGGATTAAAAGATGCGCTGGTGGAACAAACTAAGTCATCTTCATTGACAGATGAAGAAGAAGACGATCCAGCAAAGAAAAAAAAGATTCTCGAAGAGGAAAAAGCAAGAATTGATCGAGATGAGAAAGCGATGGATATGATCTTCATAAATGTCGGAGATAAAGTTCTGAGAAACATAGAACATTCAAAGACAGCCGCAGAAGCATGGGCAACTCTTGATAAATTGTATTTGGTAAAGACTCTACCAAACCGTGTTTACCTTCAACTCAAGGTTTACAACTATAGAATGCAAGATTCAAAAACTCTTGAAGAGAACATAGATGAGTTTCTAAAGATGATATCAGATCTAAGTAATCTTTAGATTCAAGTTCCAGAAGAAGTCCAAGCAATCTTGATTCTAAGTGCTTTACCAGAAGGCTATGATATGCTTAAGGAAACCTTGAAATATGGAAGAGAAGGCATAAAACTTGATGACGTTGTGAGTGCTGCAAAATCAAAGGAACTAGAACTAAGAGATGGTTTAGGAGGATCAAGACCGGTTGGTGAAGGTCTCTATGTAAAGGGAAAGTTTCAGGCCAAAGGAAGTGATAACAACAAAGGGAATAACTCAACAGAAGGAAAGAAAGTCTGTTGGATATGTGAAAAGGAAGGTCACTTCAAGAGACAATGTTACAAGTGGCTTGAGAAGAATAAGGGAAATGGTGCAGGGGAAACAACATTGGTAAAGGACGATGCTCAAGACTTGGTCGGGCTAGTAGCATCAGAAGCTAACCTAAGTGAGGATAAGAGAGATCAAGAAGAATGGATAATGGACACTGGGTGCTCTTTCCACATGACACCTAGGAGAGACTATCTTGTAGACTTTGTAGAAGGCAAAGCAGGAAAGGTTAGAATGGCTAATAATTCATTCTCTGAAGTAAAAGGAATTGGAAAGGTTAAGTTCACAAATGAGGATGGAAGACAGATCATCCTTCATGGAGTGAGGTACATCCCAGAGATATCTAGAAATCTGATCTCTATGGGAACTCTTGAGTCAGAGGGATATGAGTTTAGAGGAGGTAACGGTGTCTTAAAGGTAATTCAGGGATCATAAGTGTTCATGAAAGGAGTCAGAAGAGCCTCGTTATACATTTTACAAGCGGAAGCGAGAAAGTCAGATGCAGACTCTCTTACAACAGTCTCAGGTGAATCAGATCAGACTCAGTTATGGCATAGCAGAATGGGACATATAGGACAGCAGGCTATGGAAGTTTTGAGTAAGAAAGGTTGCTTTGGTAATGACAAGATATCAGAGATAAAGTTTTGTGAAGACTCATAATAGGGAAGACTCACAGAGCTAGTTTCGGATCAGCACAACATGTAACTAATGAGAAACTTGACTATGTTCATTCTGATCTATGGGGATCTCCTAACGTACCGCACAGTCTTGGAAAATATCAGTACTTCATATCATTTACAGATGACTGGTCAAGAAAGGTTTGGGTGTACTTTCTCAAGTCTAAAGATGAAGCCTTTGCTTCATTCACTGAATGGAAAAAGATGGTGGAGACTCAAAGTGACAGAAAACTCAAGAAATTAAGAACAGACAACGGGTTAGAATTCTGTAATCAAAAGTTTGATTGTTTCTGCAAGAAGGAAGGGAGAGTAAGACATAGAACATGTACTTACACTCCACAGCAAAACGGAGTTGCAGAAAGATTAAATAGAACAATCATGAACAAGGTTAGAAGTATGCTGAGTGAAAGTGGCTTAGACAAGAAATTTTGGGCTGAAGCAGTTTCAACCTCAGTATACTTGATTAACAAATCACCATCATCTACAATGGAGAATAAAATCCCTGAAGAACTGTGGACCTCAGTGATTTCCAATCTGTCAAGACTAAGAAGATTTGGCTGCATTGTATACGTTCATTCTCAAGAAGGAAAACTGGATCCTAGAGCCAAGAAAGGAGTGTTTGTGGGTTATCCAAGTGGAGTTAAGGGTTTTAGAGTCTGGATGATTGAGGAAGAGAAGTGCACCATAAGTCGAAACGTTGTGTTCAGAGAAGATGTGATGTACAAGGACATCATGAACGCCACAACCTCATGTATAAGTCTTGAACTCCCTTTGACTACTAATAAAGTTCCCATCTTCGAATGTGCAGGTGCCAGTAAAACCAGAGACAGTTCAGATCATGGTGGAGCTACAGAGAGTATTTCTGATGAGACTACAGAAATCATTGACATTGATCAGGTAGACACTACACCAGAAGGAAATCAGAGAACAAGACAGATAGCTCGAGATCGACCTAAAAGACAAGTGATTATCCCATCAAGACTCAAGGATTATGAGATGGATGAGGAAGTATTAGATGAGATTGCAGGCTATGCTTACCTCATAACAGAGGATGGGGGAAATTCTGAACCTGAGTGCTATCAGGAAGCAGTTCAAGACCCTGATAGTGAGAAATGGTTAGAAGCAGCTGATGAGGAGATAGAATCTCTGATAAAGAATAAGACATGGGTTCTTGTAGAGAGAAACAGTCTACAGAAGCCTATTGGATGTAAGTGGATATTCAAAAGGAAAGCTGGAATTGCAGGAGTGGAGAAACCAAGGTTTAAGGCTAGGCTTGTAGCTAAGGGATACTCACAGAAAGAGGGAATAGACTTTCAAGAAATATTTTCACCAGTGGTGAAACATGTCTCTATTCGCCTCCTGCTATCAATCGTTGCTCACCTAGACATGGAGTTACAACAGATGGATGTAAAGACAGCCTTTTTACACGGCTACCTGGATGAGACGATCTATATGGAGCAACCAGAGTGATATACTCATGAAAGATATCCAGACAAAGTTTGCTTACTGAAGAAGTCGCTGTATGGACTGAAGCAGTCTCCTAGACAATGGAACAACAGGTTCAATGAGTTTATGCAGAAGATTGGATATGAAAGAAACAAGTATGATAGCTGTGTTTACTTCAAGATGTTGCAGAGTGGAGAGTACATCTACTTGCTTCTATACGTTGATGATATACTAATAGCATCTAAGGATAAAAAGGAGGTATGTGAGTTAAAGGTTCTTCTAAACTCTGAATTCGAAATGAAAGACTTGGGGGATGCTAAGAAAATCTTAGGTATGGAGATCGTCAGAGATAGACAAGCTGGAACTCTCTCCATTTCTCAAGAGGGCTATCTCCTGAAAGTTCTTGGAGATTTTGGCATGGATCGAGCCAAGACAGTCAACACACCCTGGGGATCCATTTTAAACTGAAACCTGCAACTGATGAAGAGATTCAGAAACAGTCAGAAGTCATGAGAACAATCCCTTATCAAAGTGCAGTTGGGAGCTTGATGTACTCAATGATTGGTACAAGGCCAGACCTAGCTCATTCAGTTGGTGTAGTATGCAGATTCATGAGTAAACCATTGAAGGAACACTGGCAGGCAGTAAAGTGGATATTAAGATACATTGGTGGTACTTTAGACCGAAAGCTGTGCTATAAGAATGAAGGAGAGCTAGTCTTAGAAGGTTATTGTGACTCGGACTATGCTGCAGATAAGGAAACAAGGAGATCCACTTCAGGAGTGGTGTTTACCTTTGGTGGAAACACGATAAGCTGGAAGTCAAGCTTACAGAAAGTAGTAGCTCTATCAAGCACTGAAGCTGAGTATATGGCTCTAACTGATGCAGCAAATGAAGCAGTTTGGCTGAAAGGTCTTGTAAGTGAGTTAGGTTTTGCACAAGGATCAGTAAACATCCATTGTGACTCACAGAGTGCTATTGCCTTGACTAAGAACGCAGTCTACCACGAAAGGACCAAACATATTGATGTTAAATATCACTTCATCAGAGAATTGGTGAACGATGGTGTGGTGCAGATATTGAAGATTGACACTGAAGACAATCCAGCAGATATATTCACCAAAGTGCTACCAGTGAGCAAGTTTCAAGACGCTCTTGACTTGCTCAGAGTATCTCAAAGTTAAGGTGGAGCTTTGCTCCGGGTTTTAAGCTGAGTGGGTTTACTCAGGGAGAAGAAGCTGAGTGGGTTTACTCAGGGAGAAGAAGCTGAGTGGGTTTACTCAGGAAAAAGAAGCTGAACAAGTTAGTTCAGGTACCGGAGAGGAATTCAAAAGCTAAAGGCAGCAGAGCATAAAGATCAAGGTGGAGATTTGAAGAAGTATTGATCTATATGCTAAGTATAAGAGACTCTCTAAGTGTTTCAGAAGGTTTCAGGGTCAACTGGTTGACGAGCTAAGGAGATCGTGACACGTGGAGCGATCCAATCCGTTTACTCTCAACGGCATTTTCTTATCCTTTACTCGTCTTATTCTGTTTCCTTTCAGTATTGTTGTTTCTCTGTAGATTTGATTGATTTAGAAATTTGTTGAATAAGAGAAGTGAGAGAGAGAAAACAGAACGATTGTAGAGAGAGAAAGCTCGTTTTGAGCTAAGTGCTTTTAGTGAATTCCGGAGACATCTCCGGTGAGACGTAGGGTTCCTCATCGGAGCCTGAACTCGTAAAATCTTGTGTGTCTCTTTTAAAGGTTCTTTGTGTTCAATCTCACACGAGTGTCCGATCGATTTCGTTAGTGTTCTTGAGGGTTCGAGGATCACA
>RU74
TGAAGAAGAATGATCCTAATGCTAAGTATACGAGACACTCTAGGTTTTGACTTTTGGTCAAGTCGAGTAGCTGAGATTGTGACACGTGGTTGAATCTGAAGCGTCCATCTCTAACGGACTTTTCTTATCTTCTTCTTCTTCGTTTCTCTTCTTAAACACTTCTGTTGTAATTCTCAAATTCATTCGATCTAGTGTGATAAGGATCTAGAGAGAGAGAGAGAGCAGAAACATTGTAGTGTGAGAAAGCTCGGTTTGAGCAAATTTGTTTCAGTGGATTCTGGAGAACTCTCCAGCGAGACGTAGGATTCCAAATTGGAATCCGAACTCGTTAATTCTTGTGTGTCTGTTCTAAGTTCTTTCAAGTGTGACATTAATCGCGAGAGTCAGTGAGTTAGATCGGAGTTCTTGAGGATCAAAGCTCACAAATTAGTATCAGAGCCAGGTTGGACTCAAGGATTCGCAGATCTAACCGGAGATGTCAAACACAAAGCTTAAGATTTCACAGTTCGATGGTTCCGGTGATTTTTCACTTTGGAAAACACGGATGTTCTCACATCTAAGGGTGATGGGGTTAAAAGATGCTTTGGTGGAACGAGCTCCGTTACCACCATTAAAGGAAGAAGATGAATCTGATCCAGCTAAGAAGAAACAGCGGATCGAGGAAGAAAAAGCAAGAATCGATCAAGATGAAAAGGCGATGGATATGATCTTCATAAACGTCGGAGATAAGGTACTAAGGAACATCGAAAATTCTAAGACTGCAGCTGAAGCTTGGGCAACCCTAGATAAACTGTATTTGGTGAAGTCTCTTCCAAACCGAGTCTATCTTCAACTCAAGGTTTATAATTACAGAATGCAAGACTCAAAAACTCTTGAAGAGAATGTGGATGAGTTCCAAAAGATGATTTCAGATCTGAATAACCTTCAGATTCAAGTTCCTGATGAAGTTCAAGCAATCTTGATATTAAGTGCCTTACCTGATAGCTATGATATGCTCAAAGAAACATTGAAATATGGAAGAGAGGGCATTAAACTTGATGATGTTATTAGTGCAGCGAAATCAAAGGAATTAGAACTAAGAGATAGTTCTGGAGGATCTAGACCTGTAGGGGAAGGTCTTTATGTCCGAGGTAAGTCTCAGGCCAGAGGAAGTGATGGACCTAAATCAACAGAAGGAAAGAAAGTCTGCTGGATTTGCGGAAAGGAAGGACACTTCAAGAGACAATGTTACAAGTGGCTTGAAAAGAACAAAGCAAATGGTGCAGGGGAAACAGCACTAGTAAAGGATGATGCTCAAGATTTGGTTGGTCTAGTAGCCTCAGAGGTTAACATGAGTGAGGGAAAGGACGATCAAGAAGAGTGGATAATGGATACTGGGTGTTCTTTCCATATGACACCAAGGAAGGAGTATCTGATGGACTTTGTGGAAGCTAAGTCAGGAAAGGTTAGAATGGCAAATAATTCTTTCTCTGAGGTAAAAGGAATTGGCAAAGTCAAGTTTATCAAGAAGGATGGAACAAGTATTGTTCTACAAGGAGTTAGATACATTCCTGAGATTTGAAGAAATCTGATATCAATGGGAACTTTAGAAGCAGAAGGCTATGAATTCAAAGCGAACAATGGTGTATTGAGAGTCATGCAGGACTCAAGTGAATTCATAAGAGGAATAAGGAGAGCTTCACTATATATACTAGAGGCACAGGCTAGTATGGCAGGATCAGAATCTCTGATAACAACAGCAAGTGAAACAGATATGGCACAGCAGAATGGGACACATAGGGCAACAGGCCATGGAGGTTTTGAGTAAGAAAGGTTGTTTCGGAGATGACAGGATATCAGAAATTAAGTTTTGTGAAGACTGTGTTATAGGGAAAACACACAGAACAAGTTTTGGTACAGCTCAACATGTTACAAAGGAGAAGCTTGGCTATGTTCACTCAGACCTTTGGGGATCACCTAACGTGCCTCACAGTCTTGGCAGATGTCAATATTTCATCTCGTTTACAGATGACTGGTCAAGAAAGGTGTGGGTTTACTTTCTCAAGACGAAAGATGAGGCATTCGCATCATTTACAGAATGGAAAAAAATGGTGGAAACACAAAGTGAGAGAAAACTAAAGCACCTAAGAACTGATAATGGTCTAGAGTTCTGCAATCATAAGTTTGATGAAGTGTGCAAGAAAGAGGGTATAGTAAGGCACAGAACATGCACATATACCCCACAACAGAATGGAGTTGCAGAAAGGTTGAACAGAACCATTATGAACAAGGTGAGAAGTATGCTGAGTGAAAGTGGGCTTGATAAGAAATTTTGGGCTAAAGCAGCATCAACTGCAGTGTACTTGATCAACAGATCACCATCGTCATCCATAGAGAATAAGATTCCTGAAGAATTGTGGACATCAGCAGTTCCAAATTTCTCTGGATTGAAAAGATTTGGATGCGTCGTGTATGTTTATTCACAAGAAGGAAAGCTAGATCCCAGAGCTAAGAAAGGAGTATTCGTGGGTTATCCAAATGGAGTCAAGGGATTCAGAGTTTGGATGATTGAAGAAGAGAGATGTTCTATTAGTAGAAATGTGGTGTTTAGAGAAGACGTTATGTACAAAGACATCCTAAACCAATCAACCTCAGGTATGAGTTTTGATTTCCCATTAGCTACTAACCGAATTCCTAGCTTTGAATGTGCAGGAAACAGAAAGGAAGATGAAATTTCTGTTCAAGGTGGAGTTTCAGATGATGATACAAAACAGTCTTCAGAAGAATCTCCTATAAGTACAGGATCTTCAGGACAAAACTCAGGTCAGAGAACATATCAAATTGCCAGAGACAAGCCTAAGAGGCAAACAAAGATACCTGACAAGCTGAGAGATTATGAGTTGAATGAGGAAGTACTTGATGAGATAGCAGGATATGCCTACATGATTACAGAAGATGGTGGAAATCCTGAGCCAAATGACTATCAAAAAGCACTTCAAGACTCTGATTATAAGATGTGGTTAAAAGCTGTTGACGAAGAAATAGAATCACTTCTCAAGAACAACACTTGGGTGTTAGTTAACAGAGATCAGTTTCAGAAACCAATCGGCTGTAAGTGGGTGTTCAAGAGAAAGTCAGGAATTGTTGGAGTAGAGAAACCAAGGTTTAAAGCAAGACTGGTGGTTAAAGGCTATTCACAAAAGGAAGGAATAGATTATCAGGAGATCTTCTCACCAGTGGTGAAGCATGTCTCAATTCGTCTGTTACTGTCAATGGTGACTCACTGTGACATGGAACTCCAACAGATGGACGTGAAGACGGCTTTTCTTCATGGGTACCTAGACGAAACAATCTATATTGAACAACCTGAAGGTTATGTTCATAAGAGATATCCGGATAAGGTGTGCTTGCTGAAAAGATCTCTATATGGACTGAGACAATCTCCAAGACAATGGAACAACAGGTTCAACGAGTTCATGCAGAAGATTGGTTATGAAAGGAGTAAATACGACAGCTGTGTGTATTTCAAAGAGCTACAGAGTGGAGAATACATTTACCTACTGTTATATGTAGATGATATTCTCATAGCTTCCAGAGACAAGAGGACAGTATGTGATCTAAAGGCTCTTCTCAACTCAGAGTTTGAGATGAAAGATTTGGGAGATGCCAAGAAGATACTTGGAATGGAGATTGTGCGAGACAGAAAGGCTGGAACCATGTCAATATCTCAGGAAGGTTATCTGTTAAAGGTACTTGGGAATTTTGGAATGGACCAAGCTAAACCAGTCTTTACTCCAATGGGTGCTCACTTCAAGCTTAAACCTGCAACTGATGAAGAGGTTATGAGACAGTCAGAGGTTATGAGGGCAGTTCCATATCAGAGTGCGGTTGGAAGCTTAATGTACTCAATGATAGGTACAAGGCCGGATCTGGCTCATTCAGTTGGATTAGTCTGCAGATTTATGAGCAAACCTCTAAAGGAGCACTGGCAAGCTGTGAAGTGGATACTAAGATACATTAGAGGGTCAATAGACAGAAAGCTATGTTATAAGAATGAAGGAGAACTCATTCTTGAAGGATACTGTGACTCAGACTATGCAGCAGATAAAGAAGGTAGAAGATCTACTTCAGGAGTGGTATTTACCTTCGGTGGGAACACAATAAGCTGGAAATCCAATTTTGCAGAAGGTAGTAGCGTTGTCAAGTACTGAAGCAGAATATATGGCATTGACAGATGGAGCCAAAGAAGCAATTTGGTTAAAAGGTCATGTGAGTGAGCTAGGTTTTGTGCAGAAGACAGTGAACATCCACTGTGACTCACAAAGTGCGATTGCATTAGCAAAGAACGCAGTCTATCACGAGAGAACCAAACATATAGATGTTAAGTACCATTTCATAAGGGATTTGGTGAATAATGGAGAAGTGCAGGTGTTGAAGATCGATACTGAAGACAACCCTGCAGATATATTCACCAAGGTGTTACCAGTGAGTAAGTTTCAAGATGCTCTTGAACTACTCAGAGTTTCACAGAATTAAGGTAGAGCTAAGCTCCGGACAAAAGAAGCTGAGTGGGTTTACTCAGGGAGAAGAAGCTGAGTGGGTTTACTCAGGGAGAAGAAGCTGAGTGGGTTTACTCAGGAATCAAAAGGTCAAGTGAGTCTACTTGAAGAAAAGCTGAACAGGTTGGTTCAGGTACCGGAGAGGAATCCAAGTTAAAGCTAAAACAGGAAGCATTCGGATCAAGGTGGAGATTTGAAGAAGAATGATCCTAATGCTAAGTATACGAGACACTCTAGGTTTTGACTTTTGGTCAAGTCGAGTAGCTGAGATTGTGACACGTGGTTGAATCTGAAGCGTCCATCTCTAACGGACTTTTCTTATCTTCTTCTTCTTCGTTTCTCTTCTTAAACACTTCTGTTGTAATTCTCAAATTCATTCGATCTAGTGTGATAAGGATCTAGAGAGAGAGAGAGAGCAGAAACATTGTAGTGTGAGAAAGCTCGGTTTGAGCAAATTTGTTTCAGTGGATTCTGGAGAACTCTCCAGCGAGACGTAGGATTCCAAATTGGAATCCGAACTCGTTAATTCTTGTGTGTCTGTTCTAAGTTCTTTCAAGTGTGACATTAATCGCGAGAGTCAGTGAGTTAGATCGGAGTTCTTGAGGATCAAAGCTCACA
>RU75
TATCAAACAACAAGAGACTCCTTCTCCTACAGAGACTTCAATCCATCGCAACAACATTGTTTCTGTTTCAGTTTCAGTTAAAGGAGATTCAGGCCCAAAAGAAAAAGAGAAGCCCACGAAGCCCATCCTTTACTCATCGAAACTCTGCAACAATCAAAGCAGAGGAACATCACGCGAGACACCGCCGTCGACAAACATAAACGTGCACAATCATTTTGATGTTCTTGGAAGCAGCAGCATTTCATGCAACTAGGACACCTGTCATTAGCTATTATGTAATCCTCCTCTTTATATAGTTCTCTGCTTGTAATCGAATTCACTAAGGAAGAAATACACAATTATTTTCTCTCTGAAGCTTTTGCTTCTACTTTCATGGTATCAGAGCTTAGGACTTTGTTCCTAAGCCATGGAAGAATCTATTTTTGTTTCCTCTCTTAACATCTCTCAAGTTGTTACTCTCAAACTCACTCCCACAAACTACCTTTTGTGGAAAACCCAATTTGAGTCTTACCTTTCATCTCATCTTCTTCTAGGATTTGTTACCGGCGCCACTCCTCGGCCTGCCTCCACCATCATTGTCACAAAGGATGATATTCAGTCTGAAGAAGCAAATCAAGAATTTCTGAAATGGACTCGAATCGATCAGTTGGTCAAAGCTTGGATTTTTGGATCTCTCTCTGAAGAAGCTCTCAAAGTTGTTATTGGCTTAAACTCTGCTCAAGAGGTATGGCTTGGTTTAGCAAGACGTTTTAATCGTTTTTCCACCACTAGGAAATATGATCTGCAGAAACGACTAGGCACTTGTTCAAAAGCTGGAAAAACGATGGATGCTTATCTAAGTGAGGTTAAAAACATATGTGACCAGCTTGATTCAATTGGCTTTCCGGTTACAGAACAAGAGAAGATTTTTGGTGTTCTGAATGGGCTAGGAAAGGAGTATGAGTCCATAGCAACTGTAATAGAACACTCTCTTGATGTGTATCCAGGTCCGTGTTTTGACGATGTCGTGTACAAGCTCACTACGTTTGATGATAAACTCTCCACTTATACTGCAAATTCCGAAGTCACTCCACATCTGGCCTTTTACACGGACAAAAGCTATTCTTCACGGGGTAATAACAATAGCCGTGGTGGAAGATATGGTAATTTTCGCGGTCGTGGTTCCTATTCTTCGCGTGGTCGTGGTTTTCATCAACAGTTTGGTTCTGGTTCAAACAATGGCTCTGGAAATGGTTCAAAACCCACATGTCAAATTTGCAGGAAATATGGTCACTCAGCCTTTAAGTGTTACACACGGTTTGAAGAAAACTATCTTCCTGAAGATCTTCCTAATGCATTTGCTGCTATGCGGGTTTCCGATCAAAATCAAGCTTCAAGTCACGAATGGCTTCCCGACTCGGCTGCTACTGCGCATATCACGAACACAACCGATGGCCTTCAAAACTCTCAGACATACTCAGGTGATGATTCTGTGATAGTAGGGAATGGAGATTTTCTGCCCATCACTCATATTGGTACTATCCCTCTGAACATTTCTCAAGGTACATTGCCTTTAGAGGATGTCTTAGTATGTCCTGGAATAACTAAATCGCTTTTATCTGTTTCCAAGCTTACTGATGATTATCCCTGCTCTTTTACGTTTGACTCTGATTCTGTTGTTATAAAGGACAAACGAACACAACAACTCCTCACACAAGGAAACAAGCATAAAGGTCTCTACGTGTTGAAGGATGTCCCGTTTCAAACTTATTACTCTACCAGGCAACAATCTAGTGATGATGAAGTGTGGCATCAGAGATTGGGTCACCCTAATAAAGAAGTTCTACAACACCTTATCAAAACTAAAGCTATTGTAGTCAATAAAACAAGCTCCAATATGTGTGAGGCTTGTCAAATGGGGAAAGTATGTCGTCTTCCTTTTGTTGCTTCTGAATTTGTATCTTCTCGGCCCCTAGAACGTATTCATTGTGATCTATGGGGCCCTGCCCCTGTTACTTCTGCTCAAGGTTTTCAATATTATGTCATCTTTATCGACAATTATTCTCGATTCACATGGTTCTATCCATTGAAGTTGAAGTCTGATTTTTTCTCGGTCTTTGTTTTGTTTCAACAACTTGTCGAGAATCAGTACCAACATAAGATTGCTATGTTTCAGTGTGATGGTGGGGGTGAGTTCGTCTCATATAAATTTGTTGCTCATCTTGCTTCATGTGGTATTAAACAATTGATTTCATGTCCACATACTCCGCAGCAGAACGGGATTGCTGAAAGACGACATCGGTACTTGACTGAACTTGGCCTTTCTTTGATGTTTCATAGCAAGGTTCCTCATAAGCTATGGGTTGAAGCATTCTTTACTTCAAACTTTTTGAGCAATCTTCTGCCTTCTTCTACTTTGTCTGATAATAAGAGTCCCTATGAGATGTTGCATGGAACACCACCTGTTTACACAGCCCTGCGTGTTTTTGGGAGTGCTTGCTACCCCTACCTTCGTCCCTATGCGAAAAACAAGTTTGATCCAAAGTCTCTCCTCTGTGTGTTTTTGGGATATAACAACAAATACAAGGGATATCGGTGTCTCCATCCACCTACGGGCAAAGTCTACATCTGTCGACATGTTTTGTTTGATGAAAGAAAATTTCCCTACTCCGACATTTATTCACAGTTTCAAACGATTTCGGGTTCTCCTCTGTTCACTGCTTGGCAAAAAGGGTTTTCCTCTACCGCTTTATCACGTGAAACTCCATCTACAAACGTGGAAGACATCATCTTTCCTTCTGCGACCGTCTCTAGCTCCGTACCAACCGGTTGTGCTCCCAATATAGCCGAAACAGCTACAGCTCCTGATGTTGATGTGGCTGCTGCTCATGATATGGTTGTTCCTCCTAGCCCGATCACATCCACATCGCTTCCCACTCAGCCTGAGGAGTCCACTTCTGATCAAAATCACTACTCTACAGATTCTGAAACTGCTATTAGCTCAGCCATGACTCCTCAAAGCATTAACGTCTCTTTGTTTGAGGACTCTGACTTTCCTCCTCTGCAATCGGTGATCTCGTCGACTACTGCTGCTCCCGAAACTTCCCATCCTATGATAACTCGAGCTAAATCAGGTATCACGAAGCCCAATCCTAAATATGCTCTGTTCTCTGTCAAGTCTAATTATCCTGAGCCAAAATCTGTCAAAGAAGCTCTCAAAGATGAAGGCTGGACAAACGCAATGGGAGAAGAAATGGGAACTATGCACGAAACTGATACATGGGACTTAGTTCCCCCAGAAATGGTTGATCGTCTTCTTGGATGCAAGTGGGTGTTTAAAACGAAACTAAATTCTGATGGTAGTTTGGATCGTTTGAAAGCTCGTCTTGTTGCAAGAGGGTACGAGCAAGAGGAAGGTGTGGATTACGTTGAGACATACAGCCCGGTTGTCAGATCTGCCACCGTTCGATCCATTCTTCATGTCGCTACAATTAACAAATGGTCTTTGAAGCAACTTGATGTGAAAAATGCTTTCCTTCATGATGAGCTAAAAGAAACTGTGTTTATGACCCAACCCCCTGGTTTTGAAGATCCTTCTCGACCGGATTATGTATGTAAGCTCAAGAAAGCAATTTACGACTTAAAACAGGCTCCTAGAGCTTGGTTCGATAAATTCAGCTCGTATCTTCTGAAGTATGGATTTATCTGCAGTTTTTCTGATCCATCTCTCTTTGTTTATCTAAAAGGCAGAGACGTTATGTTCTTGTTACTATACGTCGATGATATGATTTTGACCGGTAATAACGATGTTCTCCTTCAACAACTTCTGAATATTCTCAGTACCGAATTTCGAATGAAGGACATGGGAGCATTACATTATTTTTTGGGGATTCAAGCTCATTATCACAACGATGGTCTCTTCCTTAGTCAGGAAAAGTATACCTCTGATTTATTGGTTAATGCAGGCATGTCTGACTGCTCATCCATGCCGACACCTCTTCAGCTTGATCTATTACAAGGTAACAACAAACCTTTTCCTGAACCCACTTATTTTAGGCGCTTGGCGGGAAAGCTACAATATCTTACCCTCACTAGACCCGACATCCAGTTTGCCGTTAACTTCGTTTGTCAAAAGATGCACGCTCCTACAATGTCTGATTTCCATTTACTCAAGAGGATCTTGCACTATCTTAAAGGTACAATGACAATGGGAATTAACTTATCTTCCAACACAGATTCTGTTCTTCGTTGTTATAGTGATAGCGATTGGGCTGGCTGCAAAGACACAAGACGATCTACCGGAGGTTTCTGCACATTCCTTGGCTATAACATAATCTCGTGGTCTGCTAAACGTCATCCCACTGTCTCCAAGTCCTCCACTGAGGCTGAATACCGAACATTGTCTTTCGCTGCCTCTGAAGTGTCATGGATTGGTTTCTTGCTTCAAGAAATTGGACTTCCACAACAACAAATCCCGGAGATGTATTGTGACAACCTTTCAGCCGTATATCTATCTGCTAATCCAGCTCTTCACTCTCGGTCCAAACATTTTCAGGTGGACTATTATTATGTTCGAGAAAGGGTGGCTTTAGGCGCTCTCACCGTCAAACACATTCCAGCTTCTCAACAACTTGCTGACATCTTCACTAAGTCTCTTCCTCAGGCACCGTTCTGTGATCTTCGGTTCAAACTTGGTGTCGTCTTGCCGCCTGACACAAGTTTGAGGGGGTGTATCAAACAACAAGAGACTCCTTCTCCTACAGAGACTTCAATCCATCGCAACAACATTGTTTCTGTTTCAGTTTCAGTTAAAGGAGATTCAGGCCCAAAAGAAAAAGAGAAGCCCACGAAGCCCATCCTTTACTCATCGAAACTCTGCAACAATCAAAGCAGAGGAACATCACGCGAGACACCGCCGTCGACAAACATAAACGTGCACAATCATTTTGATGTTCTTGGAAGCAGCAGCATTTCATGCAACTAGGACACCTGTCATTAGCTATTATGTAATCCTCCTCTTTATATAGTTCTCTGCTTGTAATCGAATTCACTAAGGAAGAAATACACAATTATTTTCTCTCTGAAGCTTTTGCTTCTACTTTCA
>RU76
TGTTGGAGTTGGAGATTTGGTTTAAAGGTAAACCGGGTTTGCTTTAGCTACAAAGTTGCGTGAAGAGGAAGTTGCCGTTAAATCAGCAATGTGTATCAGATTCATTCCATAAAATCTGCATCGTTAATATTGTTTCTATATTTTCTGTAAATATACGATATTGTGATAGCATAGAGATCGTGTTCTCTAAAGACTATATATGTACATGTAATCGTTCATAATAAAGATCAGAGAAACTCTGTTTATTTCATGGTATCAGAGCTTGAGAAATCAATTTTGATTTTCTTTTGAAACGAAGAGTGACAATGGTTGGAGCTCCTGCGAACGTGAACACGAACACGAACACGAACCCGATCCCGAACCCGACAGTGGAGGTGAGAAGAACAATTTTACCCTACGATCTAACCTCCGCTAATAATCCTTGTGCAGTAATCTCACATCCATTGTTGACTGGAAGTAACTATGATGAATGGGCTTGTAGCATGAAGACGGCGCTGTGTTCTCGCAAGAAATTTGGATTCCTCGACGGGACAATCTCAAAACCCGTAGAAGGATCTCCAGATTTGGAGGATTGGTGGACAATTTAAGCACTACTTGTGTCTTGGATTAAGATGAGTATCGATCCGGTGGTGAAAAAGAATGTTTCTCATCGTGATGTGGCGAAGGATCTCTGGGATCATTTGAAGAAAAGGTTCTCTGTGATGAATGGGCCAAAGCTTCAACAACTGAAATCTGAGTTAGCGTGTTGTAAGCAAAGAGGGCTTACAATTGAGACATATTATGGGAAGCTAACGAAGATTTGGGATAGTATGGCTAGCTTTCAAACCGGTGCGCATCTGCAAGTGTGGTGGTTGTGTGTGCGATCTTGGTGCTCTTCAAGAGAAAGATCGAGAAGAAGACAAAGTTCATGAATTTTTGTCTGGTCTTGATGATGCTTTGTTTCGAACGGTCAGATCGAGTCTTGTGTCACGTATTCCTGTGCAACCTTTAGAAGAGGTATACAACATAGTGCGACAAGAGGAGGATTTGCTCAGGAATGGGGCAAATGTTTTGGATGATCAACGTGAAGTCAATGCATTTGCAGCTCAAATGAGACCGAAGCTTTATCAAGGAAGAGGTGATGAAAAAGATAAGAGTATGGTGTGTAAACATTGTAATCGCAGTGGTCATGCATCCGAAAGCTGTTATGCCGTCATTGGCTATCCGGAGTGGTGGGGAGATAGGCCACGGAGCAGATCATTGCAAACTCGAGGTCGTGGAGGAACCAATTCGAGCGGAGGGCGTGGACGTGGTGCAGCTGCCTATGCCAATCGTGTGACGGTTCCAAACCACGACACATATGAGCAAGCTAACTATGCTCTCACTGACGAAGACCGTGATGGTGTGAATGGTCTCACCGACAGTCAGTGGAGAACCATCAAAAGCATTCTCAACTCCGGGAAAGATGCTGCAACTGAAAAGCTAACCGGTAAGTTTACTTCACCCTCTTGGATAATGGACACTGGAGCCTCTCATCATTTGACGGGAAAATTTGATATATTGATGATGTTAGAGATATGGACCCAATTTTGATAGTTCTAGCTGATGGTAGGGAACGAATTTCAGTTAAAGAAGGAACAGTTCGACTTGGGTCAAATTTGGTTATGATATCTGTATTTTATGTTGAAGAATTTCAGTCCGATTTAATCTCAATTGGACAATTGATGGATGAGAATCGATGTGTTTTGCAAATGTCTGATCGCTTCCTTGTCGTACAGGACCGCACTTCGAGGATGGTGATGGGAGCTGGTAGGCGTGTTGGGGGAACGTTTCACTTTCGCAGTACGGAGATCGCGGCATCAGTCACGGTTAAAGAGGAGAAGAATTATGAGCTGTGGCATAGTCGGATGGGTCACCCAGCTGCGAGAGTTGTTAGTTTGATACCCGAGAGTTCTGTTTCTGTTTCTTCTACACATTTGAATAAGGCATGTGATGTTTGTCATCGTGCTAAGCAAACAAGAAATTCTTTTCCTTTGAGTATCAATAAAACTTTGCGAATTTTTGAGTTAATTTACTGTGATTTGTGGGGGCCTTATCGCACACCGTCACATACCGGTGCTCGCTATTTTTTAACTATAATTGATGATTACTCAAGAGGGGTTTGGTTGTACTTGTTGAACGATAAGAGTGAGGCGCCATGTCACTTGAAGAATTTCTTTGCAATGACAGACAGACAGTTCAATGTCAAGATAAAGACGGTGAGAAGCGACAACGGAACAGAATTTCTGTGTTTGACTAAATTTTTCCAGGAACAAGGAGTTATTCATGAGCGATCTTGTGTGGCTACTCCAGAGCGAAATGACAGAGTTGAGAGAAAACATAGACATTTACTTAATGTTGCAAGGGCGTTGAGGTTTCAAGCCAATCTACCAATTCAGTTTTGGGGAGAGTGTGTGTTGACTGCAGCATATCTTATTAATCGTACTCCAAGCTCGGTGTTAAATGACAGCACACCATATGAACGTTTGCATAAGAAACAGCCTCGATTTGATCATTTGCGTGTTTTTGGAAGCTTGTGCTATGCACACAATCGTAATCGTGGTGGTGATAAATTTGCAGAAAGGAGTCGACGTTGTGTCTTTGTTGGGTACCCTCATGGTCAAAAAGGATGGAGATTGTTTGATCTTGAACAAAATGAATTTTTTGTGTCGAGAGACGTGGTTTTCTCAGAACTAGAATTTCCATTTCGAATTTCTCACGAACAGAACGTAATTGAAGAAGAAGAAGAAGCTTTATGGGCTCCAATAGTTGATGGGCTTATTGAAGAAGAAGTTCACTTGGGCCAAAACGCAGGCCCAACACCTCCAATTTGTGTTTCTTCTCCGATTAGCCCTTCTGCAACTAGTTCACGATCTGAACACTCGACGTCTTCTCCGTTAGACACTGAAGTTGTTCCGACGCCTGCAACTTCAACGACATCGGCTTCGTCACCCTCCTCGCCGACGAACCTGCAATTTTTGCCCCTGTCTCGAGCTAAGCCAACGACCGCTCAAGCGGTCGCACCACCGGCGGTCCCTCCTCCACGACGTCAAAGTACAAGAAACAAAGCACCGCCTGTGACTCTTAAGGATTTTGTTGTCAACACAACAGTCTGTCAAGAGTCGCCATCTAAACTTAATTCGATTCTCTATCAATTGCAAAAACGGGATGATACTCGTCGTTTCTCTGCCTCTCATACTACTTATGTTGCTGTAATTACATCTGCGATTGAACCATGATCGTATAAACAAGCAATGATGGATAAAAGATGGATTAAAGCAATGGGTTTGGAGATTGATGCTCAAGAAGAAAATCATACATGGACCATTGAGGATCTACCTCCCGGGAAACGAGCGATTGGTAGTCAATGGGTCTATAAGGTGAAACACAATTCTGATGGCTCGGTTGAACGGTATAAGGCGCGACTGGTTGCGCTGGGGAACAAACAAAAAGAAGGTGAGGACTATGGTGAGACTTTCGCTCCTGTTGCAAAGATGGCTACTGTGCGCTTATTTCTTGATGTAGCAGTAAAACGCAATTGGGAAATCCACCAGATGGATGTTCACAATGCGTTTTTACATGGAGATTTGCGTGAAGAAGTATATATGAAGCTACCTCCTGGATTTGAAGCTTCACATCCGAACAAGGTTTGTCGTCTCCGTAAAGCCCTATACGGATTAAAACAGGCTCCTCGATGTTGGTTTGAGAAGTTGACAACAGCTTTAAAGAGGTATGGATTTCAGCAATCACTAGCTGATTATTCATTATTTACTCTTGTCAAAGGTTCTGTTCGGATAAAAATTCTGATTTATGTGGATGATTTGATTATCACTGGAAATTCTCAAAGAGCGACTCAGCAATTTAAAGAATATCTTGCGTCTTGCTTCCATATGAAAGATTTGGGTCCATTGAAGTATTTTTTGGGTATAGAAGTGGCAAGAAGTACCACAGGAATTTATATCTGTCAGAGGAAGTATGCGTTAGATATCATTTCCGAAACCGGTTTGTTGGGAGTTAAGCCGGCGAATTTTCCCTTGGAACAAAATCATAAACTTGGATTGTCAACATCACCACTTCTCACGGATCCACAACGATATAGAAGATTGGTTGGTAGATTGATTTATCTTGCGGTTACTCGACTTGACTTGGCATTTTCAGTACATATTTTGGCACGGTTTATGCAAGAACCAAGAGAAGATCACTGGGCTGCAGCATTGCGTGTAGTTCGCTATCTCAAAGCTGATCCTGGTCAAGGGGTTTTTCTTCGACGTTCGGGTGATTTTCAAATCACAGGATGGTGCGACTCGGATTGGGCTGGTGATCCCATGAGCCGGCGTTCAGTAACGGGTTATTTTGTGCAGTTTGGTGACTCTCCTATCTCTTGGAAAACGAAAAAGCAAGATACAGTGAGTAAATCATCTGCGGAGGCTGAATATCGAGCAATGTCGTTTCTTGCTTCAGAATTGTTGTGGTTGAAACAGCTCCTGTTTTCACTTGGTGTTAGTCATGTACAACCGATGATAATGTGCTGTGACAGTAAGTCCGCTATCTATATCGCTACGAATCCCGTATTTCATGAACGCACAAAGCACATTGAGATCGATTATCACTTTGTGCGTGATGAGTTTGTTAAAGGTGTAATCACTCCTCGACATGTTGGCACAACGTCTCAACTCGCAGACATCTTCACAAAGCCCTTAGGACGTGATTGTTTCTCAGCATTCAGGATCAAGTTAGGCATACGAAATTTGTATGCTCCAACTTGAGGGGGGGTGTTGGAGTTGGAGATTTGGTTTAAAGGTAAACCGGGTTTGCTTTAGCTACAAAGTTGCGTGAAGAGGAAGTTGCCGTTAAATCAGCAATGTGTATCAGATTCATTCCATAAAATCTGCATCGTTAATATTGTTTCTATATTTTCTGTAAATATACGATATTGTGATAGCATAGAGATCGTGTTCTCTAAAGACTATATATGTACATGTAATCGTTCATAATAAAGATCAGAGAAACTCTGTTTATTTCA
>RU77
TATAACGAGTATTTTACTCTATAGTATAAAATATGTATTAGAGTATAAATACATGACATTGTACATTTTACCAAATTAATGAGAATAAACGATTCTTTGTTTCTGTTATCTTCTTCCTCTTCTTTCACTCTCTCTCTAGAGTTTGTTACAGAGATTAAAGAATCCTGATATGGTATCAGAGCATCTCCGATCATGAGTTGTTCTTCGATTGAAATCGTTCTCATTCATCTTCTTTGTTTTCTTTTGGATTCATGTTGTATCATCTTTCTCGCGATTTTTCAATTCATGTTCGTGAGAGAAATCTGAGTTTCTTCTTCGTTTTTTTTGACCTTATTGCTTTGATTCTCTTTATATCTTCAATCCGGAGCAATTTCTATCATCGTTTGAGCTCAAATCAACTATGGGTTCAACACCACTTCGTCCATCTTTTCTTGATGCAACATCGAATAACTTCAATCACCACAACGATGTCGATAGACAATCGGTTATGGATCATTACGATAATCCGTTCTTCCTCCATAGTACTGATCATGCTGGTTTACAACTGGTTACAGATCGATTAACCTCTGGTGCAGATTTCCATTCTTGGAGACGATCGGTGAGGATGGCGTTGAATGTGCGTAACAAATTGGGATTCGTCGATGGTACAATCTCTAAACCTCCTCCCAATCATCGTGATTCTGGATCTTGGTCAAGGTGTAACGATATGGTTGCAACTTGGTTAATGAATTCAGTGAGTAAAAAGATAGGTCAGAGTCTATTGTTCATGTCTACTGCTGAAGGAATCTGGAATAATTTGATGAGTAGATTTAAGCAAGATGATGCACCACGAGTGTTTGAAATCGAACAAAGATTGAGTAGTATCCAACAAGGATCGTTGGATGTTAGTGCTTACTATACTGAATTGATAACTCTGTGGGAAGAGTACAAGAATTACATTGAGTTACCTGTGTGTACTTGTGGTAAATGTGAGTGTAATGCTGCAGTACTTTGGGAAAGATTACAACAAAGAAGTCGGGTTACTAAGTTTTTAATGGGACTAAATGAAGCTTATGAGCAGACTCGAAAACACATTCTGATGTTGAAGCCTATTCCTAGTATTAAAGAAGCATATAACATTGTGGCACAAGATGCGTCAACGTGTTGTTAAACCGATGATCAAGACAGACAATGTTGCTTTTCAGACTTCTGAATCTTATGATGGTAATTCATATCAGGGTGAACAGCCAGAATTTGTTGCTGCTTATAATGCATATCGACCTAAGAGTAATCGACCATTGTGTACTCATTGTGGGAAGTTGGGACACACTCTTCAGACTTGTTTTCAGGTTCATGGTTATCCACCGGGTTACAAGATTCCGGGTCAGGGGAATACTCAAGGTAATAAGGCTTCATACAATCCTCGTGGTCAGACAGATTTCAACTCAAAGCCAGTCTTCAGGCCACAGGCTAATAACATGCCAGAGCAGAGAACAGTTGCCAATGTATTCACAGGACAGCTTCCTGCTAGTGACACAGTTCCTTATTATCCTTCTCCGGCCATGAATGCAGTCAATCTTGATGTCAGTAGGTTGACACAAGAGCAAGCTCAAACACTAATCAGTCAGCTAAGTTCTCATGCTCAAGTTCCTGTTTCAGAGTCTCTAACTCCTCAATTCCCTACTATTACTGAACATGGGATTATGGCTGTTCAATCTTCATCTGGTACAGTTTTCAATATCTCTTCTAATCTTAGATATGAGAATAATAATCTCACATACAATCACCAATGTCTCTCTTCTTTACATACTGCTTTGCCTAATGATGCTTGGATAATTGATAGTGGAGCTACTAGTCATGTTTGTTGTGATTTTTCAAAATTTAAAGAGACTAGTTTAGTATCTGGAATAACAGTAGCATTACCTAATGGCATTAGTCTCCCTATCACTCATACATGCACCATTCATTTATCTGATTCATTGGTTCTTCACAATGCTTTGTTTGTTCCATCATTTCGTTTTAATTTGATTAGTGTGAGTACTCTTTTACGAGATAATAAATGTTTTGCTCACTTTTATCCTACATCATGTTTTTTACAGGAGTGTTCTCGGGGATGGATGATTGGGAGTGCTAATCTTCATCACAATCTCTACATCCTCAATCTTCAATCCCTGAATACACCAGTTGCATCATCTAGTGTCATCAACTTCTGTGGATCCTTGTCAGCTGATGGGAATCTATGGCACCAACGCCTTGGTCATCCCTCAACTGCCAAGTTAGAACTTCTCTCTGATTGTCTTTCTCTTAATAAGTCTGCATTAGCTAGTCCTCATCATTGTTCTGTGTGTCCTTTAGCTAAGCAGAAGCGTCTGTCTTTTCCTTTTAATAATAATGTGTCTTCTAATCCATTTGACTTAGTTCATTTGGACATATGGGGACCTTTTTCAGTAGAGTCTATAGAAGGATATAAGTACTTTCTAACTGTAGTTGATGATTGTACTAGAGTTACATGGGTTTAAATGATGAAATATAAAAGTGATGTGTTACAGATTTTTACAAACTTCATTAAACTTGTTGATACTCAATATCAGATAAGAATAAAAGCTATTAGAAGTGACAATGCTCCTGAACTGAAACTAACTGAATTGATAAAAGAAAATGGCATGATTCACTATTTTTCTTGTGCATATACTCCACAACAAAATTCAGTTGTTGGAAGGAAGCATCAACACTTGTTAAATGTTGCTCGTGCATTGCTTTTTCAGTCTAATGTTCCTATCATATATTGGAGTGATTGTGTTTCGACTGTTGCATTCTTAGTGAATAGGATTCCATCTGTCTTACTTAATAATGTCACACCCTATGAGAAGTTACTGAAAAAGAAACCTACATATGCATCATTGAAAATTTTTGGCTGTCTATGTTATGCAAGTACTTTACAAAAAGATCGTAACAAGTTTACTCTGAGAGCACAACCTTGTGTTTTCTTGGGGTATCCCTCTGGATACAAAGGATACAAAGTCTTAGATCTTGATTCTAATGTCATTTCGATCACTAGGAATGTTGTTTTTCATGAACAAATTTTTCCTTTTCATAATAAAGAAAAATATCAAACTGATTTCTTTTCACATACCATTCTGCCAAATCCTGTTCCATTTATTAGTGAATCATCTCATCCATCATCTGAAACGATTATTCCTGCTGCATCTCATACTCCTGCTGCATCTGCATCTGAAACAATTGTTCCTGCTGCATCTCATACTCCTGATGCATCTGCATCTGAAACAATTGTTCCTGCTGCATCTCATACTCCTGCTGCATCTGCATCTGAAACAATTGTTCCTGCTGCATCTCATACTCCTGCTGCATCTGCATCTAATAATGAAATATCTGAATCGGTTTTACCTGCTGCATCTTTGACTGAGATTTTTAAAACAGCAGTTCCCTCTACAGTAGTAAATGAGACTTATGATAATGATGCATTTGTTCGTGACTTGATTGAAAGTGAAAAAGGAAATGTTGCATCATCATCATCATCATCATTACCTCAGAGGGAGACTAGGTTGCCTAATGAGAATGTTCCTGTTATTTCGAATATTAAATCTGTGTCTTTACCTGTTGAAAGGACTAAGAGGCAGACTAGGGCTCCTAGTTATTTATCTGAGTATCATTGTGCATTAGCACAAATTTCTACTCCATTACCATCTAACCATACTACTCCATATCCTCTATCATCTGTTCTTAGCTATGACCTTTTTAAACCCACTTTTTGTTCTTATATCTTATCTTATTCCCTGGAAATTGAACTGAAAACTTTCAAACAAGCCATAGTTTCTGACAAATGGAAAGGGGCTTTAAATGAGGAGTTACAGGCTATGGAACAGAACAAGACATGGAGTGTTACATCTTTACCTCCTGGAAAAAATGTGGTTGGTTGTAAATGGGTCTTCACGATCAAATACAACTCAGATGGGACTGTAGAGCGTTACAAAGCTCGGCTCGTTGCAAAAGGGTTTACTCAACAGGAAGGGGTTGATTTTAATGAGACTTTTTCGCCTGTTGCTAAACTCACAAGTGTCTAGATGATGTTAGGCTTGGCAGCAAGAGAAGGTTGGGAGTTGAGTCAAATGGATGTATCTAATGCCTTTCTGCATAGTACTTTGGATGAAGAAATTTACATGAGCTTACCTCAAGGCTATACTCCAGGTACTTCAGAACCTTTACCGCCGAATGCTGTGTGTAGATTACACAAGTCCATTTATGGCTTGAAACAGGCGTCTAGACAATGGAATCAACTTTTTACATCTGTGCTTCTAACTAATGGTTTTATATAGTCTCAGTCTGATACTACATTGTTTGTGAAGTTTACGGAGACTAGCTTCATAGCTTTGTTGGTTTATGTGGATGATATAGCTATTGCTAGTAACAATGCTGATGATTTGAAATCTTTGAAGATGGTTTTAGCAAAGGCTTTTAAGATAAAAGATCTAGGTCAGCTGAGGTTCTTTTTAGGCTTGGAGATAGCTAGAACTTCAAAAGGAATATCTGTTTGCCAGAGAAAATACACGTTGGACTTATTAGAAGATGCTGGTCTTCTTGCGTGTAAACCTAGTGTAGTACCTATGGATCCCTATGTCACCTTGAGTAAAGACACAGGAGTTCCATTGGTATCTGCTACGCCATTTAGAGAGCTTATTGGCAGGTTGTTATATTTGACGATAACTAGACCCGACATTGCTTATGCGGTTCACAAGTTAAGTCAGTTTATTCAAGCTCCAACAGATGTTCATTTACAAGCTGCACATAGGATTCTTAAGTATCTGAAAGATAGTCCAGGACAGGGACTTTTCTATTCTGCAACGACTGATTTGTGCATTAATGCTTTTGCTGATGCTGATTGGGGTACATGTCCTGATAGTAGAAGATCAGTCTCTGGGATTTGTGTTTACTTAGGCACTTCGTTGATTTCCTGGAAGTCTAAGAAGCAGCAAGTGGCAAGGAGAAGTAGTACAGAGGCAGAGTACCGAAGTCTAGCTGATGTTACTCGTGAGATTCTATGGATACAACAACTATTGAAAGATTTCAGAGTGACTGTGACTGCAACTGCCAAAGTCTTTTGTGATAACAAGTCTGCTATCTATATTGCTACAAACCCTGTGTTCCATGAAAGAACCAAACACATAGAAATCGACTGTCACACAACGAGAGACCAAATCAAGCTTGGAAACTTGAAGCTGCTACATGTTACAAGTGAGAACCAACTGGCAGATATTCTCACCAAACCGCTGCATACTCGAATCTTTTATTCTTTACTTACTCGAATGTCTTTGTCAAACCTTTTCAATCCTACTGTTTTGGATTCAAAGGTTTGCGGGGGTGTATAACGAGTATTTTACTCTATAGTATAAAATATGTATTAGAGTATAAATACATGACATTGTACATTTTACCAAATTAATGAGAATAAACGATTCTTTGTTTCTGTTATCTTCTTCCTCTTCTTTCACTCTCTCTCTAGAGTTTGTTACAGAGATTAAAGAATCCTGATA
>RU78
TAATAGAGTAGCTAGGTGTAAATAACCGGTTCTATGTAATTAGTCGGTTTAGCTTGGTTTAGTTATTATACCATACGTGTATATAAGAGAAACAATTGTACACATTATTATTAAGATGAATAAAACTTTCCCTTTCTATAACAAACTCTCTCTCATCGTTTCTTCATCGTGAAATGGTATCAGAGCCATCGAGCTCAATTTTTTCTTGATTTTGTTCGATTTCTTCTTCTTTTGAGCTAGTTTTCTTCGTTTCTTCACGATCCAATGGTTCCTGGAATTCGTGTTACTCGAAAATCAGCTCGCTCGAAGGTGTCGACGGGTTCTGTTGCTCGGAAATCATCAAAGTCCACCGGTGTTCTCGATTCTGCTTCCGATTCTCCTCCAATGGCTCGTTCTCAGACCGCTGGAGCTTCGCGAGGTGTTTTCTCATCGGGATTTGATGATCCGACGCAGTCTCCTTTCTTCCTTCATAGTGCAGATCATCCAGGTTTGAGCATCATTTCTCATCGTTTAGATGAAACAACTTATGGTGACTGGAGTGTGGCTATGAGGATCTCGTTGGATGCTAAGAACAAACTAGGATTTGTAGACGGATCTTTACCTCGTCCTTTAGAATCGGATCCAAATTTCCGTTTATGGTCTAGATGCAACAGTATGGTGAAATCCTGGTTGCTTAACTCTGTTTCTCCTCAGATCTATCGTAGCATCTTACGTCTGAATGATGCTACAGATATTTGGCGTGATCTCTTTGACAGGTTTAACCTGACGAATCTTCCACGTACCTACAATCTGACACAGGAGATTCAGGATCTTCGTCAAGGAACAATGTCTCTATCTGAGTACTATACTCTTTTAAAGACTCTCTGGGATCAGCTTGACAGTACAGAGGCTTTGGATGATCCTTGTACTTGTGGAAAAGCTGTTCGTCTGTATCAGAAGGCAGAGAAAGCTAAGATAATGAAATTTCTTGCAGGATTGAATGAGTCTTATGCCATTGTTCGTAGACAGATCATTGCAAAGAAGGCACTTCCTAGTTTGGCAGAAGTTTATCATATCTTGGATCAGGATAATAGCCAGAAGGGATTCTTTAATGTTGTTGCTCCACCTGCAGCTTTTCAAGTCTCTGAGGTATCTCATTCTCCTATCACTTCTCCTGAGATAATGTATGTTCAGAGTGGACCAAACAAAGGTCGTCCTACGTGTTCATTCTGCAACAGAGTTGGTCATATAGCTGAAAGATGCTATAAGAAGCATGGTTTTCCACCAGGTTTCACTCCTAAAGGGAAGTCCTCTGATAAACCTCCAAAACCTCAGGCAGTGGCAGCTCAGGTTACTCTTTCTCCGGATAAGATGACAGGACAACTTGAGACTCTTGCTGGTAACTTCTCCCCTGATCAGATACAGAATTTGATTGCCTTGTTCAGTTCTCAGTTGCAGCCACAGATTGTTTCTCCTCAGACTGCTTCTTCTCAGCATGAAGCAAGTTCTTCTCAGTCTGTTGCTCCTTCTGGTATCTTATTCTCTCCTTCCACATATTGCTTTATTGGCATCTTGGCAGTTTCACATAACTCTTTGTCCAGTGACACTTGGGTTATTGACTCTGGGGCTACACATCATGTGTCCCATGACAGAAAATTGTTTCAGACTTTAGATACTTCTATTGTGAGTTTTGTGAATCTTCCAACAGGTCCAAATGTCAGAATCAGTGGAGTGGGAACAGTTTTGATAAACAAAGACATTATTCTCCAGAATGTTTTGTTTATTCCTGAATTCAGATTGAATTTGATCAGTATCAGCTCTTTGACTACTGACCTTGGTACTAGAGTGATCTTTGATCCTTCTTGCTGTCAAATACAGGATCTTACCAAGGGGTTGACGCTTGGAGAAGGTAAAAGGATTGGGAATCTCTATGTGTTGGACACACAATCTCCTGCTATCTCGGTGAATGCAGTTGTGGATGTGAGCGTGTGGCACAAGAGACTTGGACACCCATCTTTTTCAAGACTGGATTCTCTTTCTGAAGTTTTGGGAACTACTAGACATAAGAATAAGAAATCAGCTTATTGTCATGTTTGTCATTTAGCCAAACAAAAGAAGTTGTCATTTCCTTCTGCGAACAACATTTGTAATTCAACATTTGAGCTGTTACACATTGATGTTTGGGGACCCTTTTCAGTGGAGACAGTTGAAGGATACAAATATTTCTTAACTATAGTTGATGATCATTCTAGAGCAACGTGGATTTATTTGCTTAAGTCTAAGAGTGACGTCCTCACAGTGTTTCCTGCCTTCATTGACTTAGTTGAGAATCAGTATGATACAAGAGTTAAATCTGTGAGATCTGATAATGCTAAAGAGTTGGCTTTCACAGAATTTTACAAAGCAAAGGGAATCGTTTCTTTTCATTCTTGTCCTGAGACACCAGAACAAAATTCAGTGGTTGAGAGGAAGCATCAGCATATTCTTAATGTGGCTCGGGCTTTGATGTTTCAGTCTAACATGTCTTTGCCATATTGGGGTGACTGTGTTTTAACTGCTGTCTTCTTGATTAACAGGACACCTTCTGCTTTGTTATCAAACAAGACTCCTTTTGAGGTTCTCACTGGAAAGCTACCAGATTACTCTCAGCTCAAGACATTTGGTTGCCTTTGCTACAGCTCTACTTCATCGAAACAGCGACACAAGTTCCTTCCAAGGTCAAGAGCGTGTGTTTTCTTGGGCTATCCGTTTGGTTTTAAAGGCTACAAGTTGTTGGATTTAGAGAGCAACGTGGTTCATATATCGAGGAATGTGGAGTTTCATGAGGAGTTGTTTCCATTAGCGAGTTCTCAACAGTCTGCTACTACAGCTTCAGATGTTTTCACACCAATGGATCCTTTGTCCTCAGGTAATTCCATCACTTCTCATCTTCCATCACCACAAATTTCTCCATCAACACAAATTTCTAAACGTAGGATTACTAAATTCCCTGCTCATCTCCAAGACTATCACTGTTATTTTGTCAATAAAGATGACTCACATCCTATTTCATCTTCTCTTTCTTACTCTCAAATCTCACCATCTCATATGTTATACATCAATAACATTTCCAAAATTCCAATCCCTCAATCTTATCATGAGGCAAAGGATTCCAAAGAATGGTGTGGTGCTATTGATCAGGAAATTGGTGCAATGGAAAGGACTGATACTTGGGAGATTACAAGTTTACCTCCTGGGAAGAAGGCAGTTGGATGTAAGTGGGTATTTACAGTGAAGTTTCACGCAGATGGCAGTTTGGAAAGATTCAAGGCCAGAATTGTTGCTAAGGGTTATACTCAGAAGGAAGGTTTGGATTACACTGAGACTTTCTCTCCTGTTGCTAAGATGGCCACAGTAAAGTTACTTTTGAAAGTTTCAGCTTCTAAGAAGTGGTATTTGAATCAGCTGGATATATCTAATGCTTTTCTCAATGGAGATTTAGAGGAAACCATATATATGAAGCTGCCTGATGGTTATGCAGATATTAAGGGAACTTCTCTGCCACCTAATGTTGTTTGTCGTTTGAAGAAGTCCATTTATGGTCTTAAACAGGCATCTCGTCAATGGTTTTTGAAGTTTTCTAACTCTCTGTTGGCTCTGGGTTTCGAAAAACAGCATGGTGATCATACTCTCTTTGTTCGCTGTATTGGTTCTGAGTTCATTGTCCTCTTAGTTTATGTTGATGACATAGTGATTGCGAGTACTACAGAACAAGCAGCACAGTCGTTGACAGAGGCTTTAAAAGCTAGCTTTAAGCTGAGGGAACTTGGTCCACTGAAGTATTTCTTGGGTTTAGAGGTTGCTCGCACTTCTGAAGGTATTTCCCTATCTCAAAGGAAGTATGCTTTAGAATTGCTCACTTCTGCAGATATGTTGGACTGTAAACCATCCTCCATACCTATGACTCCGAATATTAGATTATCTAAGAATGATGGTCTACTCTTGGAGGACAAAGAAATGTATCGAAGACTTGTTGGCAAGTTGATGTATCTGACCATAACTCGCCCTGATATCACATTTGCGGTGAACAAGTTATGTCAGTTCTCTTCTGCTCCTCGTACTGCACATCTTGCAGCTGTCTACAAAGTCTTACAATACATTAAAGGTACAGTGGGTCAAGGTCTGTTTTATTCTGCTGAGGATGATCTGACTTTAAAAGGCTATACTGATGCGGATTGGGGTACTTGCCCAGATAGTCGTCGATCAACCACAGGTTTCACTATGTTTGTTGGTTCCTCTCTGATATCCTGGCGCTCCAAGAAACAGCCTACTGTCTCACGGTCGTCTGCAGAGGCAGAGTATCGAGCATTGGCTTTGGCTTCTTGTGAAATGGCGTGGCTGTCTACACTGTTATTGGCTTTGCGTGTTCATTCAGGTGTGCCTATTTTATACTCTGACAGTACCGCCGCTGTGTATATAGCCACTAACCCAGTGTTTCACGAACGAACGAAACACATCGAAATCGATTGTCACACCGTTCGTGAGAAGCTGGATAATGGTCAGTTGAAGCTGCTTCATGTCAAGACTAAAGATCAGGTTGCTGATATCCTTACTAAACCACTCTTCCCTTATCAATTTGCTCATTTATTGTCCAAGATGAGTATCCAAAACATCTTTGTATTCTCATCTTGAGGGGGACTAATAGAGTAGCTAGGTGTAAATAACCGGTTCTATGTAATTAGTCGGTTTAGCTTGGTTTAGTTATTATACCATACGTGTATATAAGAGAAACAATTGTACACATTATTATTAAGATGAATAAAACTTTCCCTTTCTATAACAAACTCTCTCTCATCGTTTCTTCATCGTGAAA
>RU79
TATTGGGAGGCATTGTATGATTTTGTAATTGTTAGCTGGTTAAGTTCGGTTTAGTCAGGTTTAGTTGGTAGAGTTTACTTGTATATATACTCACAATGTACAGGATTTTATCAATAAGAGAAAATAGAAACTTCTTCTTTTACAATCTTTCTCTCTAAAACCCTCTTCTTCGTCTTTACTATTATGGTATCAGAGCAATCACGGTTCTAATCTTCTTCTCTCCGATCTGATTTTGTTCTTCTCTTGCTGGTTTCCTCCATCTTTTGAGCTCTTTTTCGTTCAAAATGGTGAAGGCAGCTCGAGTCACTCTCAAATCAACTCGATCCAAGTCCGTTGCGAGCTCCGTTGCGAGCTCCATTGTTCGCCGATCTACTCGATCTACCTCCGATGGTAACGTTTCTCCTCTAATCGATCATCCAGCAGCTATATCTCAAGTTTCCGGACTTCCAAGAGGTGTTCCATCGCCAGATCTCTCTGATCCAACTCAGTCACCTCTGTTTATGCACAGTGCAGACCATCCAGGTTTAAACATCATCTCTCTTCGTCTTGAAGAAACGAATTATGATGATTGGAGCTATGCGATGCGTATTTCTCTTGATGCTAAGAACAAAATAGGTTTTGTTGATGGATCCTTGCCTAGACCATTGTCTATAGACCCGATGTTTAGAGCATGGTCGAGATGCAACTCTATGGTGAAATCATGGTTGTTAAATGCAGTTTCTCCACAGATCTATCGTAGCATCTTGTGAATGGATGATGCTTCTGATATTTGGTGTGATCTCTGCGGTCGATTTCATCTTACTAACTTACCTCGCACCTACAACCTTACTCAGGAGATTCAGGATCTTCGTCAGGGTTCTATGACTTTATCTGAATACTATACTCGTTTGAAGACATTGTGGAACCATATGGACAGCTCAGAAGAACCTGATGATCCTTGTGTTTGTGGGAAATCTGCTCGTCTGCAACTGAAGGCAGAGAGAGCTAAGACTGTGAAGTTTTTAGCTGGCTTGAATGAATCTTATGCGATTGTTCGTCGTCAGATCATTGCTAAGAAAGTTTTGCCATCACTGGTTGAAGTCTATAATATTCTGGATCAAGATGACAGTCAGAAAGTATTCACTGTTGCTACTCCACCCTCAACTTTTCAGATCTCTCAAGCAACACCTACACATGATGATTCTGTGGTTCCTGATGTAATGTATGTCCAAAATGGTCCTAACAAGGGAAGGCTAATTTGTTCCTACTGCAACAGGGTTGATCATATTGCTGAAAGGTGTTACAAGAAACATGGATTTCCTCCGGGCTTCACACCTAAAGGGAAACCCACTGATAAAGCTCAGAAACCGTCTCCAGTGGCTGCTCAAGTTACCCTGTCTGCTTCACCTGCTCCTCAAGGCAACATTGCAGGTTTACAGGGAACTTTATCTAATGATCAGCTCCAGAATATCATTGCTCACTTCACATCTCAACTGACAACTCAATCTCCTCTTGGTGCTAGCACTTCTCAGTCAGCTCTGGATCATACTGGTATCTCTTTCTCTAACTCCACTTATTCTTTTGTTGGCATTCTGGCAGTCTCTCAACACACACTGTCACGTAACACATGGGTGATTGATTCTGGTGCTACTCACCATGTGTGCCATGACAGAAATCTGTTTGTTTCTCTCGACTCTTCTGTGGTGAATTTTGTGAACTTGCCTACTGGTCCTAAAGTGAGAATTAGTGGAGTTGGATTGGTTCGGTTAAATAAAGATATTCTTCTTCAGAATGTCTTATTTATACCTAAGTTTCGATTAAATCTCATCAGTATCAGTTCATTGACTTCTGATATTGGTTCACGAGTGGTTTTTGATCCATCTTGTTATGAAATACAGGATCCTATCAGGGGGTTGATGAATGGTAAGGGTCGCCGTATTGGGAATCTCTATGTGTTAGATACAGAATCTCCATCCGTTTCAGTGAATGCAGTGGTGGACATTGGTATGTGGCACAAGAGACTCGATCATCCATCTTTCTCAAGACTGGATGTTATATCAGAAGTTCTTGGAACTACTCGTCATAAGAATAAGAAGAATGCTTTTTGTCATACTTGTCACTTAGCTAAACAGAAGAAGCTGTCTTTCCCTTCTGAAAACAACATTTGTAATTCAACTTTTGAGTTATTACATATAGACATTTGGGGGCCATTTTCAGTGGAAACTGTTGAAGGTTTTAAGTACTTCTTGACTTTAGTTGATGATCACTCCAGAGCAACTTGGATTTATCTGCTAAAGAACAAAAATGATGTTCTTAGTATCTTCCCTGCTTTCATCACTCAAGTTGAGAAACAATACAACACAAAGGTTAAAGGTGTTAGATCAGATAATGCTAAGGAGTTACAGTTCACTCAGTTTTACAAAGATCATGGAATTGTTTCTTATCACTCATGCCCTGAAACTCCAGAGCAAAACTCAGTGGTAGAGCGTAAGCATCAACACATTTTGAATGTTGCTCGTGCTTTATTCTTTGAGTCCAAGATGCCATTGTCTCATTGGGGTGACTGTGTTCTCACTGCAGTGTTTCTGATCAACCGAACTCCTTCTCAGGTACTCTCTAATAAGACTCCATATGAAGTTCCCACGGGTAAACCTCCAGATTACACTCGCATTCGAACTTTTGGCTGTTTGTGCTATGCTTCAACCTCACCTCAGCAACGTCATAAGTTTCAGCCTAGGTCAAGAGCTTGTGTTTTTCTGGGATATCCTTCAGGTTACAAGGGGTACAAAGTCATGGATTTGGAGACTAACAAAGTCTATATCTCTAGACATGTTGAGTTTCATGAGGATTCCTTTCCTATGGCAGATTTGAATAAAGAAGCTGCAGTGAACGATGCAGATAATGATCTTCAACAGATGAATTCTTTGCCCTCAGGTAATTCGATCATTCCTCATCTTCCATCACCTCAAATTTCTCCATCAACACAAATTTCTTCTCATAGAGCACGAAAACCACCTGCTCATTTAAATGATTATCATTGTTACTCTCTTGACAATGATGTCACCCAACATCCCATTTCCTCTTCTCTTTCATATTTCAAACTCTCTCCATCACGTTTGCTATACATTAATAGCATTACTCAAATTCCAATCCCTCAATCTTACTCTGAGGCAAAGAATTCGAAAGAATTGTGTGGGGCTATTGATAAGGAGATTGGAGCAATGGAAAGTACAAATACTTGGGAGATTACTGTGTTGCCACCAGGGAAGAAAGTTGTGGGTTGTAAATGGATATTCACTGTGAAGTTTTATGCAGATGGAACTCTTGAGAGGTACAAAGCCAAAATTGTTGCTAAGGGTTTTACTCAGAAGGAAGGCTTGGATTATAATGAAACATTTTCACCTGTGGCTAAAATGGTTACTGTGAAAATGCTTCTTAAGATCTCAGCTTCTAAGAAATGGTTCTTGAATCAGTTGGATATCTCAAACTCTTTTCTCAATGGAGACTTGGATGAAGATATCTATATGAGAGTTCCTGAAGGCTATGCCGAGAGTAAGGGGATCATTTTACCAAAGAATGCTGTTTGCAGATTAAAGAAATCTATCTGTGGTCTGAAACAAGCTTCACGATAATGGTTCCTCAAGTTTTCAGCTTCACTTCGTCAGCTTGGCTTCATTAAGTGTCATGGTGATCATACTCTTTTTGTTCGTCCTTATGGTTCTGAGTTCATTGCAGTTTTGGTTTATGTGGATGATATAATGATTGCTAGTACTACACAAGAGGGTGCTACGCAGTTAACAGAAGCATTGAAGCAGAGTTTTATATTGCGTGAACTTGGTCCTTTGAAGTATTTCTTGGGTTTGGAGATAGCTCGAAATGATTCAGGTATATCCATTTGTCAGAGGAAGTATGCTCTTGAACTTCTTACTTCTTCAGGCATGCTTGGATGCAAACCATCTTCAGTTCCCATGATTCCAAATCAGAAGTTACTTAAGACAGATGGTGAACTGTTGGAAGATAAGGAGTTGTATCGCAGTCTTGTTGGACGGTTAATGTATCTCACAATAACTCACCCTGACATTACTTTTGCTGTGAATAAGTTGTGCCAGTTCTCTTCCGCGCCTCGCACTTCCCACCTCACAGCAGTTTACAAGGTTCTGCAATACATCAAAGGCACGGTTGGTCTAGGTCTCTTCTACTCTTCAGATCCTGATCTCACTCTCACTGGATTTGCAGACTCAGACTGGGCTTCCTGCCAAGATACTAGACTATCGACTACTGGTTTCACCATGTTTCTAGGATCATCACTCATCTCTTGGAGATCCAAGAAACAACCTGTAGTATCTCGATCTTCTGCTGAAGCAGAGTATAGGGCACTTGCTCTTGCTTCATGTGAAATGTCATGGCTGGTTATTCTTCTTGTTGGTTTGAGGATTGGTCCTTCATCAGTTTCGGTTCTCTTCTCAGACAGTACTGCAGCCATTTACATAGCAACCAATCCAGTCTTCCACGAACGGACTAAACACATCGAAATAGATTGCCAAACGGTTCGGGATAAGCTGGATGCAGGCTCATTGAAGATGCTTCATGTTCGCACTGAAGATCAGGTTGCAGACATTCTAACTAAACCTCTTTTCCCTCAGCAATTCAATCACTTACAGTCCAAGATGAGTCTCATCAATATATTCGGCTCATCTTAAGGGGGCATATTGGGAGGCATTGTATGATTTTGTAATTGTTAGCTGGTTAAGTTCGGTTTAGTCAGGTTTAGTTGGTAGAGTTTACTTGTATATATACTCACAATGTACAGGATTTTATCAATAAGAGAAAATAGAAACTTCTTCTTTTACAATCTTTCTCTCTAAAACCCTCTTCTTCGTCTTTACTATTA
>RU80
TGTGGAAGTATTGCCTAAAGTGTCATAAAGACTCTAATCCAAAGAGAAGGTCTCAGCTTGTGAAAGAAACGAAGTCACGAGAGGCGCACGTGCTTTGTCATACAGCTCATCAAAGCTAGAGACGTAATTAACCTCTTGCCAATGGTTCAACCATTTTGTCTCTTTGTCTCTGCATTTGAAACAGAGTACGGAAGAAGAGAGAGGAGCGTGGCGGTGAGTAGAGTTGTATAAAGGAGAAGATAAGTGAGACATTAGGGTTAAGAGAGTAAGTGCAAGAGAGGCAGCTGAAAGTTTATTCAGTCTTGTTTCTAAGGGTTTGTGTAACCAAGGCTTTCTAGTGGATTTCCGGGTAATCTCGGTCCAGACGTAGCGTTCATCACTGAACGTGAACTGGGTTAACATTTGCTTGTGTCTGTTTTACTTTCTTTGTCTAAACACACGAGTGATCGAACAAAGAGAGATTTAGTGAGAGCTTCCGCATAAAACAGTTAAAGATTCAAGCTTTTTTTTTTTACATCAACAAATTGGTATCAGAGCCAGGTTGAGTTTAAAGGTTGAAGAAAGGTTTGAACTTTATAAAGTTTGAAGCTTTGGTGATAAAGCAGGTTCAGACTTCATAAAGGTTGAAGCTTTGGTGTTAAAGCTTTGAACTTTCTTACTAATCATGACTTCTGGGCATTCGGAGGTGGAAAAGTTGGATGGAGAAGGAGATTACGTCCTTTGGAAAGAAAAGTTGCTTGCTCACATAGAGTTGCTGGGTTTGTTAGAAGGGCTCGAAGAAGACGAAGCCATTGAGGAAGAAGAGTCAACAGCTGAAACTGATTCTTTGCTAACAAAAACAGAAGACAAAGTCCTAAAGGAGAAGAGAGGAAAAGCTAGATCTACAGTCATACTGAGTCTAGGAAATCACGTTCTAAGGAAGGTCATAAAGGAGAAGACTGCTGCAGGTATGATCAGAGTGTTAGACAAGCTGTTCATGGCTAAATCTTTACCAAATAGGATTTATTTAAAGCAAAGGCTTTATGGGTATAAGATGTCTGATAGCATGACTATTGAAGAGAACGTGAATGATTTCTTTAAGTTGATTTCTGATCTGGAGAATGTTAAAGTTTCTGTACCGGACGAAGACCAAGCCATTGTTCTGCTTATGTCATTACCTAAGCAGTTTGATCAGCTCAAAGATACTTTGAAGTACGGCAAAACCACTCTTGCTCTTGATGAGATCACAGGAGCAATCAGATCTAAGGTATTAGAGCTTGGAGCCAGTGGAAAAATGCTCAAGAACAGCTCTGACGCTCTGTTTGTTCAAGACAGAGGAAGATCTGAGAAACGAGACAAGAGTAGTGAAAGAAACAAGAGTCAAAGCAGATCAAAGTCAAGGGAAAAGAAGGTGTGTTGGGTTTGTGGCAAGGAAGGACATTTTAAGAAACAATGTTATGTCTGGAAAGAAAAGAACAAGAAAGGAAACAACTCAGAGAAGGGAGAATCCTCTAATGTCATAGGACAAGCTGCAGATGCTGCTGCTTTAGCAGTAAGAGAAGAGTCGAATGCAGACAATCAAGAAGTTGACAACGAGTGGATAATGGACACAGGGTGCTCATTTCATATGACACCAAGAAGGGACTGGTTTGTTGAGTTTGATGAGTCACAAACCGGAAGAGTGAAGATGGCAAATCAAACATATTCTGAGATCAAAGGCATTGGAAGCATAAGGATTCAGAATGATGATAATACAACCGTTCTTCTCAAGAATGTGAGATATGTCCCAAGTATGTCCAAGAACTTGATCTCGATGGGAACATTAGAAGATCAAGGTTGCTGGTTCCAGTCTAAGGCTGGGACATTAAAGGTTGTCAAAGGCTGCATGACACTACTTAAAGGAAAGAAAGTTGGTACTTTGTACCTCTTGCAAGGAGTTGTTGTAACAGGAAATGCAAACGCAGTTACAAGCTCAAAAGATGAATCAAAGATATGGCACAGCAGATTATGCCATATGAGTCAGAGAAATATTGATGTGTTGATCAAGAAAGGATGCCTTCAAGCTGAAAAGATAAATGGTCTCGAGTTTTGTGAAGACTGTGTGTACGGGAAAACACATAGAGTTGGTTTTGGGTCTGCAAAACATGTCACAAGAGAGAAACTTGAGTACATTCACTCGGATCTTTGGGGAGCGCCATCAGTACCAAACTCACTAGGTAATTGTCAGTACTTTATCACGTTTATTGATGACCTTACAAGAAAAGTATGGATTTATTTTCTGAAGAAGAAAGAACATTTCTTCTCTTGTATGTTGATGATATGTTGATCATATCAAAGAACAAGGAAACAGTCAAGGAATTAAAGGAAAGACTGAGTTCAGAGTTTGAAATGAAGGATTTGGGGCCTGCAAGGAAAATTCTGGGAATGGAGATAACAAGAAACCGAGAAGAAAATATTTTGGAGTTATCTCAGAGAAGTTATCTGCAAAAGGTGTTAAAGACATTCAGAATGGATGAATGCAAGCCTGTTAAAACACCATTGGCACCACATATGAAGTTTGTAGCAGCAACAGAGACTGAAGCAGAGGAGCAAGCTGATCAAATGAAGTCTATACCTTATGCAAATGCAGTGGGAAGCATAATGTATTCTATGATCGGGTCAAGGCCTGACCTTGCTCATCCTGTTGGAGTCATAAGTAGGTTTATGAGTAAACCATTGATGAATCATTGGCTAGGTGTGAAATGGGTTCTCCGTTACATTAAGGGGTCTATTGATTCAAGGCTGCAGTACAAGAGAGAAGGTGATTTTGTGGTGACAGGGTACTGTGATTCAGATCACTCTGGAGATCGTGATCGAAGTAGATCGACCACAGGGTACACATTCACTGTAGGAGGGAACATAGTAAGCTGGAGGTCATGCTTGCAGCCAGTTGTTGCACTGTCATCAACAGAGGCTGAGTATATAGCCTTAACAGAGGCTGCAAAAGAAGCATATTGGCTAAAAGACTTGATGAATGAGCTGGGATTTAAACAAGGAGCGGTAGATATCCATTGTGATTCTCAGAGTGCTATAGCTTTAGCAAAGAATGCAGTTCATCATGAAAGGACAAAGCATATCCAGAGAAGGTTTCATTACATCAGAGATGCAATCACTGATGGAGAAGTGAAAGTGCTGAAAATATCCACAGTTCATAATCCATCGGATATTTTCACAAAGGTGGTACCGGTTAACAAGTTCCTGAGCGCGTTGAAGAAGCTCAGGGTTACAAGTGCCTGATAAGGGATCATGGTCCGAGATGGAAATCAAGTTACACTAGAAGGGAAGCAAAGGAAAGGTTGACACTAAGGCAAGGTGAAGTTTTGTGGAAGTATTGCCTAAAGTGTCATAAAGACTCTAATCCAAAGAGAAGGTCTCAGCTTGTGAAAGAAACGAAGTCACGAGAGGCGCACGTGCTTTGTCATACAGCTCATCAAAGCTAGAGACGTAATTAACCTCTTGCCAATGGTTCAACCATTTTGTCTCTTTGTCTCTGCATTTGAAACAGAGTACGGAAGAAGAGAGAGGAGCGTGGCGGTGAGTAGAGTTGTATAAAGGAGAAGATAAGTGAGACATTAGGGTTAAGAGAGTAAGTGCAAGAGAGGCAGCTGAAAGTTTATTCAGTCTTGTTTCTAAGGGTTTGTGTAACCAAGGCTTTCTAGTGGATTTCCGGGTAATCTCGGTCCAGACGTAGCGTTCATCACTGAACGTGAACTGGGTTAACATTTGCTTGTGTCTGTTTTACTTTCTTTGTCTAAACACACGAGTGATCGAACAAAGAGAGATTTAGTGAGAGCTTCCGCATAAAACAGTTAAAGATTCAAGCTTTTTTTTTTTACATCAACA
>RU81
[truncated: 3,012,684 more chars]
